# Supplementary material for: Transcriptomic Signatures of Tacaribe Virus-Infected Jamaican Fruit Bats
Source: mSphere. 2017 Sep 27;2(5):e00245-17. doi: 10.1128/mSphere.00245-17 (PMC5615131; doi:10.1128/mSphere.00245-17)
Supplement: DATA SET S1 [file sph005172369sd4.xlsx]

## Sheet: 0518_Trinotate_report
Supplemental Data 1: Artibeus transcriptome assembly Trinotate annotation report
transcript_id	sprot_Top_BLASTX_hit	prot_id	sprot_Top_BLASTP_hit	SignalP	TmHMM	eggnog	Kegg
comp0_c0_seq1	.	.	.	.	.	.	.
comp1_c0_seq1	.	.	.	.	.	.	.
comp10_c0_seq1	.	.	.	.	.	.	.
comp10_c0_seq2	.	.	.	.	.	.	.
comp10_c0_seq3	.	.	.	.	.	.	.
comp10_c0_seq4	.	.	.	.	.	.	.
comp100_c0_seq1	.	.	.	.	.	.	.
comp10000_c0_seq1	.	.	.	.	.	.	.
comp100000_c0_seq1	.	comp100000_c0_seq1|m.603890	.	.	ExpAA=21.14^PredHel=1^Topology=o15-34i	.	.
comp100001_c0_seq1	MPRIP_HUMAN^MPRIP_HUMAN^Q:635-3,H:685-895^97.156%ID^E:4.21e-95^RecName: Full=Myosin phosphatase Rho-interacting protein;^Eukaryota; Metazoa; Chordata; Craniata; Vertebrata; Euteleostomi; Mammalia; Eutheria; Euarchontoglires; Primates; Haplorrhini; Catarrhini; Hominidae; Homo	comp100001_c0_seq1|m.603891	MPRIP_HUMAN^MPRIP_HUMAN^Q:1-211,H:685-895^97.156%ID^E:2.49e-136^RecName: Full=Myosin phosphatase Rho-interacting protein;^Eukaryota; Metazoa; Chordata; Craniata; Vertebrata; Euteleostomi; Mammalia; Eutheria; Euarchontoglires; Primates; Haplorrhini; Catarrhini; Hominidae; Homo	.	.	ENOG410ZA8F^myosin phosphatase Rho interacting protein	KEGG:hsa:23164
comp100002_c0_seq1	.	.	.	.	.	.	.
comp100003_c0_seq1	.	.	.	.	.	.	.
comp100004_c0_seq1	.	.	.	.	.	.	.
comp100005_c0_seq1	.	.	.	.	.	.	.
comp100006_c0_seq1	.	.	.	.	.	.	.
comp100007_c0_seq1	.	.	.	.	.	.	.
comp100008_c0_seq1	KBTB4_PONAB^KBTB4_PONAB^Q:225-109,H:194-232^89.744%ID^E:5.2e-16^RecName: Full=Kelch repeat and BTB domain-containing protein 4;^Eukaryota; Metazoa; Chordata; Craniata; Vertebrata; Euteleostomi; Mammalia; Eutheria; Euarchontoglires; Primates; Haplorrhini; Catarrhini; Hominidae; Pongo	.	.	.	.	ENOG410XNX8^kelch-like	KEGG:pon:100173921`KO:K10472
comp100009_c0_seq1	.	comp100009_c0_seq1|m.603892	.	.	.	.	.
comp10001_c0_seq1	.	.	.	.	.	.	.
comp10001_c0_seq2	.	.	.	.	.	.	.
comp100010_c0_seq1	.	.	.	.	.	.	.
comp100011_c0_seq1	.	.	.	.	.	.	.
comp100012_c0_seq1	CCPG1_PONAB^CCPG1_PONAB^Q:457-47,H:21-153^77.372%ID^E:2.5e-48^RecName: Full=Cell cycle progression protein 1;^Eukaryota; Metazoa; Chordata; Craniata; Vertebrata; Euteleostomi; Mammalia; Eutheria; Euarchontoglires; Primates; Haplorrhini; Catarrhini; Hominidae; Pongo	comp100012_c0_seq1|m.603895	CCPG1_PONAB^CCPG1_PONAB^Q:1-152,H:21-168^78.947%ID^E:4.62e-67^RecName: Full=Cell cycle progression protein 1;^Eukaryota; Metazoa; Chordata; Craniata; Vertebrata; Euteleostomi; Mammalia; Eutheria; Euarchontoglires; Primates; Haplorrhini; Catarrhini; Hominidae; Pongo	.	.	ENOG4110N7Q^Cell cycle progression 1	.
comp100013_c0_seq1	.	.	.	.	.	.	.
comp100014_c0_seq1	.	.	.	.	.	.	.
comp100015_c0_seq1	.	.	.	.	.	.	.
comp100016_c0_seq1	.	comp100016_c0_seq1|m.603897	.	.	.	.	.
comp100017_c0_seq1	.	.	.	.	.	.	.
comp100018_c0_seq1	.	comp100018_c0_seq1|m.603898	.	.	.	.	.
comp100019_c0_seq1	.	.	.	.	.	.	.
comp100020_c0_seq1	.	comp100020_c0_seq1|m.603899	.	.	.	.	.
comp100021_c0_seq1	KDM4B_HUMAN^KDM4B_HUMAN^Q:317-3,H:16-120^100%ID^E:1.64e-61^RecName: Full=Lysine-specific demethylase 4B;^Eukaryota; Metazoa; Chordata; Craniata; Vertebrata; Euteleostomi; Mammalia; Eutheria; Euarchontoglires; Primates; Haplorrhini; Catarrhini; Hominidae; Homo	comp100021_c0_seq1|m.603900	KDM4B_HUMAN^KDM4B_HUMAN^Q:1-105,H:16-120^100%ID^E:1.58e-68^RecName: Full=Lysine-specific demethylase 4B;^Eukaryota; Metazoa; Chordata; Craniata; Vertebrata; Euteleostomi; Mammalia; Eutheria; Euarchontoglires; Primates; Haplorrhini; Catarrhini; Hominidae; Homo	.	.	COG5141^phd finger	KEGG:hsa:23030`KO:K06709
comp100022_c0_seq1	RAB8B_RAT^RAB8B_RAT^Q:650-222,H:65-207^98.601%ID^E:5.31e-100^RecName: Full=Ras-related protein Rab-8B;^Eukaryota; Metazoa; Chordata; Craniata; Vertebrata; Euteleostomi; Mammalia; Eutheria; Euarchontoglires; Glires; Rodentia; Myomorpha; Muroidea; Muridae; Murinae; Rattus	comp100022_c0_seq1|m.603901	RAB8B_RAT^RAB8B_RAT^Q:1-143,H:65-207^98.601%ID^E:2.68e-101^RecName: Full=Ras-related protein Rab-8B;^Eukaryota; Metazoa; Chordata; Craniata; Vertebrata; Euteleostomi; Mammalia; Eutheria; Euarchontoglires; Glires; Rodentia; Myomorpha; Muroidea; Muridae; Murinae; Rattus	.	.	ENOG410XPUI^member RAS oncogene family	KEGG:rno:266688`KO:K07902
comp100023_c0_seq1	.	.	.	.	.	.	.
comp100024_c0_seq1	.	.	.	.	.	.	.
comp100025_c0_seq1	.	.	.	.	.	.	.
comp100026_c0_seq1	C1RL_HUMAN^C1RL_HUMAN^Q:598-2,H:172-370^75.879%ID^E:5.44e-104^RecName: Full=Complement C1r subcomponent-like protein;^Eukaryota; Metazoa; Chordata; Craniata; Vertebrata; Euteleostomi; Mammalia; Eutheria; Euarchontoglires; Primates; Haplorrhini; Catarrhini; Hominidae; Homo	comp100026_c0_seq1|m.603903	C1RL_HUMAN^C1RL_HUMAN^Q:7-205,H:172-370^75.879%ID^E:4.89e-104^RecName: Full=Complement C1r subcomponent-like protein;^Eukaryota; Metazoa; Chordata; Craniata; Vertebrata; Euteleostomi; Mammalia; Eutheria; Euarchontoglires; Primates; Haplorrhini; Catarrhini; Hominidae; Homo	.	.	COG5640^protease	KEGG:hsa:51279
comp100027_c0_seq1	.	comp100027_c0_seq1|m.603904	.	.	.	.	.
comp100028_c0_seq1	.	.	.	.	.	.	.
comp100029_c0_seq1	.	comp100029_c0_seq1|m.603905	.	.	.	.	.
comp10003_c0_seq1	.	.	.	.	.	.	.
comp100030_c0_seq1	NSUN7_HUMAN^NSUN7_HUMAN^Q:347-54,H:7-99^71.429%ID^E:9.88e-33^RecName: Full=Putative methyltransferase NSUN7;^Eukaryota; Metazoa; Chordata; Craniata; Vertebrata; Euteleostomi; Mammalia; Eutheria; Euarchontoglires; Primates; Haplorrhini; Catarrhini; Hominidae; Homo	.	.	.	.	COG0144^nOP2 Sun	KEGG:hsa:79730
comp100031_c0_seq1	EPN4_HUMAN^EPN4_HUMAN^Q:705-496,H:556-625^90%ID^E:5.63e-10^RecName: Full=Clathrin interactor 1;^Eukaryota; Metazoa; Chordata; Craniata; Vertebrata; Euteleostomi; Mammalia; Eutheria; Euarchontoglires; Primates; Haplorrhini; Catarrhini; Hominidae; Homo	.	.	.	.	ENOG410XSM0^Clathrin interactor 1	KEGG:hsa:9685
comp100032_c0_seq1	.	.	.	.	.	.	.
comp100033_c0_seq1	.	.	.	.	.	.	.
comp100034_c0_seq1	.	.	.	.	.	.	.
comp100035_c0_seq1	.	.	.	.	.	.	.
comp100036_c0_seq1	.	comp100036_c0_seq1|m.603909	.	.	.	.	.
comp100037_c0_seq1	.	comp100037_c0_seq1|m.603910	.	.	.	.	.
comp100038_c0_seq1	.	.	.	.	.	.	.
comp100039_c0_seq1	.	.	.	.	.	.	.
comp10004_c0_seq1	.	.	.	.	.	.	.
comp100040_c0_seq1	BD1L1_HUMAN^BD1L1_HUMAN^Q:626-225,H:2849-2982^77.612%ID^E:1.11e-59^RecName: Full=Biorientation of chromosomes in cell division protein 1-like 1 {ECO:0000305};^Eukaryota; Metazoa; Chordata; Craniata; Vertebrata; Euteleostomi; Mammalia; Eutheria; Euarchontoglires; Primates; Haplorrhini; Catarrhini; Hominidae; Homo	comp100040_c0_seq1|m.603912	BD1L1_HUMAN^BD1L1_HUMAN^Q:1-135,H:2848-2982^77.037%ID^E:6.46e-60^RecName: Full=Biorientation of chromosomes in cell division protein 1-like 1 {ECO:0000305};^Eukaryota; Metazoa; Chordata; Craniata; Vertebrata; Euteleostomi; Mammalia; Eutheria; Euarchontoglires; Primates; Haplorrhini; Catarrhini; Hominidae; Homo	.	.	ENOG4111M2Q^biorientation of chromosomes in cell division	KEGG:hsa:259282
comp100041_c0_seq1	.	.	.	.	.	.	.
comp100042_c0_seq1	.	.	.	.	.	.	.
comp100043_c0_seq1	.	.	.	.	.	.	.
comp100044_c0_seq1	.	.	.	.	.	.	.
comp100045_c0_seq1	.	.	.	.	.	.	.
comp100046_c0_seq1	K0195_HUMAN^K0195_HUMAN^Q:338-3,H:453-560^78.571%ID^E:3.1e-53^.^.	comp100046_c0_seq1|m.603914	K0195_HUMAN^K0195_HUMAN^Q:1-112,H:453-560^78.571%ID^E:2.79e-53^.^.	.	.	.	.
comp100047_c0_seq1	.	.	.	.	.	.	.
comp100048_c0_seq1	GAK21_HUMAN^GAK21_HUMAN^Q:136-603,H:329-489^27.381%ID^E:4.4e-12^RecName: Full=Endogenous retrovirus group K member 21 Gag polyprotein;^Eukaryota; Metazoa; Chordata; Craniata; Vertebrata; Euteleostomi; Mammalia; Eutheria; Euarchontoglires; Primates; Haplorrhini; Catarrhini; Hominidae; Homo`GAK21_HUMAN^GAK21_HUMAN^Q:644-940,H:506-633^28.682%ID^E:4.4e-12^RecName: Full=Endogenous retrovirus group K m…	.	.	.	.	.	.
comp100049_c0_seq1	SMRC1_HUMAN^SMRC1_HUMAN^Q:161-3,H:31-83^96.226%ID^E:6.16e-29^RecName: Full=SWI/SNF complex subunit SMARCC1;^Eukaryota; Metazoa; Chordata; Craniata; Vertebrata; Euteleostomi; Mammalia; Eutheria; Euarchontoglires; Primates; Haplorrhini; Catarrhini; Hominidae; Homo	comp100049_c0_seq1|m.603916	SMRC1_HUMAN^SMRC1_HUMAN^Q:49-102,H:30-83^96.296%ID^E:1.02e-30^RecName: Full=SWI/SNF complex subunit SMARCC1;^Eukaryota; Metazoa; Chordata; Craniata; Vertebrata; Euteleostomi; Mammalia; Eutheria; Euarchontoglires; Primates; Haplorrhini; Catarrhini; Hominidae; Homo	.	ExpAA=19.88^PredHel=1^Topology=o28-50i	COG5259^SWI SNF related, matrix associated, actin dependent regulator of chromatin, subfamily c, member	KEGG:hsa:6599`KO:K11649
comp100050_c0_seq1	BRAC_CANFA^BRAC_CANFA^Q:191-466,H:1-92^95.652%ID^E:1.6e-54^.^.	comp100050_c0_seq1|m.603920	BRAC_CANFA^BRAC_CANFA^Q:64-155,H:1-92^95.652%ID^E:5.01e-54^.^.	.	.	.	.
comp100051_c0_seq1	.	.	.	.	.	.	.
comp100052_c0_seq1	.	.	.	.	.	.	.
comp100053_c0_seq1	.	.	.	.	.	.	.
comp100054_c0_seq1	.	.	.	.	.	.	.
comp100055_c0_seq1	.	.	.	.	.	.	.
comp100056_c0_seq1	PHLB2_HUMAN^PHLB2_HUMAN^Q:330-1,H:1029-1138^96.364%ID^E:9.02e-41^RecName: Full=Pleckstrin homology-like domain family B member 2;^Eukaryota; Metazoa; Chordata; Craniata; Vertebrata; Euteleostomi; Mammalia; Eutheria; Euarchontoglires; Primates; Haplorrhini; Catarrhini; Hominidae; Homo	comp100056_c0_seq1|m.603922	PHLB2_HUMAN^PHLB2_HUMAN^Q:1-110,H:1029-1138^96.364%ID^E:2.75e-64^RecName: Full=Pleckstrin homology-like domain family B member 2;^Eukaryota; Metazoa; Chordata; Craniata; Vertebrata; Euteleostomi; Mammalia; Eutheria; Euarchontoglires; Primates; Haplorrhini; Catarrhini; Hominidae; Homo	.	.	ENOG4111JWX^Pleckstrin homology-like domain family B member	KEGG:hsa:90102
comp100057_c0_seq1	.	.	.	.	.	.	.
comp100058_c0_seq1	.	.	.	.	.	.	.
comp100059_c0_seq1	.	comp100059_c0_seq1|m.603924	.	.	.	.	.
comp100060_c0_seq1	S43A3_HUMAN^S43A3_HUMAN^Q:119-3,H:1-39^84.615%ID^E:5.74e-12^RecName: Full=Solute carrier family 43 member 3;^Eukaryota; Metazoa; Chordata; Craniata; Vertebrata; Euteleostomi; Mammalia; Eutheria; Euarchontoglires; Primates; Haplorrhini; Catarrhini; Hominidae; Homo	.	.	.	.	ENOG410XSRN^transmembrane transport	KEGG:hsa:29015`KO:K08230
comp100061_c0_seq1	.	.	.	.	.	.	.
comp100062_c0_seq1	DMP4_MOUSE^DMP4_MOUSE^Q:422-3,H:177-315^90.714%ID^E:2.07e-86^.^.	comp100062_c0_seq1|m.603927	DMP4_MOUSE^DMP4_MOUSE^Q:1-140,H:177-315^90.714%ID^E:1.87e-86^.^.	.	.	.	.
comp100063_c0_seq1	ZN214_HUMAN^ZN214_HUMAN^Q:2-175,H:546-603^81.034%ID^E:3.17e-25^RecName: Full=Zinc finger protein 214;^Eukaryota; Metazoa; Chordata; Craniata; Vertebrata; Euteleostomi; Mammalia; Eutheria; Euarchontoglires; Primates; Haplorrhini; Catarrhini; Hominidae; Homo`ZN214_HUMAN^ZN214_HUMAN^Q:2-157,H:378-429^69.231%ID^E:2.6e-15^RecName: Full=Zinc finger protein 214;^Eukaryota; Metazoa; Chordata; Craniata; V…	.	.	.	.	COG5048^Zinc finger protein	KEGG:hsa:7761`KO:K09228
comp100064_c0_seq1	SYCE2_HUMAN^SYCE2_HUMAN^Q:18-548,H:1-165^76.271%ID^E:7.53e-83^RecName: Full=Synaptonemal complex central element protein 2;^Eukaryota; Metazoa; Chordata; Craniata; Vertebrata; Euteleostomi; Mammalia; Eutheria; Euarchontoglires; Primates; Haplorrhini; Catarrhini; Hominidae; Homo	comp100064_c0_seq1|m.603928	SYCE2_HUMAN^SYCE2_HUMAN^Q:6-182,H:1-165^77.966%ID^E:7.64e-94^RecName: Full=Synaptonemal complex central element protein 2;^Eukaryota; Metazoa; Chordata; Craniata; Vertebrata; Euteleostomi; Mammalia; Eutheria; Euarchontoglires; Primates; Haplorrhini; Catarrhini; Hominidae; Homo	.	.	ENOG410XUQ9^synaptonemal complex central element protein 2	KEGG:hsa:256126`KO:K19535
comp100064_c0_seq1	SYCE2_HUMAN^SYCE2_HUMAN^Q:18-548,H:1-165^76.271%ID^E:7.53e-83^RecName: Full=Synaptonemal complex central element protein 2;^Eukaryota; Metazoa; Chordata; Craniata; Vertebrata; Euteleostomi; Mammalia; Eutheria; Euarchontoglires; Primates; Haplorrhini; Catarrhini; Hominidae; Homo	comp100064_c0_seq1|m.603929	.	.	ExpAA=43.95^PredHel=2^Topology=i56-78o83-105i	.	.
comp100065_c0_seq1	.	.	.	.	.	.	.
comp100066_c0_seq1	.	comp100066_c0_seq1|m.603930	.	.	.	.	.
comp100067_c0_seq1	.	.	.	.	.	.	.
comp100068_c0_seq1	.	.	.	.	.	.	.
comp100069_c0_seq1	.	.	.	.	.	.	.
comp10007_c0_seq1	.	comp10007_c0_seq1|m.2627	.	.	.	.	.
comp100070_c0_seq1	.	.	.	.	.	.	.
comp100071_c0_seq1	.	.	.	.	.	.	.
comp100072_c0_seq1	SND1_PONAB^SND1_PONAB^Q:237-1,H:16-94^100%ID^E:4.53e-35^RecName: Full=Staphylococcal nuclease domain-containing protein 1;^Eukaryota; Metazoa; Chordata; Craniata; Vertebrata; Euteleostomi; Mammalia; Eutheria; Euarchontoglires; Primates; Haplorrhini; Catarrhini; Hominidae; Pongo	.	.	.	.	COG1525^nuclease	.
comp100073_c0_seq1	.	.	.	.	.	.	.
comp100074_c0_seq1	.	.	.	.	.	.	.
comp100075_c0_seq1	.	.	.	.	.	.	.
comp100076_c0_seq1	PHF23_HUMAN^PHF23_HUMAN^Q:322-23,H:148-247^94%ID^E:2.35e-36^RecName: Full=PHD finger protein 23 {ECO:0000303|PubMed:25484098};^Eukaryota; Metazoa; Chordata; Craniata; Vertebrata; Euteleostomi; Mammalia; Eutheria; Euarchontoglires; Primates; Haplorrhini; Catarrhini; Hominidae; Homo	comp100076_c0_seq1|m.603934	PHF23_BOVIN^PHF23_BOVIN^Q:1-107,H:148-254^94.393%ID^E:4.51e-61^RecName: Full=PHD finger protein 23 {ECO:0000250|UniProtKB:Q9BUL5};^Eukaryota; Metazoa; Chordata; Craniata; Vertebrata; Euteleostomi; Mammalia; Eutheria; Laurasiatheria; Cetartiodactyla; Ruminantia; Pecora; Bovidae; Bovinae; Bos	.	.	ENOG4111YY1^Phd finger protein	KEGG:bta:539774
comp100077_c0_seq1	.	.	.	.	.	.	.
comp100078_c0_seq1	.	comp100078_c0_seq1|m.603937	.	.	.	.	.
comp100079_c0_seq1	LRRC1_HUMAN^LRRC1_HUMAN^Q:67-2,H:1-22^95.455%ID^E:2.02e-10^RecName: Full=Leucine-rich repeat-containing protein 1;^Eukaryota; Metazoa; Chordata; Craniata; Vertebrata; Euteleostomi; Mammalia; Eutheria; Euarchontoglires; Primates; Haplorrhini; Catarrhini; Hominidae; Homo	.	.	.	.	COG4886^leucine Rich Repeat	KEGG:hsa:55227
comp10008_c0_seq1	.	.	.	.	.	.	.
comp100080_c0_seq1	.	comp100080_c0_seq1|m.603940	.	.	.	.	.
comp100081_c0_seq1	G6PD1_MOUSE^G6PD1_MOUSE^Q:392-3,H:77-206^86.923%ID^E:5.33e-77^RecName: Full=Glucose-6-phosphate 1-dehydrogenase X;^Eukaryota; Metazoa; Chordata; Craniata; Vertebrata; Euteleostomi; Mammalia; Eutheria; Euarchontoglires; Glires; Rodentia; Myomorpha; Muroidea; Muridae; Murinae; Mus; Mus	comp100081_c0_seq1|m.603941	G6PD1_MOUSE^G6PD1_MOUSE^Q:1-130,H:77-206^86.923%ID^E:4.8e-77^RecName: Full=Glucose-6-phosphate 1-dehydrogenase X;^Eukaryota; Metazoa; Chordata; Craniata; Vertebrata; Euteleostomi; Mammalia; Eutheria; Euarchontoglires; Glires; Rodentia; Myomorpha; Muroidea; Muridae; Murinae; Mus; Mus	.	.	COG0364^Glucose-6-phosphate 1-dehydrogenase	KEGG:mmu:14381`KO:K00036
comp100082_c0_seq1	.	comp100082_c0_seq1|m.603942	.	.	.	.	.
comp100083_c0_seq1	.	.	.	.	.	.	.
comp100084_c0_seq1	.	.	.	.	.	.	.
comp100085_c0_seq1	.	.	.	.	.	.	.
comp100086_c0_seq1	ASPG_HUMAN^ASPG_HUMAN^Q:366-4,H:28-148^89.256%ID^E:4.47e-75^RecName: Full=N(4)-(beta-N-acetylglucosaminyl)-L-asparaginase;^Eukaryota; Metazoa; Chordata; Craniata; Vertebrata; Euteleostomi; Mammalia; Eutheria; Euarchontoglires; Primates; Haplorrhini; Catarrhini; Hominidae; Homo	comp100086_c0_seq1|m.603945	ASPG_HUMAN^ASPG_HUMAN^Q:1-121,H:28-148^89.256%ID^E:4.02e-75^RecName: Full=N(4)-(beta-N-acetylglucosaminyl)-L-asparaginase;^Eukaryota; Metazoa; Chordata; Craniata; Vertebrata; Euteleostomi; Mammalia; Eutheria; Euarchontoglires; Primates; Haplorrhini; Catarrhini; Hominidae; Homo	.	.	COG1446^asparaginase	KEGG:hsa:175`KO:K01444
comp100087_c0_seq1	.	.	.	.	.	.	.
comp100088_c0_seq1	.	.	.	.	.	.	.
comp100089_c0_seq1	.	.	.	.	.	.	.
comp100090_c0_seq1	.	comp100090_c0_seq1|m.603947	.	.	.	.	.
comp100091_c0_seq1	.	comp100091_c0_seq1|m.603948	.	.	.	.	.
comp100092_c0_seq1	TFEB_MOUSE^TFEB_MOUSE^Q:312-1,H:179-282^99.038%ID^E:2.71e-69^RecName: Full=Transcription factor EB;^Eukaryota; Metazoa; Chordata; Craniata; Vertebrata; Euteleostomi; Mammalia; Eutheria; Euarchontoglires; Glires; Rodentia; Myomorpha; Muroidea; Muridae; Murinae; Mus; Mus	comp100092_c0_seq1|m.603950	TFEB_MOUSE^TFEB_MOUSE^Q:1-104,H:179-282^99.038%ID^E:2.44e-69^RecName: Full=Transcription factor EB;^Eukaryota; Metazoa; Chordata; Craniata; Vertebrata; Euteleostomi; Mammalia; Eutheria; Euarchontoglires; Glires; Rodentia; Myomorpha; Muroidea; Muridae; Murinae; Mus; Mus	.	.	ENOG4110SME^Transcription factor	KEGG:mmu:21425`KO:K15590
comp100093_c0_seq1	LORF2_HUMAN^LORF2_HUMAN^Q:138-1,H:1157-1202^52.174%ID^E:2.16e-09^RecName: Full=LINE-1 retrotransposable element ORF2 protein;^Eukaryota; Metazoa; Chordata; Craniata; Vertebrata; Euteleostomi; Mammalia; Eutheria; Euarchontoglires; Primates; Haplorrhini; Catarrhini; Hominidae; Homo`LORF2_HUMAN^LORF2_HUMAN^Q:248-129,H:1117-1156^32.5%ID^E:2.16e-09^RecName: Full=LINE-1 retrotransposable element ORF2 p…	.	.	.	.	ENOG410Y9TZ^NA	.
comp100094_c0_seq1	.	.	.	.	.	.	.
comp100095_c0_seq1	.	.	.	.	.	.	.
comp100096_c0_seq1	.	.	.	.	.	.	.
comp100097_c0_seq1	.	.	.	.	.	.	.
comp100098_c0_seq1	.	.	.	.	.	.	.
comp100099_c0_seq1	.	.	.	.	.	.	.
comp1001_c0_seq1	EXOS9_BOVIN^EXOS9_BOVIN^Q:327-238,H:247-276^96.667%ID^E:5.14e-10^RecName: Full=Exosome complex component RRP45;^Eukaryota; Metazoa; Chordata; Craniata; Vertebrata; Euteleostomi; Mammalia; Eutheria; Laurasiatheria; Cetartiodactyla; Ruminantia; Pecora; Bovidae; Bovinae; Bos	comp1001_c0_seq1|m.170	.	.	.	.	.
comp10010_c0_seq1	.	.	.	.	.	.	.
comp100100_c0_seq1	.	.	.	.	.	.	.
comp100101_c0_seq1	.	.	.	.	.	.	.
comp100102_c0_seq1	.	.	.	.	.	.	.
comp100103_c0_seq1	.	.	.	.	.	.	.
comp100104_c0_seq1	.	.	.	.	.	.	.
comp100105_c0_seq1	.	comp100105_c0_seq1|m.603953	.	.	.	.	.
comp100106_c0_seq1	.	.	.	.	.	.	.
comp100107_c0_seq1	.	.	.	.	.	.	.
comp100108_c0_seq1	.	.	.	.	.	.	.
comp100109_c0_seq1	.	.	.	.	.	.	.
comp10011_c0_seq1	.	.	.	.	.	.	.
comp100110_c0_seq1	.	.	.	.	.	.	.
comp100111_c0_seq1	.	.	.	.	.	.	.
comp100112_c0_seq1	.	.	.	.	.	.	.
comp100113_c0_seq1	.	.	.	.	.	.	.
comp100114_c0_seq1	.	.	.	.	.	.	.
comp100115_c0_seq1	SI1L3_HUMAN^SI1L3_HUMAN^Q:520-5,H:156-327^81.977%ID^E:1.47e-74^RecName: Full=Signal-induced proliferation-associated 1-like protein 3;^Eukaryota; Metazoa; Chordata; Craniata; Vertebrata; Euteleostomi; Mammalia; Eutheria; Euarchontoglires; Primates; Haplorrhini; Catarrhini; Hominidae; Homo	comp100115_c0_seq1|m.603954	SI1L3_HUMAN^SI1L3_HUMAN^Q:1-172,H:156-327^81.977%ID^E:2.12e-84^RecName: Full=Signal-induced proliferation-associated 1-like protein 3;^Eukaryota; Metazoa; Chordata; Craniata; Vertebrata; Euteleostomi; Mammalia; Eutheria; Euarchontoglires; Primates; Haplorrhini; Catarrhini; Hominidae; Homo	.	.	ENOG410XTIX^gtpase activating protein	KEGG:hsa:23094`KO:K17703
comp100115_c0_seq1	SI1L3_HUMAN^SI1L3_HUMAN^Q:520-5,H:156-327^81.977%ID^E:1.47e-74^RecName: Full=Signal-induced proliferation-associated 1-like protein 3;^Eukaryota; Metazoa; Chordata; Craniata; Vertebrata; Euteleostomi; Mammalia; Eutheria; Euarchontoglires; Primates; Haplorrhini; Catarrhini; Hominidae; Homo	comp100115_c0_seq1|m.603955	.	.	.	.	.
comp100116_c0_seq1	.	.	.	.	.	.	.
comp100117_c0_seq1	.	.	.	.	.	.	.
comp100118_c0_seq1	.	.	.	.	.	.	.
comp100119_c0_seq1	.	comp100119_c0_seq1|m.603958	.	.	.	.	.
comp100120_c0_seq1	FMNL3_HUMAN^FMNL3_HUMAN^Q:288-1,H:892-987^98.958%ID^E:2.61e-48^RecName: Full=Formin-like protein 3;^Eukaryota; Metazoa; Chordata; Craniata; Vertebrata; Euteleostomi; Mammalia; Eutheria; Euarchontoglires; Primates; Haplorrhini; Catarrhini; Hominidae; Homo	comp100120_c0_seq1|m.603959	FMNL3_HUMAN^FMNL3_HUMAN^Q:17-112,H:892-987^98.958%ID^E:8.78e-59^RecName: Full=Formin-like protein 3;^Eukaryota; Metazoa; Chordata; Craniata; Vertebrata; Euteleostomi; Mammalia; Eutheria; Euarchontoglires; Primates; Haplorrhini; Catarrhini; Hominidae; Homo	.	.	ENOG410Y3DT^formin-like	KEGG:hsa:91010
comp100121_c0_seq1	.	.	.	.	.	.	.
comp100122_c0_seq1	.	.	.	.	.	.	.
comp100123_c0_seq1	.	.	.	.	.	.	.
comp100124_c0_seq1	.	.	.	.	.	.	.
comp100125_c0_seq1	.	.	.	.	.	.	.
comp100126_c0_seq1	.	.	.	.	.	.	.
comp100127_c0_seq1	.	comp100127_c0_seq1|m.603960	.	.	.	.	.
comp100128_c0_seq1	ARI1A_HUMAN^ARI1A_HUMAN^Q:509-3,H:690-858^96.45%ID^E:1.12e-63^RecName: Full=AT-rich interactive domain-containing protein 1A;^Eukaryota; Metazoa; Chordata; Craniata; Vertebrata; Euteleostomi; Mammalia; Eutheria; Euarchontoglires; Primates; Haplorrhini; Catarrhini; Hominidae; Homo	comp100128_c0_seq1|m.603961	ARI1A_MOUSE^ARI1A_MOUSE^Q:1-169,H:691-859^96.45%ID^E:8.62e-99^RecName: Full=AT-rich interactive domain-containing protein 1A;^Eukaryota; Metazoa; Chordata; Craniata; Vertebrata; Euteleostomi; Mammalia; Eutheria; Euarchontoglires; Glires; Rodentia; Myomorpha; Muroidea; Muridae; Murinae; Mus; Mus	.	.	ENOG410Y034^At rich interactive domain	KEGG:mmu:93760`KO:K11653
comp100129_c0_seq1	.	.	.	.	.	.	.
comp10013_c0_seq1	.	.	.	.	.	.	.
comp100130_c0_seq1	.	.	.	.	.	.	.
comp100131_c0_seq1	.	.	.	.	.	.	.
comp100132_c0_seq1	.	comp100132_c0_seq1|m.603963	.	.	.	.	.
comp100133_c0_seq1	.	.	.	.	.	.	.
comp100134_c0_seq1	.	.	.	.	.	.	.
comp100135_c0_seq1	.	.	.	.	.	.	.
comp100136_c0_seq1	.	.	.	.	.	.	.
comp100137_c0_seq1	.	.	.	.	.	.	.
comp100138_c0_seq1	.	.	.	.	.	.	.
comp100139_c0_seq1	.	.	.	.	.	.	.
comp10014_c0_seq1	.	.	.	.	.	.	.
comp100140_c0_seq1	.	.	.	.	.	.	.
comp100141_c0_seq1	MY18A_HUMAN^MY18A_HUMAN^Q:534-1,H:246-423^94.382%ID^E:6.45e-101^RecName: Full=Unconventional myosin-XVIIIa;^Eukaryota; Metazoa; Chordata; Craniata; Vertebrata; Euteleostomi; Mammalia; Eutheria; Euarchontoglires; Primates; Haplorrhini; Catarrhini; Hominidae; Homo	comp100141_c0_seq1|m.603964	MY18A_HUMAN^MY18A_HUMAN^Q:1-178,H:246-423^94.382%ID^E:6.35e-111^RecName: Full=Unconventional myosin-XVIIIa;^Eukaryota; Metazoa; Chordata; Craniata; Vertebrata; Euteleostomi; Mammalia; Eutheria; Euarchontoglires; Primates; Haplorrhini; Catarrhini; Hominidae; Homo	.	.	COG5022^myosin heavy chain	KEGG:hsa:399687`KO:K10362
comp100142_c0_seq1	.	comp100142_c0_seq1|m.603965	.	.	.	.	.
comp100143_c0_seq1	.	.	.	.	.	.	.
comp100144_c0_seq1	.	.	.	.	.	.	.
comp100145_c0_seq1	.	.	.	.	.	.	.
comp100146_c0_seq1	.	.	.	.	.	.	.
comp100147_c0_seq1	.	.	.	.	.	.	.
comp100148_c0_seq1	LORF2_HUMAN^LORF2_HUMAN^Q:28-168,H:1121-1167^55.319%ID^E:6.39e-10^RecName: Full=LINE-1 retrotransposable element ORF2 protein;^Eukaryota; Metazoa; Chordata; Craniata; Vertebrata; Euteleostomi; Mammalia; Eutheria; Euarchontoglires; Primates; Haplorrhini; Catarrhini; Hominidae; Homo	.	.	.	.	ENOG410Y9TZ^NA	.
comp100149_c0_seq1	.	.	.	.	.	.	.
comp10015_c0_seq1	.	.	.	.	.	.	.
comp100150_c0_seq1	SYCE3_MOUSE^SYCE3_MOUSE^Q:47-310,H:1-88^88.636%ID^E:4.05e-52^RecName: Full=Synaptonemal complex central element protein 3;^Eukaryota; Metazoa; Chordata; Craniata; Vertebrata; Euteleostomi; Mammalia; Eutheria; Euarchontoglires; Glires; Rodentia; Myomorpha; Muroidea; Muridae; Murinae; Mus; Mus	.	.	.	.	ENOG410XXWR^Synaptonemal complex central element protein 3	KEGG:mmu:75459`KO:K19536
comp100151_c0_seq1	.	comp100151_c0_seq1|m.603968	.	.	.	.	.
comp100152_c0_seq1	ZMIZ2_HUMAN^ZMIZ2_HUMAN^Q:406-2,H:171-309^79.286%ID^E:4.28e-60^RecName: Full=Zinc finger MIZ domain-containing protein 2;^Eukaryota; Metazoa; Chordata; Craniata; Vertebrata; Euteleostomi; Mammalia; Eutheria; Euarchontoglires; Primates; Haplorrhini; Catarrhini; Hominidae; Homo	comp100152_c0_seq1|m.603969	ZMIZ2_HUMAN^ZMIZ2_HUMAN^Q:4-138,H:171-309^79.286%ID^E:3.85e-60^RecName: Full=Zinc finger MIZ domain-containing protein 2;^Eukaryota; Metazoa; Chordata; Craniata; Vertebrata; Euteleostomi; Mammalia; Eutheria; Euarchontoglires; Primates; Haplorrhini; Catarrhini; Hominidae; Homo	.	.	ENOG410XQ2E^Protein inhibitor of activated STAT	KEGG:hsa:83637
comp100153_c0_seq1	ZN382_HUMAN^ZN382_HUMAN^Q:3-89,H:521-549^89.655%ID^E:2.69e-08^RecName: Full=Zinc finger protein 382;^Eukaryota; Metazoa; Chordata; Craniata; Vertebrata; Euteleostomi; Mammalia; Eutheria; Euarchontoglires; Primates; Haplorrhini; Catarrhini; Hominidae; Homo	.	.	.	.	COG5048^Zinc finger protein	KEGG:hsa:84911`KO:K09228
comp100154_c0_seq1	.	.	.	.	.	.	.
comp100155_c0_seq1	.	.	.	.	.	.	.
comp100156_c0_seq1	.	.	.	.	.	.	.
comp100157_c0_seq1	.	.	.	.	.	.	.
comp100158_c0_seq1	.	.	.	.	.	.	.
comp100159_c0_seq1	.	.	.	.	.	.	.
comp100160_c0_seq1	.	comp100160_c0_seq1|m.603971	.	.	.	.	.
comp100161_c0_seq1	.	.	.	.	.	.	.
comp100162_c0_seq1	.	.	.	.	.	.	.
comp100163_c0_seq1	.	.	.	.	.	.	.
comp100164_c0_seq1	.	.	.	.	.	.	.
comp100165_c0_seq1	.	.	.	.	.	.	.
comp100166_c0_seq1	.	.	.	.	.	.	.
comp100167_c0_seq1	.	.	.	.	.	.	.
comp100168_c0_seq1	.	comp100168_c0_seq1|m.603973	.	.	.	.	.
comp100169_c0_seq1	.	comp100169_c0_seq1|m.603974	.	.	.	.	.
comp10017_c0_seq1	.	.	.	.	.	.	.
comp100170_c0_seq1	.	.	.	.	.	.	.
comp100171_c0_seq1	ZN609_HUMAN^ZN609_HUMAN^Q:436-2,H:299-443^97.241%ID^E:1.86e-68^RecName: Full=Zinc finger protein 609;^Eukaryota; Metazoa; Chordata; Craniata; Vertebrata; Euteleostomi; Mammalia; Eutheria; Euarchontoglires; Primates; Haplorrhini; Catarrhini; Hominidae; Homo	comp100171_c0_seq1|m.603975	ZN609_HUMAN^ZN609_HUMAN^Q:1-145,H:299-443^97.241%ID^E:4.94e-93^RecName: Full=Zinc finger protein 609;^Eukaryota; Metazoa; Chordata; Craniata; Vertebrata; Euteleostomi; Mammalia; Eutheria; Euarchontoglires; Primates; Haplorrhini; Catarrhini; Hominidae; Homo	.	.	ENOG410XRNB^Zinc finger protein 609	KEGG:hsa:23060
comp100172_c0_seq1	FSCN1_HUMAN^FSCN1_HUMAN^Q:617-3,H:1-205^98.049%ID^E:8.31e-149^RecName: Full=Fascin;^Eukaryota; Metazoa; Chordata; Craniata; Vertebrata; Euteleostomi; Mammalia; Eutheria; Euarchontoglires; Primates; Haplorrhini; Catarrhini; Hominidae; Homo	comp100172_c0_seq1|m.603977	FSCN1_HUMAN^FSCN1_HUMAN^Q:38-242,H:1-205^98.049%ID^E:6.78e-149^RecName: Full=Fascin;^Eukaryota; Metazoa; Chordata; Craniata; Vertebrata; Euteleostomi; Mammalia; Eutheria; Euarchontoglires; Primates; Haplorrhini; Catarrhini; Hominidae; Homo	.	.	ENOG410XPHV^fascin homolog 2, actin-bundling protein, retinal (Strongylocentrotus purpuratus)	KEGG:hsa:6624`KO:K17455
comp100173_c0_seq1	.	.	.	.	.	.	.
comp100174_c0_seq1	.	.	.	.	.	.	.
comp100175_c0_seq1	.	.	.	.	.	.	.
comp100176_c0_seq1	.	.	.	.	.	.	.
comp100177_c0_seq1	.	.	.	.	.	.	.
comp100178_c0_seq1	FMO5_HUMAN^FMO5_HUMAN^Q:895-23,H:243-533^83.849%ID^E:7.62e-175^RecName: Full=Dimethylaniline monooxygenase [N-oxide-forming] 5;^Eukaryota; Metazoa; Chordata; Craniata; Vertebrata; Euteleostomi; Mammalia; Eutheria; Euarchontoglires; Primates; Haplorrhini; Catarrhini; Hominidae; Homo	comp100178_c0_seq1|m.603980	FMO5_HUMAN^FMO5_HUMAN^Q:1-291,H:243-533^83.849%ID^E:0^RecName: Full=Dimethylaniline monooxygenase [N-oxide-forming] 5;^Eukaryota; Metazoa; Chordata; Craniata; Vertebrata; Euteleostomi; Mammalia; Eutheria; Euarchontoglires; Primates; Haplorrhini; Catarrhini; Hominidae; Homo	.	ExpAA=20.90^PredHel=1^Topology=o268-290i	COG2072^Monooxygenase	KEGG:hsa:2330`KO:K00485
comp100179_c0_seq1	.	.	.	.	.	.	.
comp10018_c0_seq1	.	.	.	.	.	.	.
comp100180_c0_seq1	.	.	.	.	.	.	.
comp100181_c0_seq1	PKD2_HUMAN^PKD2_HUMAN^Q:163-2,H:154-207^87.037%ID^E:1.47e-16^RecName: Full=Polycystin-2;^Eukaryota; Metazoa; Chordata; Craniata; Vertebrata; Euteleostomi; Mammalia; Eutheria; Euarchontoglires; Primates; Haplorrhini; Catarrhini; Hominidae; Homo	comp100181_c0_seq1|m.603982	PKD2_HUMAN^PKD2_HUMAN^Q:11-103,H:115-207^90.323%ID^E:1.11e-40^RecName: Full=Polycystin-2;^Eukaryota; Metazoa; Chordata; Craniata; Vertebrata; Euteleostomi; Mammalia; Eutheria; Euarchontoglires; Primates; Haplorrhini; Catarrhini; Hominidae; Homo	.	.	ENOG410XTGE^Polycystic kidney disease	KEGG:hsa:5311`KO:K04986
comp100182_c0_seq1	PGK1_RAT^PGK1_RAT^Q:227-3,H:1-75^100%ID^E:2.09e-46^RecName: Full=Phosphoglycerate kinase 1;^Eukaryota; Metazoa; Chordata; Craniata; Vertebrata; Euteleostomi; Mammalia; Eutheria; Euarchontoglires; Glires; Rodentia; Myomorpha; Muroidea; Muridae; Murinae; Rattus	.	.	.	.	COG0126^phosphoglycerate kinase	KEGG:rno:24644`KO:K00927
comp100183_c0_seq1	.	.	.	.	.	.	.
comp100184_c0_seq1	.	.	.	.	.	.	.
comp100186_c0_seq1	ZC3H1_HUMAN^ZC3H1_HUMAN^Q:356-3,H:384-501^97.458%ID^E:2.59e-27^RecName: Full=Zinc finger C3H1 domain-containing protein;^Eukaryota; Metazoa; Chordata; Craniata; Vertebrata; Euteleostomi; Mammalia; Eutheria; Euarchontoglires; Primates; Haplorrhini; Catarrhini; Hominidae; Homo	comp100186_c0_seq1|m.603984	ZC3H1_HUMAN^ZC3H1_HUMAN^Q:1-118,H:384-501^97.458%ID^E:3.91e-66^RecName: Full=Zinc finger C3H1 domain-containing protein;^Eukaryota; Metazoa; Chordata; Craniata; Vertebrata; Euteleostomi; Mammalia; Eutheria; Euarchontoglires; Primates; Haplorrhini; Catarrhini; Hominidae; Homo	.	.	ENOG410XQ07^zinc finger, C3H1-type containing	KEGG:hsa:196441
comp100187_c0_seq1	.	.	.	.	.	.	.
comp100188_c0_seq1	.	.	.	.	.	.	.
comp100189_c0_seq1	.	.	.	.	.	.	.
comp10019_c0_seq1	.	.	.	.	.	.	.
comp100190_c0_seq1	.	comp100190_c0_seq1|m.603985	.	.	.	.	.
comp100190_c0_seq1	.	comp100190_c0_seq1|m.603986	.	.	.	.	.
comp100190_c0_seq1	.	comp100190_c0_seq1|m.603987	.	.	.	.	.
comp100191_c0_seq1	.	comp100191_c0_seq1|m.603988	.	.	.	.	.
comp100192_c0_seq1	.	.	.	.	.	.	.
comp100193_c0_seq1	.	.	.	.	.	.	.
comp100194_c0_seq1	.	.	.	.	.	.	.
comp100195_c0_seq1	.	.	.	.	.	.	.
comp100196_c0_seq1	.	.	.	.	.	.	.
comp100197_c0_seq1	PLCG1_BOVIN^PLCG1_BOVIN^Q:338-9,H:491-600^99.091%ID^E:1.06e-70^RecName: Full=1-phosphatidylinositol 4,5-bisphosphate phosphodiesterase gamma-1;^Eukaryota; Metazoa; Chordata; Craniata; Vertebrata; Euteleostomi; Mammalia; Eutheria; Laurasiatheria; Cetartiodactyla; Ruminantia; Pecora; Bovidae; Bovinae; Bos	comp100197_c0_seq1|m.603990	PLCG1_BOVIN^PLCG1_BOVIN^Q:1-110,H:491-600^99.091%ID^E:9.19e-71^RecName: Full=1-phosphatidylinositol 4,5-bisphosphate phosphodiesterase gamma-1;^Eukaryota; Metazoa; Chordata; Craniata; Vertebrata; Euteleostomi; Mammalia; Eutheria; Laurasiatheria; Cetartiodactyla; Ruminantia; Pecora; Bovidae; Bovinae; Bos	.	.	ENOG410XPXE^Phospholipase C gamma	KEGG:bta:281987`KO:K01116
comp100198_c0_seq1	.	.	.	.	.	.	.
comp100199_c0_seq1	.	comp100199_c0_seq1|m.603993	.	.	ExpAA=18.84^PredHel=1^Topology=i5-24o	.	.
comp1002_c0_seq1	.	.	.	.	.	.	.
comp1002_c1_seq1	.	.	.	.	.	.	.
comp10020_c0_seq1	.	.	.	.	.	.	.
comp100200_c0_seq1	.	.	.	.	.	.	.
comp100201_c0_seq1	CUL9_HUMAN^CUL9_HUMAN^Q:250-2,H:2426-2500^66.265%ID^E:1.22e-18^RecName: Full=Cullin-9;^Eukaryota; Metazoa; Chordata; Craniata; Vertebrata; Euteleostomi; Mammalia; Eutheria; Euarchontoglires; Primates; Haplorrhini; Catarrhini; Hominidae; Homo	comp100201_c0_seq1|m.603996	CUL9_HUMAN^CUL9_HUMAN^Q:22-104,H:2426-2500^66.265%ID^E:6.29e-19^RecName: Full=Cullin-9;^Eukaryota; Metazoa; Chordata; Craniata; Vertebrata; Euteleostomi; Mammalia; Eutheria; Euarchontoglires; Primates; Haplorrhini; Catarrhini; Hominidae; Homo	.	.	ENOG410XP9Y^RING finger) protein	KEGG:hsa:23113`KO:K11970
comp100202_c0_seq1	CPEB4_HUMAN^CPEB4_HUMAN^Q:320-3,H:61-166^93.396%ID^E:4.28e-48^RecName: Full=Cytoplasmic polyadenylation element-binding protein 4;^Eukaryota; Metazoa; Chordata; Craniata; Vertebrata; Euteleostomi; Mammalia; Eutheria; Euarchontoglires; Primates; Haplorrhini; Catarrhini; Hominidae; Homo	comp100202_c0_seq1|m.603997	CPEB4_HUMAN^CPEB4_HUMAN^Q:1-106,H:61-166^93.396%ID^E:4.86e-59^RecName: Full=Cytoplasmic polyadenylation element-binding protein 4;^Eukaryota; Metazoa; Chordata; Craniata; Vertebrata; Euteleostomi; Mammalia; Eutheria; Euarchontoglires; Primates; Haplorrhini; Catarrhini; Hominidae; Homo	.	.	ENOG410Y1XZ^Cytoplasmic polyadenylation element binding protein	KEGG:hsa:80315`KO:K02602
comp100203_c0_seq1	.	.	.	.	.	.	.
comp100204_c0_seq1	.	.	.	.	.	.	.
comp100205_c0_seq1	.	.	.	.	.	.	.
comp100206_c0_seq1	.	.	.	.	.	.	.
comp100207_c0_seq1	.	.	.	.	.	.	.
comp100208_c0_seq1	.	.	.	.	.	.	.
comp100209_c0_seq1	MUC5B_HUMAN^MUC5B_HUMAN^Q:670-975,H:4128-4228^65.686%ID^E:1.14e-30^RecName: Full=Mucin-5B;^Eukaryota; Metazoa; Chordata; Craniata; Vertebrata; Euteleostomi; Mammalia; Eutheria; Euarchontoglires; Primates; Haplorrhini; Catarrhini; Hominidae; Homo`MUC5B_HUMAN^MUC5B_HUMAN^Q:670-975,H:2314-2414^65.686%ID^E:1.22e-30^RecName: Full=Mucin-5B;^Eukaryota; Metazoa; Chordata; Craniata; Vertebrata; Euteleosto…	comp100209_c0_seq1|m.603998	MUC5B_HUMAN^MUC5B_HUMAN^Q:2-325,H:1505-1885^37.598%ID^E:4.22e-68^RecName: Full=Mucin-5B;^Eukaryota; Metazoa; Chordata; Craniata; Vertebrata; Euteleostomi; Mammalia; Eutheria; Euarchontoglires; Primates; Haplorrhini; Catarrhini; Hominidae; Homo`MUC5B_HUMAN^MUC5B_HUMAN^Q:4-325,H:1338-1603^39.441%ID^E:1.38e-53^RecName: Full=Mucin-5B;^Eukaryota; Metazoa; Chordata; Craniata; Vertebrata; Euteleostomi; …	.	.	ENOG410XNSK^oligomeric mucus gel-forming	KEGG:hsa:727897`KO:K13908
comp10021_c0_seq1	.	comp10021_c0_seq1|m.2628	.	.	.	.	.
comp100210_c0_seq1	.	.	.	.	.	.	.
comp100211_c0_seq1	.	.	.	.	.	.	.
comp100212_c0_seq1	.	.	.	.	.	.	.
comp100213_c0_seq1	.	.	.	.	.	.	.
comp100214_c0_seq1	.	.	.	.	.	.	.
comp100215_c0_seq1	.	.	.	.	.	.	.
comp100216_c0_seq1	CABL1_HUMAN^CABL1_HUMAN^Q:507-4,H:65-254^73.158%ID^E:3.86e-35^RecName: Full=CDK5 and ABL1 enzyme substrate 1;^Eukaryota; Metazoa; Chordata; Craniata; Vertebrata; Euteleostomi; Mammalia; Eutheria; Euarchontoglires; Primates; Haplorrhini; Catarrhini; Hominidae; Homo	comp100216_c0_seq1|m.604006	CABL1_HUMAN^CABL1_HUMAN^Q:14-194,H:52-254^74.877%ID^E:4.17e-53^RecName: Full=CDK5 and ABL1 enzyme substrate 1;^Eukaryota; Metazoa; Chordata; Craniata; Vertebrata; Euteleostomi; Mammalia; Eutheria; Euarchontoglires; Primates; Haplorrhini; Catarrhini; Hominidae; Homo	.	.	ENOG4110WYV^Cdk5 and Abl enzyme substrate	KEGG:hsa:91768
comp100217_c0_seq1	.	.	.	.	.	.	.
comp100218_c0_seq1	BCR_MOUSE^BCR_MOUSE^Q:1015-2,H:1-338^91.42%ID^E:6.82e-166^RecName: Full=Breakpoint cluster region protein;^Eukaryota; Metazoa; Chordata; Craniata; Vertebrata; Euteleostomi; Mammalia; Eutheria; Euarchontoglires; Glires; Rodentia; Myomorpha; Muroidea; Muridae; Murinae; Mus; Mus	comp100218_c0_seq1|m.604007	BCR_HUMAN^BCR_HUMAN^Q:1-338,H:1-336^92.012%ID^E:0^RecName: Full=Breakpoint cluster region protein;^Eukaryota; Metazoa; Chordata; Craniata; Vertebrata; Euteleostomi; Mammalia; Eutheria; Euarchontoglires; Primates; Haplorrhini; Catarrhini; Hominidae; Homo	.	.	ENOG410XPGZ^breakpoint cluster region	KEGG:hsa:613`KO:K08878
comp100219_c0_seq1	TAF4_HUMAN^TAF4_HUMAN^Q:302-3,H:364-463^84%ID^E:3.35e-19^RecName: Full=Transcription initiation factor TFIID subunit 4;^Eukaryota; Metazoa; Chordata; Craniata; Vertebrata; Euteleostomi; Mammalia; Eutheria; Euarchontoglires; Primates; Haplorrhini; Catarrhini; Hominidae; Homo	comp100219_c0_seq1|m.604012	TAF4_HUMAN^TAF4_HUMAN^Q:110-231,H:342-463^81.148%ID^E:4.68e-46^RecName: Full=Transcription initiation factor TFIID subunit 4;^Eukaryota; Metazoa; Chordata; Craniata; Vertebrata; Euteleostomi; Mammalia; Eutheria; Euarchontoglires; Primates; Haplorrhini; Catarrhini; Hominidae; Homo	.	.	ENOG410XQS6^RNA polymerase II, TATA box binding protein (TBP)-associated factor	KEGG:hsa:6874`KO:K03129
comp10022_c0_seq1	.	.	.	.	.	.	.
comp100220_c0_seq1	CNTRL_HUMAN^CNTRL_HUMAN^Q:331-2,H:2077-2186^91.818%ID^E:2.47e-60^RecName: Full=Centriolin;^Eukaryota; Metazoa; Chordata; Craniata; Vertebrata; Euteleostomi; Mammalia; Eutheria; Euarchontoglires; Primates; Haplorrhini; Catarrhini; Hominidae; Homo	comp100220_c0_seq1|m.604014	CNTRL_HUMAN^CNTRL_HUMAN^Q:1-110,H:2077-2186^91.818%ID^E:2.22e-60^RecName: Full=Centriolin;^Eukaryota; Metazoa; Chordata; Craniata; Vertebrata; Euteleostomi; Mammalia; Eutheria; Euarchontoglires; Primates; Haplorrhini; Catarrhini; Hominidae; Homo	.	.	ENOG410ZX4Y^cell division	KEGG:hsa:11064`KO:K16770
comp100221_c0_seq1	.	.	.	.	.	.	.
comp100222_c0_seq1	.	.	.	.	.	.	.
comp100223_c0_seq1	CC160_BOVIN^CC160_BOVIN^Q:213-1064,H:1-288^67.014%ID^E:2.55e-88^RecName: Full=Coiled-coil domain-containing protein 160;^Eukaryota; Metazoa; Chordata; Craniata; Vertebrata; Euteleostomi; Mammalia; Eutheria; Laurasiatheria; Cetartiodactyla; Ruminantia; Pecora; Bovidae; Bovinae; Bos	comp100223_c0_seq1|m.604015	CC160_BOVIN^CC160_BOVIN^Q:71-354,H:1-288^67.014%ID^E:2.1e-108^RecName: Full=Coiled-coil domain-containing protein 160;^Eukaryota; Metazoa; Chordata; Craniata; Vertebrata; Euteleostomi; Mammalia; Eutheria; Laurasiatheria; Cetartiodactyla; Ruminantia; Pecora; Bovidae; Bovinae; Bos	.	.	ENOG4111X37^coiled-coil domain containing 160	KEGG:bta:767883
comp100224_c0_seq1	.	.	.	.	.	.	.
comp100225_c0_seq1	.	.	.	.	.	.	.
comp100226_c0_seq1	.	.	.	.	.	.	.
comp100227_c0_seq1	.	comp100227_c0_seq1|m.604016	.	.	.	.	.
comp100228_c0_seq1	.	.	.	.	.	.	.
comp100229_c0_seq1	COPA_BOVIN^COPA_BOVIN^Q:453-1,H:138-288^100%ID^E:1.13e-101^RecName: Full=Coatomer subunit alpha;^Eukaryota; Metazoa; Chordata; Craniata; Vertebrata; Euteleostomi; Mammalia; Eutheria; Laurasiatheria; Cetartiodactyla; Ruminantia; Pecora; Bovidae; Bovinae; Bos`COPA_BOVIN^COPA_BOVIN^Q:438-28,H:17-165^31.013%ID^E:1.7e-11^RecName: Full=Coatomer subunit alpha;^Eukaryota; Metazoa; Chordata; Craniata; Ver…	comp100229_c0_seq1|m.604017	COPA_BOVIN^COPA_BOVIN^Q:1-151,H:138-288^100%ID^E:1.02e-101^RecName: Full=Coatomer subunit alpha;^Eukaryota; Metazoa; Chordata; Craniata; Vertebrata; Euteleostomi; Mammalia; Eutheria; Laurasiatheria; Cetartiodactyla; Ruminantia; Pecora; Bovidae; Bovinae; Bos`COPA_BOVIN^COPA_BOVIN^Q:6-142,H:17-165^31.013%ID^E:1.53e-11^RecName: Full=Coatomer subunit alpha;^Eukaryota; Metazoa; Chordata; Craniata; Ver…	.	.	ENOG410XPZS^Coatomer protein complex subunit alpha	KEGG:bta:100126041`KO:K05236
comp10023_c0_seq1	.	.	.	.	.	.	.
comp100230_c0_seq1	.	.	.	.	.	.	.
comp100231_c0_seq1	.	.	.	.	.	.	.
comp100232_c0_seq1	ORN_BOVIN^ORN_BOVIN^Q:319-2,H:41-146^100%ID^E:2.04e-74^RecName: Full=Oligoribonuclease, mitochondrial;^Eukaryota; Metazoa; Chordata; Craniata; Vertebrata; Euteleostomi; Mammalia; Eutheria; Laurasiatheria; Cetartiodactyla; Ruminantia; Pecora; Bovidae; Bovinae; Bos	comp100232_c0_seq1|m.604020	ORN_BOVIN^ORN_BOVIN^Q:1-145,H:2-146^95.862%ID^E:4.01e-98^RecName: Full=Oligoribonuclease, mitochondrial;^Eukaryota; Metazoa; Chordata; Craniata; Vertebrata; Euteleostomi; Mammalia; Eutheria; Laurasiatheria; Cetartiodactyla; Ruminantia; Pecora; Bovidae; Bovinae; Bos	.	.	COG1949^3'-to-5' exoribonuclease specific for small oligoribonucleotides (By similarity)	KEGG:bta:540139`KO:K13288
comp100233_c0_seq1	.	comp100233_c0_seq1|m.604021	.	.	.	.	.
comp100234_c0_seq1	.	.	.	.	.	.	.
comp100235_c0_seq1	.	.	.	.	.	.	.
comp100236_c0_seq1	IPYR_BOVIN^IPYR_BOVIN^Q:401-177,H:215-289^78.667%ID^E:4.4e-37^RecName: Full=Inorganic pyrophosphatase;^Eukaryota; Metazoa; Chordata; Craniata; Vertebrata; Euteleostomi; Mammalia; Eutheria; Laurasiatheria; Cetartiodactyla; Ruminantia; Pecora; Bovidae; Bovinae; Bos	.	.	.	.	COG0221^Pyrophosphate phospho-hydrolase	KEGG:bta:280701`KO:K01507
comp100237_c0_seq1	STAR5_HUMAN^STAR5_HUMAN^Q:517-2,H:1-172^80.814%ID^E:8.09e-105^RecName: Full=StAR-related lipid transfer protein 5;^Eukaryota; Metazoa; Chordata; Craniata; Vertebrata; Euteleostomi; Mammalia; Eutheria; Euarchontoglires; Primates; Haplorrhini; Catarrhini; Hominidae; Homo	comp100237_c0_seq1|m.604023	STAR5_HUMAN^STAR5_HUMAN^Q:19-190,H:1-172^80.814%ID^E:7.28e-105^RecName: Full=StAR-related lipid transfer protein 5;^Eukaryota; Metazoa; Chordata; Craniata; Vertebrata; Euteleostomi; Mammalia; Eutheria; Euarchontoglires; Primates; Haplorrhini; Catarrhini; Hominidae; Homo	.	.	ENOG41100B5^StAR-related lipid transfer (START) domain containing	KEGG:hsa:80765
comp100238_c0_seq1	UBN1_HUMAN^UBN1_HUMAN^Q:582-4,H:437-627^83.938%ID^E:2.41e-94^RecName: Full=Ubinuclein-1;^Eukaryota; Metazoa; Chordata; Craniata; Vertebrata; Euteleostomi; Mammalia; Eutheria; Euarchontoglires; Primates; Haplorrhini; Catarrhini; Hominidae; Homo	comp100238_c0_seq1|m.604025	UBN1_HUMAN^UBN1_HUMAN^Q:1-193,H:437-627^91.192%ID^E:1.08e-112^RecName: Full=Ubinuclein-1;^Eukaryota; Metazoa; Chordata; Craniata; Vertebrata; Euteleostomi; Mammalia; Eutheria; Euarchontoglires; Primates; Haplorrhini; Catarrhini; Hominidae; Homo	.	.	ENOG410XREY^ubinuclein 1	KEGG:hsa:29855`KO:K17492
comp100239_c0_seq1	.	comp100239_c0_seq1|m.604027	.	.	ExpAA=28.63^PredHel=1^Topology=i12-34o	.	.
comp10024_c0_seq1	.	.	.	.	.	.	.
comp100240_c0_seq1	.	.	.	.	.	.	.
comp100241_c0_seq1	.	.	.	.	.	.	.
comp100242_c0_seq1	.	.	.	.	.	.	.
comp100243_c0_seq1	.	.	.	.	.	.	.
comp100244_c0_seq1	.	.	.	.	.	.	.
comp100245_c0_seq1	.	.	.	.	.	.	.
comp100246_c0_seq1	.	.	.	.	.	.	.
comp100247_c0_seq1	.	.	.	.	.	.	.
comp100248_c0_seq1	.	.	.	.	.	.	.
comp100249_c0_seq1	.	.	.	.	.	.	.
comp10025_c0_seq1	.	.	.	.	.	.	.
comp100250_c0_seq1	.	.	.	.	.	.	.
comp100251_c0_seq1	.	comp100251_c0_seq1|m.604028	.	.	.	.	.
comp100252_c0_seq1	.	.	.	.	.	.	.
comp100253_c0_seq1	.	.	.	.	.	.	.
comp100254_c0_seq1	.	comp100254_c0_seq1|m.604029	.	.	.	.	.
comp100255_c0_seq1	MACD1_BOVIN^MACD1_BOVIN^Q:488-3,H:107-268^93.21%ID^E:4.84e-110^RecName: Full=O-acetyl-ADP-ribose deacetylase MACROD1;^Eukaryota; Metazoa; Chordata; Craniata; Vertebrata; Euteleostomi; Mammalia; Eutheria; Laurasiatheria; Cetartiodactyla; Ruminantia; Pecora; Bovidae; Bovinae; Bos	comp100255_c0_seq1|m.604030	MACD1_BOVIN^MACD1_BOVIN^Q:1-162,H:107-268^93.21%ID^E:4.36e-110^RecName: Full=O-acetyl-ADP-ribose deacetylase MACROD1;^Eukaryota; Metazoa; Chordata; Craniata; Vertebrata; Euteleostomi; Mammalia; Eutheria; Laurasiatheria; Cetartiodactyla; Ruminantia; Pecora; Bovidae; Bovinae; Bos	.	.	COG2110^appr-1-p processing domain protein	KEGG:bta:613568
comp100256_c0_seq1	.	.	.	.	.	.	.
comp100257_c0_seq1	.	.	.	.	.	.	.
comp100258_c0_seq1	.	.	.	.	.	.	.
comp100259_c0_seq1	FBXL3_HUMAN^FBXL3_HUMAN^Q:963-322,H:215-428^99.533%ID^E:6.2e-144^RecName: Full=F-box/LRR-repeat protein 3;^Eukaryota; Metazoa; Chordata; Craniata; Vertebrata; Euteleostomi; Mammalia; Eutheria; Euarchontoglires; Primates; Haplorrhini; Catarrhini; Hominidae; Homo	comp100259_c0_seq1|m.604031	FBXL3_HUMAN^FBXL3_HUMAN^Q:1-138,H:291-428^99.275%ID^E:1.85e-98^RecName: Full=F-box/LRR-repeat protein 3;^Eukaryota; Metazoa; Chordata; Craniata; Vertebrata; Euteleostomi; Mammalia; Eutheria; Euarchontoglires; Primates; Haplorrhini; Catarrhini; Hominidae; Homo	.	.	ENOG410XT8H^F-box and leucine-rich repeat protein 3	KEGG:hsa:26224`KO:K10269
comp10026_c0_seq1	.	.	.	.	.	.	.
comp100260_c0_seq1	.	.	.	.	.	.	.
comp100261_c0_seq1	DUT_HUMAN^DUT_HUMAN^Q:92-3,H:155-184^66.667%ID^E:4.93e-10^RecName: Full=Deoxyuridine 5'-triphosphate nucleotidohydrolase, mitochondrial;^Eukaryota; Metazoa; Chordata; Craniata; Vertebrata; Euteleostomi; Mammalia; Eutheria; Euarchontoglires; Primates; Haplorrhini; Catarrhini; Hominidae; Homo`DUT_HUMAN^DUT_HUMAN^Q:178-89,H:126-155^53.333%ID^E:4.93e-10^RecName: Full=Deoxyuridine 5'-triphosphate nucl…	.	.	.	.	COG0756^This enzyme is involved in nucleotide metabolism it produces dUMP, the immediate precursor of thymidine nucleotides and it decreases the intracellular concentration of dUTP so that uracil cannot be incorporated into DNA (By similarity)	KEGG:hsa:1854`KO:K01520
comp100262_c0_seq1	ZC11A_HUMAN^ZC11A_HUMAN^Q:370-5,H:533-649^80.328%ID^E:8.03e-55^RecName: Full=Zinc finger CCCH domain-containing protein 11A;^Eukaryota; Metazoa; Chordata; Craniata; Vertebrata; Euteleostomi; Mammalia; Eutheria; Euarchontoglires; Primates; Haplorrhini; Catarrhini; Hominidae; Homo	comp100262_c0_seq1|m.604032	ZC11A_HUMAN^ZC11A_HUMAN^Q:2-123,H:533-649^80.328%ID^E:7.23e-55^RecName: Full=Zinc finger CCCH domain-containing protein 11A;^Eukaryota; Metazoa; Chordata; Craniata; Vertebrata; Euteleostomi; Mammalia; Eutheria; Euarchontoglires; Primates; Haplorrhini; Catarrhini; Hominidae; Homo	.	.	ENOG41101ZI^chromosome 12 open reading frame 50	KEGG:hsa:9877
comp100263_c0_seq1	.	comp100263_c0_seq1|m.604034	.	.	.	.	.
comp100264_c0_seq1	PKHM2_HUMAN^PKHM2_HUMAN^Q:689-528,H:965-1019^92.727%ID^E:7.45e-26^RecName: Full=Pleckstrin homology domain-containing family M member 2;^Eukaryota; Metazoa; Chordata; Craniata; Vertebrata; Euteleostomi; Mammalia; Eutheria; Euarchontoglires; Primates; Haplorrhini; Catarrhini; Hominidae; Homo	.	.	.	.	ENOG410ZZUG^pleckstrin homology domain containing, family M (with RUN domain) member 2	KEGG:hsa:23207`KO:K15348
comp100266_c0_seq1	.	.	.	.	.	.	.
comp100267_c0_seq1	ZN777_HUMAN^ZN777_HUMAN^Q:455-3,H:297-447^92.053%ID^E:4.7e-83^RecName: Full=Zinc finger protein 777;^Eukaryota; Metazoa; Chordata; Craniata; Vertebrata; Euteleostomi; Mammalia; Eutheria; Euarchontoglires; Primates; Haplorrhini; Catarrhini; Hominidae; Homo	comp100267_c0_seq1|m.604038	ZN777_HUMAN^ZN777_HUMAN^Q:5-155,H:297-447^92.053%ID^E:5.39e-91^RecName: Full=Zinc finger protein 777;^Eukaryota; Metazoa; Chordata; Craniata; Vertebrata; Euteleostomi; Mammalia; Eutheria; Euarchontoglires; Primates; Haplorrhini; Catarrhini; Hominidae; Homo	.	.	COG5048^Zinc finger protein	KEGG:hsa:27153`KO:K09228
comp100268_c0_seq1	.	.	.	.	.	.	.
comp100269_c0_seq1	.	.	.	.	.	.	.
comp100270_c0_seq1	.	.	.	.	.	.	.
comp100271_c0_seq1	.	.	.	.	.	.	.
comp100272_c0_seq1	LORF2_HUMAN^LORF2_HUMAN^Q:4-150,H:1032-1082^43.137%ID^E:1.87e-06^RecName: Full=LINE-1 retrotransposable element ORF2 protein;^Eukaryota; Metazoa; Chordata; Craniata; Vertebrata; Euteleostomi; Mammalia; Eutheria; Euarchontoglires; Primates; Haplorrhini; Catarrhini; Hominidae; Homo`LORF2_HUMAN^LORF2_HUMAN^Q:180-230,H:1101-1117^70.588%ID^E:1.87e-06^RecName: Full=LINE-1 retrotransposable element ORF2…	.	.	.	.	ENOG410Y9TZ^NA	.
comp100273_c0_seq1	.	comp100273_c0_seq1|m.604039	.	.	.	.	.
comp100274_c0_seq1	.	comp100274_c0_seq1|m.604040	.	.	.	.	.
comp100275_c0_seq1	IF6_RAT^IF6_RAT^Q:479-3,H:2-160^96.226%ID^E:3.12e-112^RecName: Full=Eukaryotic translation initiation factor 6 {ECO:0000255|HAMAP-Rule:MF_03132};^Eukaryota; Metazoa; Chordata; Craniata; Vertebrata; Euteleostomi; Mammalia; Eutheria; Euarchontoglires; Glires; Rodentia; Myomorpha; Muroidea; Muridae; Murinae; Rattus	comp100275_c0_seq1|m.604041	IF6_RAT^IF6_RAT^Q:1-159,H:2-160^96.226%ID^E:2.81e-112^RecName: Full=Eukaryotic translation initiation factor 6 {ECO:0000255|HAMAP-Rule:MF_03132};^Eukaryota; Metazoa; Chordata; Craniata; Vertebrata; Euteleostomi; Mammalia; Eutheria; Euarchontoglires; Glires; Rodentia; Myomorpha; Muroidea; Muridae; Murinae; Rattus	.	.	COG1976^Binds to the 60S ribosomal subunit and prevents its association with the 40S ribosomal subunit to form the 80S initiation complex in the cytoplasm	KEGG:rno:305506`KO:K03264
comp100276_c0_seq1	.	.	.	.	.	.	.
comp100277_c0_seq1	.	.	.	.	.	.	.
comp100278_c0_seq1	SEPT6_BOVIN^SEPT6_BOVIN^Q:339-1,H:315-427^100%ID^E:1.47e-27^RecName: Full=Septin-6;^Eukaryota; Metazoa; Chordata; Craniata; Vertebrata; Euteleostomi; Mammalia; Eutheria; Laurasiatheria; Cetartiodactyla; Ruminantia; Pecora; Bovidae; Bovinae; Bos	comp100278_c0_seq1|m.604043	SEPT6_BOVIN^SEPT6_BOVIN^Q:1-113,H:315-427^100%ID^E:4.24e-70^RecName: Full=Septin-6;^Eukaryota; Metazoa; Chordata; Craniata; Vertebrata; Euteleostomi; Mammalia; Eutheria; Laurasiatheria; Cetartiodactyla; Ruminantia; Pecora; Bovidae; Bovinae; Bos	.	.	COG5019^Cell division control protein	KEGG:bta:540783`KO:K16939
comp100279_c0_seq1	.	.	.	.	.	.	.
comp100280_c0_seq1	.	.	.	.	.	.	.
comp100281_c0_seq1	.	.	.	.	.	.	.
comp100282_c0_seq1	.	.	.	.	.	.	.
comp100283_c0_seq1	.	.	.	.	.	.	.
comp100284_c0_seq1	.	.	.	.	.	.	.
comp100285_c0_seq1	PYRG2_HUMAN^PYRG2_HUMAN^Q:294-1,H:450-547^94.898%ID^E:1.34e-61^RecName: Full=CTP synthase 2;^Eukaryota; Metazoa; Chordata; Craniata; Vertebrata; Euteleostomi; Mammalia; Eutheria; Euarchontoglires; Primates; Haplorrhini; Catarrhini; Hominidae; Homo	comp100285_c0_seq1|m.604045	PYRG2_HUMAN^PYRG2_HUMAN^Q:5-102,H:450-547^94.898%ID^E:1.21e-61^RecName: Full=CTP synthase 2;^Eukaryota; Metazoa; Chordata; Craniata; Vertebrata; Euteleostomi; Mammalia; Eutheria; Euarchontoglires; Primates; Haplorrhini; Catarrhini; Hominidae; Homo	.	.	COG0504^Catalyzes the ATP-dependent amination of UTP to CTP with either L-glutamine or ammonia as the source of nitrogen (By similarity)	KEGG:hsa:56474`KO:K01937
comp100286_c0_seq1	.	.	.	.	.	.	.
comp100287_c0_seq1	.	comp100287_c0_seq1|m.604046	.	.	.	.	.
comp100288_c0_seq1	.	.	.	.	.	.	.
comp100289_c0_seq1	.	.	.	.	.	.	.
comp100290_c0_seq1	.	.	.	.	.	.	.
comp100291_c0_seq1	.	.	.	.	.	.	.
comp100292_c0_seq1	KLDC4_MOUSE^KLDC4_MOUSE^Q:440-3,H:428-575^66.892%ID^E:1.36e-48^RecName: Full=Kelch domain-containing protein 4;^Eukaryota; Metazoa; Chordata; Craniata; Vertebrata; Euteleostomi; Mammalia; Eutheria; Euarchontoglires; Glires; Rodentia; Myomorpha; Muroidea; Muridae; Murinae; Mus; Mus	comp100292_c0_seq1|m.604047	KLDC4_MOUSE^KLDC4_MOUSE^Q:2-147,H:428-575^61.486%ID^E:6.42e-54^RecName: Full=Kelch domain-containing protein 4;^Eukaryota; Metazoa; Chordata; Craniata; Vertebrata; Euteleostomi; Mammalia; Eutheria; Euarchontoglires; Glires; Rodentia; Myomorpha; Muroidea; Muridae; Murinae; Mus; Mus	.	.	ENOG410XPJI^kelch domain containing 4	.
comp100293_c0_seq1	.	.	.	.	.	.	.
comp100294_c0_seq1	.	.	.	.	.	.	.
comp100295_c0_seq1	.	.	.	.	.	.	.
comp100296_c0_seq1	.	.	.	.	.	.	.
comp100297_c0_seq1	.	.	.	.	.	.	.
comp100298_c0_seq1	.	.	.	.	.	.	.
comp100299_c0_seq1	.	comp100299_c0_seq1|m.604049	.	.	.	.	.
comp1003_c0_seq1	.	.	.	.	.	.	.
comp100300_c0_seq1	.	.	.	.	.	.	.
comp100301_c0_seq1	.	.	.	.	.	.	.
comp100302_c0_seq1	TOP3A_HUMAN^TOP3A_HUMAN^Q:404-3,H:617-750^87.313%ID^E:2.18e-78^RecName: Full=DNA topoisomerase 3-alpha;^Eukaryota; Metazoa; Chordata; Craniata; Vertebrata; Euteleostomi; Mammalia; Eutheria; Euarchontoglires; Primates; Haplorrhini; Catarrhini; Hominidae; Homo	comp100302_c0_seq1|m.604050	TOP3A_HUMAN^TOP3A_HUMAN^Q:1-154,H:597-750^87.013%ID^E:1.09e-90^RecName: Full=DNA topoisomerase 3-alpha;^Eukaryota; Metazoa; Chordata; Craniata; Vertebrata; Euteleostomi; Mammalia; Eutheria; Euarchontoglires; Primates; Haplorrhini; Catarrhini; Hominidae; Homo	.	.	COG0550^Releases the supercoiling and torsional tension of DNA, which is introduced during the DNA replication and transcription, by transiently cleaving and rejoining one strand of the DNA duplex. Introduces a single-strand break via transesterification at a target site in duplex DNA. The scissile phosphodiester is attacked by the catalytic tyrosine of the enzyme, resulting in the formation of a…	KEGG:hsa:7156`KO:K03165
comp100303_c0_seq1	.	.	.	.	.	.	.
comp100304_c0_seq1	.	.	.	.	.	.	.
comp100305_c0_seq1	ETV4_HUMAN^ETV4_HUMAN^Q:1-312,H:381-484^99.038%ID^E:1.36e-65^RecName: Full=ETS translocation variant 4;^Eukaryota; Metazoa; Chordata; Craniata; Vertebrata; Euteleostomi; Mammalia; Eutheria; Euarchontoglires; Primates; Haplorrhini; Catarrhini; Hominidae; Homo	comp100305_c0_seq1|m.604051	ETV4_HUMAN^ETV4_HUMAN^Q:1-104,H:381-484^99.038%ID^E:5.19e-68^RecName: Full=ETS translocation variant 4;^Eukaryota; Metazoa; Chordata; Craniata; Vertebrata; Euteleostomi; Mammalia; Eutheria; Euarchontoglires; Primates; Haplorrhini; Catarrhini; Hominidae; Homo	.	.	ENOG410Z0ZF^ets variant	KEGG:hsa:2118`KO:K15592
comp100306_c0_seq1	PBIP1_HUMAN^PBIP1_HUMAN^Q:317-120,H:652-717^92.424%ID^E:1.19e-24^RecName: Full=Pre-B-cell leukemia transcription factor-interacting protein 1;^Eukaryota; Metazoa; Chordata; Craniata; Vertebrata; Euteleostomi; Mammalia; Eutheria; Euarchontoglires; Primates; Haplorrhini; Catarrhini; Hominidae; Homo	.	.	.	.	ENOG410YAJH^pre-B-cell leukemia homeobox interacting protein 1	KEGG:hsa:57326
comp100307_c0_seq1	.	.	.	.	.	.	.
comp100308_c0_seq1	.	.	.	.	.	.	.
comp100309_c0_seq1	.	.	.	.	.	.	.
comp100311_c0_seq1	.	.	.	.	.	.	.
comp100312_c0_seq1	.	comp100312_c0_seq1|m.604054	.	.	.	.	.
comp100313_c0_seq1	.	comp100313_c0_seq1|m.604057	.	.	.	.	.
comp100314_c0_seq1	LIN1_NYCCO^LIN1_NYCCO^Q:377-87,H:763-860^37.037%ID^E:2.02e-12^RecName: Full=LINE-1 reverse transcriptase homolog;^Eukaryota; Metazoa; Chordata; Craniata; Vertebrata; Euteleostomi; Mammalia; Eutheria; Euarchontoglires; Primates; Strepsirrhini; Lorisiformes; Lorisidae; Nycticebus`LIN1_NYCCO^LIN1_NYCCO^Q:76-2,H:866-890^44%ID^E:2.02e-12^RecName: Full=LINE-1 reverse transcriptase homolog;^Eukaryota; M…	.	.	.	.	.	.
comp100315_c0_seq1	LORF2_HUMAN^LORF2_HUMAN^Q:519-370,H:60-109^50%ID^E:5.35e-09^RecName: Full=LINE-1 retrotransposable element ORF2 protein;^Eukaryota; Metazoa; Chordata; Craniata; Vertebrata; Euteleostomi; Mammalia; Eutheria; Euarchontoglires; Primates; Haplorrhini; Catarrhini; Hominidae; Homo`LORF2_HUMAN^LORF2_HUMAN^Q:619-527,H:26-56^41.935%ID^E:5.35e-09^RecName: Full=LINE-1 retrotransposable element ORF2 protein;…	.	.	.	.	ENOG410Y9TZ^NA	.
comp100316_c0_seq1	.	.	.	.	.	.	.
comp100317_c0_seq1	.	.	.	.	.	.	.
comp100318_c0_seq1	SET1A_HUMAN^SET1A_HUMAN^Q:760-8,H:763-1015^93.676%ID^E:2.68e-101^RecName: Full=Histone-lysine N-methyltransferase SETD1A;^Eukaryota; Metazoa; Chordata; Craniata; Vertebrata; Euteleostomi; Mammalia; Eutheria; Euarchontoglires; Primates; Haplorrhini; Catarrhini; Hominidae; Homo	comp100318_c0_seq1|m.604061	SET1A_HUMAN^SET1A_HUMAN^Q:1-250,H:763-1030^89.179%ID^E:3.8e-121^RecName: Full=Histone-lysine N-methyltransferase SETD1A;^Eukaryota; Metazoa; Chordata; Craniata; Vertebrata; Euteleostomi; Mammalia; Eutheria; Euarchontoglires; Primates; Haplorrhini; Catarrhini; Hominidae; Homo	.	.	COG2940^Histone-lysine N-methyltransferase	KEGG:hsa:9739`KO:K11422
comp100319_c0_seq1	NCOR2_HUMAN^NCOR2_HUMAN^Q:430-2,H:1529-1671^96.503%ID^E:6.49e-87^RecName: Full=Nuclear receptor corepressor 2;^Eukaryota; Metazoa; Chordata; Craniata; Vertebrata; Euteleostomi; Mammalia; Eutheria; Euarchontoglires; Primates; Haplorrhini; Catarrhini; Hominidae; Homo	comp100319_c0_seq1|m.604063	NCOR2_HUMAN^NCOR2_HUMAN^Q:1-143,H:1529-1671^96.503%ID^E:5.85e-87^RecName: Full=Nuclear receptor corepressor 2;^Eukaryota; Metazoa; Chordata; Craniata; Vertebrata; Euteleostomi; Mammalia; Eutheria; Euarchontoglires; Primates; Haplorrhini; Catarrhini; Hominidae; Homo	.	.	ENOG410YDXP^nuclear receptor co-repressor	KEGG:hsa:9612`KO:K06065
comp10032_c0_seq1	.	.	.	.	.	.	.
comp100320_c0_seq1	.	.	.	.	.	.	.
comp100321_c0_seq1	.	.	.	.	.	.	.
comp100322_c0_seq1	BATF_BOVIN^BATF_BOVIN^Q:220-2,H:19-91^100%ID^E:4.97e-46^RecName: Full=Basic leucine zipper transcriptional factor ATF-like;^Eukaryota; Metazoa; Chordata; Craniata; Vertebrata; Euteleostomi; Mammalia; Eutheria; Laurasiatheria; Cetartiodactyla; Ruminantia; Pecora; Bovidae; Bovinae; Bos	.	.	.	.	ENOG4111CH5^Transcription factor	KEGG:bta:617628`KO:K09034
comp100323_c0_seq1	CELR3_HUMAN^CELR3_HUMAN^Q:2-610,H:1907-2109^95.074%ID^E:1.01e-134^RecName: Full=Cadherin EGF LAG seven-pass G-type receptor 3;^Eukaryota; Metazoa; Chordata; Craniata; Vertebrata; Euteleostomi; Mammalia; Eutheria; Euarchontoglires; Primates; Haplorrhini; Catarrhini; Hominidae; Homo	comp100323_c0_seq1|m.604065	CELR3_HUMAN^CELR3_HUMAN^Q:1-203,H:1907-2109^95.074%ID^E:9.1e-135^RecName: Full=Cadherin EGF LAG seven-pass G-type receptor 3;^Eukaryota; Metazoa; Chordata; Craniata; Vertebrata; Euteleostomi; Mammalia; Eutheria; Euarchontoglires; Primates; Haplorrhini; Catarrhini; Hominidae; Homo	.	.	ENOG410XTGH^cadherin, EGF LAG seven-pass G-type receptor	KEGG:hsa:1951`KO:K04602
comp100324_c0_seq1	ATX2L_HUMAN^ATX2L_HUMAN^Q:417-1,H:700-838^100%ID^E:1.04e-66^RecName: Full=Ataxin-2-like protein;^Eukaryota; Metazoa; Chordata; Craniata; Vertebrata; Euteleostomi; Mammalia; Eutheria; Euarchontoglires; Primates; Haplorrhini; Catarrhini; Hominidae; Homo	comp100324_c0_seq1|m.604067	ATX2L_HUMAN^ATX2L_HUMAN^Q:1-139,H:700-838^100%ID^E:8.42e-85^RecName: Full=Ataxin-2-like protein;^Eukaryota; Metazoa; Chordata; Craniata; Vertebrata; Euteleostomi; Mammalia; Eutheria; Euarchontoglires; Primates; Haplorrhini; Catarrhini; Hominidae; Homo	.	.	COG5180^stress granule assembly	KEGG:hsa:11273
comp100324_c0_seq1	ATX2L_HUMAN^ATX2L_HUMAN^Q:417-1,H:700-838^100%ID^E:1.04e-66^RecName: Full=Ataxin-2-like protein;^Eukaryota; Metazoa; Chordata; Craniata; Vertebrata; Euteleostomi; Mammalia; Eutheria; Euarchontoglires; Primates; Haplorrhini; Catarrhini; Hominidae; Homo	comp100324_c0_seq1|m.604068	.	.	.	.	.
comp100325_c0_seq1	PITM1_HUMAN^PITM1_HUMAN^Q:339-22,H:220-325^87.736%ID^E:1.04e-48^RecName: Full=Membrane-associated phosphatidylinositol transfer protein 1;^Eukaryota; Metazoa; Chordata; Craniata; Vertebrata; Euteleostomi; Mammalia; Eutheria; Euarchontoglires; Primates; Haplorrhini; Catarrhini; Hominidae; Homo	comp100325_c0_seq1|m.604069	PITM1_HUMAN^PITM1_HUMAN^Q:1-106,H:220-325^87.736%ID^E:1.04e-49^RecName: Full=Membrane-associated phosphatidylinositol transfer protein 1;^Eukaryota; Metazoa; Chordata; Craniata; Vertebrata; Euteleostomi; Mammalia; Eutheria; Euarchontoglires; Primates; Haplorrhini; Catarrhini; Hominidae; Homo	.	.	COG5083^phosphatidylinositol transfer protein	KEGG:hsa:9600
comp100326_c0_seq1	.	comp100326_c0_seq1|m.604070	.	.	.	.	.
comp100327_c0_seq1	.	comp100327_c0_seq1|m.604071	.	.	.	.	.
comp100328_c0_seq1	.	.	.	.	.	.	.
comp100329_c0_seq1	.	comp100329_c0_seq1|m.604073	.	.	.	.	.
comp10033_c0_seq1	.	.	.	.	.	.	.
comp100330_c0_seq1	.	.	.	.	.	.	.
comp100331_c0_seq1	S12A7_MOUSE^S12A7_MOUSE^Q:331-2,H:708-817^94.545%ID^E:9.97e-68^RecName: Full=Solute carrier family 12 member 7;^Eukaryota; Metazoa; Chordata; Craniata; Vertebrata; Euteleostomi; Mammalia; Eutheria; Euarchontoglires; Glires; Rodentia; Myomorpha; Muroidea; Muridae; Murinae; Mus; Mus	comp100331_c0_seq1|m.604074	S12A7_MOUSE^S12A7_MOUSE^Q:1-110,H:708-817^94.545%ID^E:8.97e-68^RecName: Full=Solute carrier family 12 member 7;^Eukaryota; Metazoa; Chordata; Craniata; Vertebrata; Euteleostomi; Mammalia; Eutheria; Euarchontoglires; Glires; Rodentia; Myomorpha; Muroidea; Muridae; Murinae; Mus; Mus	.	.	COG0531^amino acid	KEGG:mmu:20499`KO:K13627
comp100332_c0_seq1	.	comp100332_c0_seq1|m.604077	.	sigP:1^12^0.455^YES	.	.	.
comp100333_c0_seq1	.	.	.	.	.	.	.
comp100334_c0_seq1	.	comp100334_c0_seq1|m.604078	.	.	.	.	.
comp100335_c0_seq1	.	.	.	.	.	.	.
comp100336_c0_seq1	.	.	.	.	.	.	.
comp100337_c0_seq1	.	.	.	.	.	.	.
comp100338_c0_seq1	DND1_HUMAN^DND1_HUMAN^Q:3-251,H:271-353^89.157%ID^E:2.07e-45^RecName: Full=Dead end protein homolog 1;^Eukaryota; Metazoa; Chordata; Craniata; Vertebrata; Euteleostomi; Mammalia; Eutheria; Euarchontoglires; Primates; Haplorrhini; Catarrhini; Hominidae; Homo	.	.	.	.	ENOG410YAVC^dead end homolog 1 (zebrafish)	KEGG:hsa:373863
comp100339_c0_seq1	.	.	.	.	.	.	.
comp10034_c0_seq1	.	.	.	.	.	.	.
comp100340_c0_seq1	.	comp100340_c0_seq1|m.604081	.	.	.	.	.
comp100341_c0_seq1	.	.	.	.	.	.	.
comp100342_c0_seq1	.	.	.	.	.	.	.
comp100343_c0_seq1	.	.	.	.	.	.	.
comp100344_c0_seq1	.	.	.	.	.	.	.
comp100345_c0_seq1	.	.	.	.	.	.	.
comp100346_c0_seq1	.	.	.	.	.	.	.
comp100347_c0_seq1	.	comp100347_c0_seq1|m.604084	.	.	.	.	.
comp100348_c0_seq1	BCL9L_HUMAN^BCL9L_HUMAN^Q:323-3,H:1-107^94.393%ID^E:1.13e-61^RecName: Full=B-cell CLL/lymphoma 9-like protein;^Eukaryota; Metazoa; Chordata; Craniata; Vertebrata; Euteleostomi; Mammalia; Eutheria; Euarchontoglires; Primates; Haplorrhini; Catarrhini; Hominidae; Homo	comp100348_c0_seq1|m.604086	BCL9L_HUMAN^BCL9L_HUMAN^Q:7-113,H:1-107^94.393%ID^E:1.02e-61^RecName: Full=B-cell CLL/lymphoma 9-like protein;^Eukaryota; Metazoa; Chordata; Craniata; Vertebrata; Euteleostomi; Mammalia; Eutheria; Euarchontoglires; Primates; Haplorrhini; Catarrhini; Hominidae; Homo	.	.	ENOG410XRMX^B-cell CLL lymphoma	KEGG:hsa:283149
comp100349_c0_seq1	.	.	.	.	.	.	.
comp10035_c0_seq1	.	.	.	.	.	.	.
comp100351_c0_seq1	.	.	.	.	.	.	.
comp100352_c0_seq1	.	.	.	.	.	.	.
comp100353_c0_seq1	.	.	.	.	.	.	.
comp100354_c0_seq1	.	.	.	.	.	.	.
comp100355_c0_seq1	.	comp100355_c0_seq1|m.604089	.	.	.	.	.
comp100356_c0_seq1	.	comp100356_c0_seq1|m.604091	.	.	.	.	.
comp100356_c0_seq1	.	comp100356_c0_seq1|m.604090	.	.	.	.	.
comp100357_c0_seq1	LORF2_MOUSE^LORF2_MOUSE^Q:190-303,H:1149-1186^57.895%ID^E:1.17e-17^RecName: Full=LINE-1 retrotransposable element ORF2 protein;^Eukaryota; Metazoa; Chordata; Craniata; Vertebrata; Euteleostomi; Mammalia; Eutheria; Euarchontoglires; Glires; Rodentia; Myomorpha; Muroidea; Muridae; Murinae; Mus; Mus`LORF2_MOUSE^LORF2_MOUSE^Q:2-121,H:1083-1122^52.5%ID^E:1.17e-17^RecName: Full=LINE-1 retrotransposable…	.	.	.	.	ENOG41120A8^NA	.
comp100358_c0_seq1	.	.	.	.	.	.	.
comp100359_c0_seq1	.	comp100359_c0_seq1|m.604092	.	.	.	.	.
comp10036_c0_seq1	.	comp10036_c0_seq1|m.2632	.	.	.	.	.
comp100360_c0_seq1	VILI_PIG^VILI_PIG^Q:432-1,H:149-292^90.278%ID^E:1.36e-87^RecName: Full=Villin-1;^Eukaryota; Metazoa; Chordata; Craniata; Vertebrata; Euteleostomi; Mammalia; Eutheria; Laurasiatheria; Cetartiodactyla; Suina; Suidae; Sus	comp100360_c0_seq1|m.604094	VILI_PIG^VILI_PIG^Q:1-144,H:149-292^90.278%ID^E:1.22e-87^RecName: Full=Villin-1;^Eukaryota; Metazoa; Chordata; Craniata; Vertebrata; Euteleostomi; Mammalia; Eutheria; Laurasiatheria; Cetartiodactyla; Suina; Suidae; Sus	.	.	ENOG410XR0A^capping protein (actin filament) gelsolin-like	.
comp100361_c0_seq1	.	comp100361_c0_seq1|m.604095	.	.	.	.	.
comp100362_c0_seq1	.	comp100362_c0_seq1|m.604096	.	.	.	.	.
comp100363_c0_seq1	.	.	.	.	.	.	.
comp100364_c0_seq1	ULK1_HUMAN^ULK1_HUMAN^Q:421-2,H:478-617^87.143%ID^E:2.33e-61^RecName: Full=Serine/threonine-protein kinase ULK1;^Eukaryota; Metazoa; Chordata; Craniata; Vertebrata; Euteleostomi; Mammalia; Eutheria; Euarchontoglires; Primates; Haplorrhini; Catarrhini; Hominidae; Homo	comp100364_c0_seq1|m.604099	ULK1_HUMAN^ULK1_HUMAN^Q:1-140,H:478-617^87.143%ID^E:1.66e-70^RecName: Full=Serine/threonine-protein kinase ULK1;^Eukaryota; Metazoa; Chordata; Craniata; Vertebrata; Euteleostomi; Mammalia; Eutheria; Euarchontoglires; Primates; Haplorrhini; Catarrhini; Hominidae; Homo	.	.	ENOG410XR01^Unc51-like kinase	KEGG:hsa:8408`KO:K21357
comp100365_c0_seq1	.	.	.	.	.	.	.
comp100366_c0_seq1	.	.	.	.	.	.	.
comp100367_c0_seq1	.	.	.	.	.	.	.
comp100368_c0_seq1	CAH4_HUMAN^CAH4_HUMAN^Q:531-7,H:18-199^71.978%ID^E:4.6e-87^RecName: Full=Carbonic anhydrase 4;^Eukaryota; Metazoa; Chordata; Craniata; Vertebrata; Euteleostomi; Mammalia; Eutheria; Euarchontoglires; Primates; Haplorrhini; Catarrhini; Hominidae; Homo	comp100368_c0_seq1|m.604101	CAH4_HUMAN^CAH4_HUMAN^Q:25-199,H:18-199^71.978%ID^E:8.6e-88^RecName: Full=Carbonic anhydrase 4;^Eukaryota; Metazoa; Chordata; Craniata; Vertebrata; Euteleostomi; Mammalia; Eutheria; Euarchontoglires; Primates; Haplorrhini; Catarrhini; Hominidae; Homo	sigP:1^25^0.873^YES	.	COG3338^Carbonic anhydrase	KEGG:hsa:762`KO:K18246
comp100369_c0_seq1	.	.	.	.	.	.	.
comp10037_c0_seq1	.	.	.	.	.	.	.
comp100370_c0_seq1	.	.	.	.	.	.	.
comp100371_c0_seq1	.	.	.	.	.	.	.
comp100372_c0_seq1	.	.	.	.	.	.	.
comp100373_c0_seq1	.	.	.	.	.	.	.
comp100374_c0_seq1	.	.	.	.	.	.	.
comp100375_c0_seq1	NAGK_BOVIN^NAGK_BOVIN^Q:345-1,H:1-115^94.783%ID^E:1.73e-65^RecName: Full=N-acetyl-D-glucosamine kinase;^Eukaryota; Metazoa; Chordata; Craniata; Vertebrata; Euteleostomi; Mammalia; Eutheria; Laurasiatheria; Cetartiodactyla; Ruminantia; Pecora; Bovidae; Bovinae; Bos	comp100375_c0_seq1|m.604105	NAGK_BOVIN^NAGK_BOVIN^Q:3-117,H:1-115^94.783%ID^E:1.64e-72^RecName: Full=N-acetyl-D-glucosamine kinase;^Eukaryota; Metazoa; Chordata; Craniata; Vertebrata; Euteleostomi; Mammalia; Eutheria; Laurasiatheria; Cetartiodactyla; Ruminantia; Pecora; Bovidae; Bovinae; Bos	.	.	COG2971^BadF BadG BcrA BcrD	KEGG:bta:508132`KO:K00884
comp100376_c0_seq1	.	.	.	.	.	.	.
comp100377_c0_seq1	.	.	.	.	.	.	.
comp100378_c0_seq1	PDE4B_HUMAN^PDE4B_HUMAN^Q:369-1,H:554-676^100%ID^E:2.96e-86^RecName: Full=cAMP-specific 3',5'-cyclic phosphodiesterase 4B;^Eukaryota; Metazoa; Chordata; Craniata; Vertebrata; Euteleostomi; Mammalia; Eutheria; Euarchontoglires; Primates; Haplorrhini; Catarrhini; Hominidae; Homo	comp100378_c0_seq1|m.604106	PDE4B_HUMAN^PDE4B_HUMAN^Q:1-123,H:554-676^100%ID^E:2.67e-86^RecName: Full=cAMP-specific 3',5'-cyclic phosphodiesterase 4B;^Eukaryota; Metazoa; Chordata; Craniata; Vertebrata; Euteleostomi; Mammalia; Eutheria; Euarchontoglires; Primates; Haplorrhini; Catarrhini; Hominidae; Homo	.	.	ENOG410XRI7^Phosphodiesterase	KEGG:hsa:5142`KO:K13293
comp100379_c0_seq1	MB212_MOUSE^MB212_MOUSE^Q:2-718,H:121-359^100%ID^E:7.32e-178^RecName: Full=Protein mab-21-like 2;^Eukaryota; Metazoa; Chordata; Craniata; Vertebrata; Euteleostomi; Mammalia; Eutheria; Euarchontoglires; Glires; Rodentia; Myomorpha; Muroidea; Muridae; Murinae; Mus; Mus	comp100379_c0_seq1|m.604107	MB212_MOUSE^MB212_MOUSE^Q:1-239,H:121-359^100%ID^E:0^RecName: Full=Protein mab-21-like 2;^Eukaryota; Metazoa; Chordata; Craniata; Vertebrata; Euteleostomi; Mammalia; Eutheria; Euarchontoglires; Glires; Rodentia; Myomorpha; Muroidea; Muridae; Murinae; Mus; Mus	.	.	ENOG410XNRJ^C. elegans	KEGG:mmu:23937
comp10038_c0_seq1	.	.	.	.	.	.	.
comp100380_c0_seq1	.	comp100380_c0_seq1|m.604112	.	.	.	.	.
comp100381_c0_seq1	.	.	.	.	.	.	.
comp100382_c0_seq1	.	.	.	.	.	.	.
comp100383_c0_seq1	SP30L_MOUSE^SP30L_MOUSE^Q:186-1,H:1-62^98.387%ID^E:1.17e-28^RecName: Full=Histone deacetylase complex subunit SAP30L;^Eukaryota; Metazoa; Chordata; Craniata; Vertebrata; Euteleostomi; Mammalia; Eutheria; Euarchontoglires; Glires; Rodentia; Myomorpha; Muroidea; Muridae; Murinae; Mus; Mus	.	.	.	.	ENOG4111GVC^Sin3A-associated protein, 30kDa	KEGG:mmu:50724
comp100384_c0_seq1	.	comp100384_c0_seq1|m.604116	.	.	.	.	.
comp100384_c0_seq1	.	comp100384_c0_seq1|m.604115	.	.	.	.	.
comp100385_c0_seq1	.	.	.	.	.	.	.
comp100386_c0_seq1	GOGA2_RAT^GOGA2_RAT^Q:535-2,H:153-330^79.775%ID^E:1.1e-61^RecName: Full=Golgin subfamily A member 2 {ECO:0000305};^Eukaryota; Metazoa; Chordata; Craniata; Vertebrata; Euteleostomi; Mammalia; Eutheria; Euarchontoglires; Glires; Rodentia; Myomorpha; Muroidea; Muridae; Murinae; Rattus	comp100386_c0_seq1|m.604118	GOGA2_RAT^GOGA2_RAT^Q:1-178,H:153-330^79.775%ID^E:2.53e-85^RecName: Full=Golgin subfamily A member 2 {ECO:0000305};^Eukaryota; Metazoa; Chordata; Craniata; Vertebrata; Euteleostomi; Mammalia; Eutheria; Euarchontoglires; Glires; Rodentia; Myomorpha; Muroidea; Muridae; Murinae; Rattus	.	.	ENOG4111MFD^golgin A2	KEGG:rno:64528`KO:K20358
comp100387_c0_seq1	.	.	.	.	.	.	.
comp100388_c0_seq1	.	comp100388_c0_seq1|m.604119	.	sigP:1^19^0.492^YES	.	.	.
comp100389_c0_seq1	.	.	.	.	.	.	.
comp10039_c0_seq1	.	comp10039_c0_seq1|m.2633	.	sigP:1^22^0.567^YES	.	.	.
comp10039_c0_seq2	.	comp10039_c0_seq2|m.2634	.	sigP:1^22^0.567^YES	.	.	.
comp100390_c0_seq1	.	.	.	.	.	.	.
comp100391_c0_seq1	MENT_HUMAN^MENT_HUMAN^Q:195-956,H:24-276^61.24%ID^E:4.35e-92^RecName: Full=Protein MENT;^Eukaryota; Metazoa; Chordata; Craniata; Vertebrata; Euteleostomi; Mammalia; Eutheria; Euarchontoglires; Primates; Haplorrhini; Catarrhini; Hominidae; Homo	comp100391_c0_seq1|m.604120	MENT_HUMAN^MENT_HUMAN^Q:41-318,H:1-276^61.348%ID^E:1.3e-96^RecName: Full=Protein MENT;^Eukaryota; Metazoa; Chordata; Craniata; Vertebrata; Euteleostomi; Mammalia; Eutheria; Euarchontoglires; Primates; Haplorrhini; Catarrhini; Hominidae; Homo	.	.	ENOG4111C53^NA	KEGG:hsa:54964
comp100392_c0_seq1	LORF2_MOUSE^LORF2_MOUSE^Q:614-327,H:507-606^35.577%ID^E:2.13e-06^RecName: Full=LINE-1 retrotransposable element ORF2 protein;^Eukaryota; Metazoa; Chordata; Craniata; Vertebrata; Euteleostomi; Mammalia; Eutheria; Euarchontoglires; Glires; Rodentia; Myomorpha; Muroidea; Muridae; Murinae; Mus; Mus	.	.	.	.	ENOG41120A8^NA	.
comp100393_c0_seq1	.	.	.	.	.	.	.
comp100394_c0_seq1	.	comp100394_c0_seq1|m.604124	.	.	.	.	.
comp100395_c0_seq1	MADCA_HUMAN^MADCA_HUMAN^Q:844-104,H:26-303^60.215%ID^E:8.9e-70^RecName: Full=Mucosal addressin cell adhesion molecule 1;^Eukaryota; Metazoa; Chordata; Craniata; Vertebrata; Euteleostomi; Mammalia; Eutheria; Euarchontoglires; Primates; Haplorrhini; Catarrhini; Hominidae; Homo	comp100395_c0_seq1|m.604125	MADCA_HUMAN^MADCA_HUMAN^Q:27-273,H:26-303^60.215%ID^E:3.54e-86^RecName: Full=Mucosal addressin cell adhesion molecule 1;^Eukaryota; Metazoa; Chordata; Craniata; Vertebrata; Euteleostomi; Mammalia; Eutheria; Euarchontoglires; Primates; Haplorrhini; Catarrhini; Hominidae; Homo	sigP:1^26^0.593^YES	.	ENOG411140D^Mucosal vascular addressin cell adhesion molecule 1	KEGG:hsa:8174`KO:K06779
comp100395_c0_seq1	MADCA_HUMAN^MADCA_HUMAN^Q:844-104,H:26-303^60.215%ID^E:8.9e-70^RecName: Full=Mucosal addressin cell adhesion molecule 1;^Eukaryota; Metazoa; Chordata; Craniata; Vertebrata; Euteleostomi; Mammalia; Eutheria; Euarchontoglires; Primates; Haplorrhini; Catarrhini; Hominidae; Homo	comp100395_c0_seq1|m.604127	.	sigP:1^21^0.468^YES	.	.	.
comp100396_c0_seq1	.	.	.	.	.	.	.
comp100397_c0_seq1	.	.	.	.	.	.	.
comp100398_c0_seq1	.	.	.	.	.	.	.
comp100399_c0_seq1	.	.	.	.	.	.	.
comp1004_c0_seq1	.	.	.	.	.	.	.
comp10040_c0_seq1	.	.	.	.	.	.	.
comp100400_c0_seq1	.	.	.	.	.	.	.
comp100401_c0_seq1	.	.	.	.	.	.	.
comp100402_c0_seq1	GSTP1_RAT^GSTP1_RAT^Q:924-772,H:25-76^73.077%ID^E:1.1e-35^RecName: Full=Glutathione S-transferase P;^Eukaryota; Metazoa; Chordata; Craniata; Vertebrata; Euteleostomi; Mammalia; Eutheria; Euarchontoglires; Glires; Rodentia; Myomorpha; Muroidea; Muridae; Murinae; Rattus`GSTP1_RAT^GSTP1_RAT^Q:604-422,H:134-194^68.852%ID^E:1.1e-35^RecName: Full=Glutathione S-transferase P;^Eukaryota; Metazoa; Chordat…	.	.	.	.	ENOG4111VAU^glutathione Stransferase	KEGG:rno:24426`KO:K00799
comp100403_c0_seq1	CO5_HUMAN^CO5_HUMAN^Q:340-2,H:604-715^79.646%ID^E:5.65e-57^RecName: Full=Complement C5;^Eukaryota; Metazoa; Chordata; Craniata; Vertebrata; Euteleostomi; Mammalia; Eutheria; Euarchontoglires; Primates; Haplorrhini; Catarrhini; Hominidae; Homo	comp100403_c0_seq1|m.604129	CO5_HUMAN^CO5_HUMAN^Q:1-113,H:604-715^79.646%ID^E:5.09e-57^RecName: Full=Complement C5;^Eukaryota; Metazoa; Chordata; Craniata; Vertebrata; Euteleostomi; Mammalia; Eutheria; Euarchontoglires; Primates; Haplorrhini; Catarrhini; Hominidae; Homo	.	.	ENOG410XRED^Complement component	KEGG:hsa:727`KO:K03994
comp100404_c0_seq1	.	.	.	.	.	.	.
comp100405_c0_seq1	.	.	.	.	.	.	.
comp100406_c0_seq1	.	.	.	.	.	.	.
comp100407_c0_seq1	SF3A2_HUMAN^SF3A2_HUMAN^Q:652-521,H:173-216^100%ID^E:1.58e-22^RecName: Full=Splicing factor 3A subunit 2;^Eukaryota; Metazoa; Chordata; Craniata; Vertebrata; Euteleostomi; Mammalia; Eutheria; Euarchontoglires; Primates; Haplorrhini; Catarrhini; Hominidae; Homo	comp100407_c0_seq1|m.604131	SF3A2_MOUSE^SF3A2_MOUSE^Q:1-216,H:173-420^68.605%ID^E:5.63e-58^RecName: Full=Splicing factor 3A subunit 2;^Eukaryota; Metazoa; Chordata; Craniata; Vertebrata; Euteleostomi; Mammalia; Eutheria; Euarchontoglires; Glires; Rodentia; Myomorpha; Muroidea; Muridae; Murinae; Mus; Mus`SF3A2_MOUSE^SF3A2_MOUSE^Q:110-208,H:356-448^64.486%ID^E:3.44e-19^RecName: Full=Splicing factor 3A subunit 2;^Eukaryota; Me…	.	.	COG5246^Splicing factor 3A subunit	.
comp100407_c0_seq1	SF3A2_HUMAN^SF3A2_HUMAN^Q:652-521,H:173-216^100%ID^E:1.58e-22^RecName: Full=Splicing factor 3A subunit 2;^Eukaryota; Metazoa; Chordata; Craniata; Vertebrata; Euteleostomi; Mammalia; Eutheria; Euarchontoglires; Primates; Haplorrhini; Catarrhini; Hominidae; Homo	comp100407_c0_seq1|m.604132	.	.	.	.	.
comp100408_c0_seq1	.	.	.	.	.	.	.
comp100409_c0_seq1	.	comp100409_c0_seq1|m.604133	.	.	.	.	.
comp10041_c0_seq1	.	.	.	.	.	.	.
comp100411_c0_seq1	.	comp100411_c0_seq1|m.604135	.	.	.	.	.
comp100412_c0_seq1	.	.	.	.	.	.	.
comp100413_c0_seq1	.	comp100413_c0_seq1|m.604137	.	.	.	.	.
comp100414_c0_seq1	.	.	.	.	.	.	.
comp100415_c0_seq1	.	.	.	.	.	.	.
comp100416_c0_seq1	.	.	.	.	.	.	.
comp100417_c0_seq1	.	.	.	.	.	.	.
comp100418_c0_seq1	.	.	.	.	.	.	.
comp100419_c0_seq1	PTPRJ_HUMAN^PTPRJ_HUMAN^Q:728-75,H:1120-1337^92.661%ID^E:3.95e-145^RecName: Full=Receptor-type tyrosine-protein phosphatase eta;^Eukaryota; Metazoa; Chordata; Craniata; Vertebrata; Euteleostomi; Mammalia; Eutheria; Euarchontoglires; Primates; Haplorrhini; Catarrhini; Hominidae; Homo	comp100419_c0_seq1|m.604139	PTPRJ_HUMAN^PTPRJ_HUMAN^Q:1-218,H:1120-1337^92.661%ID^E:1.4e-145^RecName: Full=Receptor-type tyrosine-protein phosphatase eta;^Eukaryota; Metazoa; Chordata; Craniata; Vertebrata; Euteleostomi; Mammalia; Eutheria; Euarchontoglires; Primates; Haplorrhini; Catarrhini; Hominidae; Homo	.	.	COG5599^protein tyrosine phosphatase	KEGG:hsa:5795`KO:K05698
comp10042_c0_seq1	.	.	.	.	.	.	.
comp100420_c0_seq1	GLCNE_HUMAN^GLCNE_HUMAN^Q:326-93,H:645-722^93.59%ID^E:3.55e-24^RecName: Full=Bifunctional UDP-N-acetylglucosamine 2-epimerase/N-acetylmannosamine kinase;^Eukaryota; Metazoa; Chordata; Craniata; Vertebrata; Euteleostomi; Mammalia; Eutheria; Euarchontoglires; Primates; Haplorrhini; Catarrhini; Hominidae; Homo	.	.	.	.	COG0381^UDP-N-acetylglucosamine 2-epimerase`COG1940^ROK family	KEGG:hsa:10020`KO:K12409
comp100421_c0_seq1	.	.	.	.	.	.	.
comp100422_c0_seq1	HERC2_HUMAN^HERC2_HUMAN^Q:364-2,H:3593-3713^99.174%ID^E:9.36e-78^RecName: Full=E3 ubiquitin-protein ligase HERC2;^Eukaryota; Metazoa; Chordata; Craniata; Vertebrata; Euteleostomi; Mammalia; Eutheria; Euarchontoglires; Primates; Haplorrhini; Catarrhini; Hominidae; Homo	comp100422_c0_seq1|m.604141	HERC2_HUMAN^HERC2_HUMAN^Q:1-121,H:3593-3713^99.174%ID^E:8.43e-78^RecName: Full=E3 ubiquitin-protein ligase HERC2;^Eukaryota; Metazoa; Chordata; Craniata; Vertebrata; Euteleostomi; Mammalia; Eutheria; Euarchontoglires; Primates; Haplorrhini; Catarrhini; Hominidae; Homo	.	.	COG5021^ubiquitin protein ligase`COG5184^regulator of chromosome condensation	KEGG:hsa:8924`KO:K10595
comp100423_c0_seq1	.	.	.	.	.	.	.
comp100424_c0_seq1	.	comp100424_c0_seq1|m.604142	.	.	.	.	.
comp100425_c0_seq1	.	.	.	.	.	.	.
comp100426_c0_seq1	.	.	.	.	.	.	.
comp100427_c0_seq1	.	.	.	.	.	.	.
comp100428_c0_seq1	.	.	.	.	.	.	.
comp100429_c0_seq1	.	comp100429_c0_seq1|m.604143	.	.	.	.	.
comp100430_c0_seq1	.	comp100430_c0_seq1|m.604146	.	.	.	.	.
comp100431_c0_seq1	.	.	.	.	.	.	.
comp100432_c0_seq1	.	.	.	.	.	.	.
comp100433_c0_seq1	.	.	.	.	.	.	.
comp100434_c0_seq1	.	.	.	.	.	.	.
comp100435_c0_seq1	.	.	.	.	.	.	.
comp100436_c0_seq1	.	comp100436_c0_seq1|m.604149	.	.	.	.	.
comp100437_c0_seq1	.	.	.	.	.	.	.
comp100438_c0_seq1	UBE2F_BOVIN^UBE2F_BOVIN^Q:210-1,H:1-70^94.286%ID^E:3.23e-40^RecName: Full=NEDD8-conjugating enzyme UBE2F;^Eukaryota; Metazoa; Chordata; Craniata; Vertebrata; Euteleostomi; Mammalia; Eutheria; Laurasiatheria; Cetartiodactyla; Ruminantia; Pecora; Bovidae; Bovinae; Bos	comp100438_c0_seq1|m.604151	UBE2F_BOVIN^UBE2F_BOVIN^Q:41-110,H:1-70^94.286%ID^E:2.91e-40^RecName: Full=NEDD8-conjugating enzyme UBE2F;^Eukaryota; Metazoa; Chordata; Craniata; Vertebrata; Euteleostomi; Mammalia; Eutheria; Laurasiatheria; Cetartiodactyla; Ruminantia; Pecora; Bovidae; Bovinae; Bos	.	.	ENOG410XS81^ubiquitin-conjugating enzyme	KEGG:bta:617083`KO:K10687
comp100439_c0_seq1	.	.	.	.	.	.	.
comp10044_c0_seq1	.	.	.	.	.	.	.
comp100440_c0_seq1	.	.	.	.	.	.	.
comp100442_c0_seq1	.	.	.	.	.	.	.
comp100443_c0_seq1	.	.	.	.	.	.	.
comp100444_c0_seq1	MINT_HUMAN^MINT_HUMAN^Q:205-2,H:3383-3450^80.882%ID^E:6.78e-27^RecName: Full=Msx2-interacting protein;^Eukaryota; Metazoa; Chordata; Craniata; Vertebrata; Euteleostomi; Mammalia; Eutheria; Euarchontoglires; Primates; Haplorrhini; Catarrhini; Hominidae; Homo	comp100444_c0_seq1|m.604153	MINT_HUMAN^MINT_HUMAN^Q:7-102,H:3355-3450^80.208%ID^E:2.71e-34^RecName: Full=Msx2-interacting protein;^Eukaryota; Metazoa; Chordata; Craniata; Vertebrata; Euteleostomi; Mammalia; Eutheria; Euarchontoglires; Primates; Haplorrhini; Catarrhini; Hominidae; Homo	.	.	ENOG410XSAC^modulation by virus of host morphology or physiology	KEGG:hsa:23013
comp100445_c0_seq1	.	.	.	.	.	.	.
comp100446_c0_seq1	.	.	.	.	.	.	.
comp100447_c0_seq1	.	.	.	.	.	.	.
comp100448_c0_seq1	.	comp100448_c0_seq1|m.604154	.	.	.	.	.
comp100449_c0_seq1	.	.	.	.	.	.	.
comp10045_c0_seq1	.	.	.	.	.	.	.
comp100450_c0_seq1	.	.	.	.	.	.	.
comp100451_c0_seq1	LIN1_NYCCO^LIN1_NYCCO^Q:390-211,H:599-658^46.667%ID^E:2.91e-07^RecName: Full=LINE-1 reverse transcriptase homolog;^Eukaryota; Metazoa; Chordata; Craniata; Vertebrata; Euteleostomi; Mammalia; Eutheria; Euarchontoglires; Primates; Strepsirrhini; Lorisiformes; Lorisidae; Nycticebus	.	.	.	.	.	.
comp100452_c0_seq1	.	.	.	.	.	.	.
comp100453_c0_seq1	.	.	.	.	.	.	.
comp100454_c0_seq1	.	comp100454_c0_seq1|m.604155	.	.	.	.	.
comp100455_c0_seq1	CAP1_BOVIN^CAP1_BOVIN^Q:300-1,H:1-100^92%ID^E:2.64e-60^RecName: Full=Adenylyl cyclase-associated protein 1;^Eukaryota; Metazoa; Chordata; Craniata; Vertebrata; Euteleostomi; Mammalia; Eutheria; Laurasiatheria; Cetartiodactyla; Ruminantia; Pecora; Bovidae; Bovinae; Bos	comp100455_c0_seq1|m.604156	CAP1_BOVIN^CAP1_BOVIN^Q:1-100,H:1-100^92%ID^E:1.51e-60^RecName: Full=Adenylyl cyclase-associated protein 1;^Eukaryota; Metazoa; Chordata; Craniata; Vertebrata; Euteleostomi; Mammalia; Eutheria; Laurasiatheria; Cetartiodactyla; Ruminantia; Pecora; Bovidae; Bovinae; Bos	.	.	ENOG410XPXJ^adenylyl cyclase-associated protein	KEGG:bta:504519`KO:K17261
comp100456_c0_seq1	.	comp100456_c0_seq1|m.604157	.	.	.	.	.
comp100457_c0_seq1	.	.	.	.	.	.	.
comp100458_c0_seq1	COX8B_BOVIN^COX8B_BOVIN^Q:347-547,H:2-68^76.119%ID^E:2.51e-30^RecName: Full=Cytochrome c oxidase subunit 8B, mitochondrial;^Eukaryota; Metazoa; Chordata; Craniata; Vertebrata; Euteleostomi; Mammalia; Eutheria; Laurasiatheria; Cetartiodactyla; Ruminantia; Pecora; Bovidae; Bovinae; Bos	comp100458_c0_seq1|m.604159	.	.	.	.	.
comp100459_c0_seq1	IP6K1_HUMAN^IP6K1_HUMAN^Q:169-2,H:1-56^98.214%ID^E:6.71e-32^RecName: Full=Inositol hexakisphosphate kinase 1;^Eukaryota; Metazoa; Chordata; Craniata; Vertebrata; Euteleostomi; Mammalia; Eutheria; Euarchontoglires; Primates; Haplorrhini; Catarrhini; Hominidae; Homo	comp100459_c0_seq1|m.604161	.	.	.	.	.
comp100460_c0_seq1	.	.	.	.	.	.	.
comp100461_c0_seq1	DUS7_HUMAN^DUS7_HUMAN^Q:408-1,H:1-138^90.58%ID^E:6.92e-61^RecName: Full=Dual specificity protein phosphatase 7;^Eukaryota; Metazoa; Chordata; Craniata; Vertebrata; Euteleostomi; Mammalia; Eutheria; Euarchontoglires; Primates; Haplorrhini; Catarrhini; Hominidae; Homo	comp100461_c0_seq1|m.604164	DUS7_HUMAN^DUS7_HUMAN^Q:7-142,H:1-138^89.13%ID^E:2.86e-64^RecName: Full=Dual specificity protein phosphatase 7;^Eukaryota; Metazoa; Chordata; Craniata; Vertebrata; Euteleostomi; Mammalia; Eutheria; Euarchontoglires; Primates; Haplorrhini; Catarrhini; Hominidae; Homo	.	.	COG2453^dual specificity phosphatase	KEGG:hsa:1849`KO:K04459
comp100461_c0_seq1	DUS7_HUMAN^DUS7_HUMAN^Q:408-1,H:1-138^90.58%ID^E:6.92e-61^RecName: Full=Dual specificity protein phosphatase 7;^Eukaryota; Metazoa; Chordata; Craniata; Vertebrata; Euteleostomi; Mammalia; Eutheria; Euarchontoglires; Primates; Haplorrhini; Catarrhini; Hominidae; Homo	comp100461_c0_seq1|m.604165	.	.	.	.	.
comp100462_c0_seq1	.	comp100462_c0_seq1|m.604166	.	.	.	.	.
comp100463_c0_seq1	.	comp100463_c0_seq1|m.604168	.	.	.	.	.
comp100464_c0_seq1	.	.	.	.	.	.	.
comp100465_c0_seq1	.	.	.	.	.	.	.
comp100466_c0_seq1	.	.	.	.	.	.	.
comp100467_c0_seq1	.	.	.	.	.	.	.
comp100468_c0_seq1	.	.	.	.	.	.	.
comp100469_c0_seq1	.	.	.	.	.	.	.
comp100470_c0_seq1	.	.	.	.	.	.	.
comp100471_c0_seq1	.	.	.	.	.	.	.
comp100472_c0_seq1	.	.	.	.	.	.	.
comp100473_c0_seq1	LRP2_RAT^LRP2_RAT^Q:323-3,H:4142-4248^83.178%ID^E:8.1e-65^RecName: Full=Low-density lipoprotein receptor-related protein 2;^Eukaryota; Metazoa; Chordata; Craniata; Vertebrata; Euteleostomi; Mammalia; Eutheria; Euarchontoglires; Glires; Rodentia; Myomorpha; Muroidea; Muridae; Murinae; Rattus`LRP2_RAT^LRP2_RAT^Q:302-21,H:1515-1610^47.917%ID^E:2.67e-29^RecName: Full=Low-density lipoprotein receptor-…	comp100473_c0_seq1|m.604171	LRP2_RAT^LRP2_RAT^Q:1-107,H:4142-4248^83.178%ID^E:7.29e-65^RecName: Full=Low-density lipoprotein receptor-related protein 2;^Eukaryota; Metazoa; Chordata; Craniata; Vertebrata; Euteleostomi; Mammalia; Eutheria; Euarchontoglires; Glires; Rodentia; Myomorpha; Muroidea; Muridae; Murinae; Rattus`LRP2_RAT^LRP2_RAT^Q:8-101,H:1515-1610^47.917%ID^E:2.4e-29^RecName: Full=Low-density lipoprotein receptor-r…	.	.	ENOG410XP34^beta-amyloid clearance	KEGG:rno:29216`KO:K06233
comp100474_c0_seq1	.	comp100474_c0_seq1|m.604172	.	.	.	.	.
comp100474_c0_seq1	.	comp100474_c0_seq1|m.604173	.	.	.	.	.
comp100475_c0_seq1	.	.	.	.	.	.	.
comp100476_c0_seq1	BCAR1_RAT^BCAR1_RAT^Q:343-2,H:490-603^83.333%ID^E:1.77e-22^RecName: Full=Breast cancer anti-estrogen resistance protein 1;^Eukaryota; Metazoa; Chordata; Craniata; Vertebrata; Euteleostomi; Mammalia; Eutheria; Euarchontoglires; Glires; Rodentia; Myomorpha; Muroidea; Muridae; Murinae; Rattus	comp100476_c0_seq1|m.604175	BCAR1_HUMAN^BCAR1_HUMAN^Q:1-113,H:392-504^84.956%ID^E:8.77e-47^RecName: Full=Breast cancer anti-estrogen resistance protein 1;^Eukaryota; Metazoa; Chordata; Craniata; Vertebrata; Euteleostomi; Mammalia; Eutheria; Euarchontoglires; Primates; Haplorrhini; Catarrhini; Hominidae; Homo	.	.	ENOG410ZSUM^neural precursor cell expressed, developmentally down-regulated 9	KEGG:hsa:9564`KO:K05726
comp100477_c0_seq1	.	.	.	.	.	.	.
comp100478_c0_seq1	.	.	.	.	.	.	.
comp100479_c0_seq1	UBA1_HUMAN^UBA1_HUMAN^Q:579-1,H:489-681^97.927%ID^E:4e-134^RecName: Full=Ubiquitin-like modifier-activating enzyme 1;^Eukaryota; Metazoa; Chordata; Craniata; Vertebrata; Euteleostomi; Mammalia; Eutheria; Euarchontoglires; Primates; Haplorrhini; Catarrhini; Hominidae; Homo	comp100479_c0_seq1|m.604176	UBA1_HUMAN^UBA1_HUMAN^Q:1-193,H:489-681^97.927%ID^E:3.6e-134^RecName: Full=Ubiquitin-like modifier-activating enzyme 1;^Eukaryota; Metazoa; Chordata; Craniata; Vertebrata; Euteleostomi; Mammalia; Eutheria; Euarchontoglires; Primates; Haplorrhini; Catarrhini; Hominidae; Homo	.	.	COG0476^small protein activating enzyme activity	KEGG:hsa:7317`KO:K03178
comp10048_c0_seq1	.	.	.	.	.	.	.
comp100480_c0_seq1	.	.	.	.	.	.	.
comp100481_c0_seq1	.	.	.	.	.	.	.
comp100482_c0_seq1	.	.	.	.	.	.	.
comp100483_c0_seq1	.	.	.	.	.	.	.
comp100484_c0_seq1	.	.	.	.	.	.	.
comp100485_c0_seq1	.	.	.	.	.	.	.
comp100486_c0_seq1	BIN2_HUMAN^BIN2_HUMAN^Q:437-84,H:292-408^61.345%ID^E:1.42e-09^RecName: Full=Bridging integrator 2;^Eukaryota; Metazoa; Chordata; Craniata; Vertebrata; Euteleostomi; Mammalia; Eutheria; Euarchontoglires; Primates; Haplorrhini; Catarrhini; Hominidae; Homo	comp100486_c0_seq1|m.604179	BIN2_HUMAN^BIN2_HUMAN^Q:47-145,H:336-435^73%ID^E:2.41e-25^RecName: Full=Bridging integrator 2;^Eukaryota; Metazoa; Chordata; Craniata; Vertebrata; Euteleostomi; Mammalia; Eutheria; Euarchontoglires; Primates; Haplorrhini; Catarrhini; Hominidae; Homo	.	.	ENOG410Y56Y^bridging integrator 2	KEGG:hsa:51411`KO:K20119
comp100487_c0_seq1	.	.	.	.	.	.	.
comp100488_c0_seq1	.	.	.	.	.	.	.
comp100489_c0_seq1	.	.	.	.	.	.	.
comp10049_c0_seq1	.	.	.	.	.	.	.
comp10049_c0_seq2	.	.	.	.	.	.	.
comp100490_c0_seq1	.	.	.	.	.	.	.
comp100491_c0_seq1	.	.	.	.	.	.	.
comp100492_c0_seq1	TOP1_MOUSE^TOP1_MOUSE^Q:370-2,H:283-405^96.748%ID^E:3.6e-68^RecName: Full=DNA topoisomerase 1;^Eukaryota; Metazoa; Chordata; Craniata; Vertebrata; Euteleostomi; Mammalia; Eutheria; Euarchontoglires; Glires; Rodentia; Myomorpha; Muroidea; Muridae; Murinae; Mus; Mus	comp100492_c0_seq1|m.604180	TOP1_RAT^TOP1_RAT^Q:1-123,H:283-405^96.748%ID^E:3.03e-72^RecName: Full=DNA topoisomerase 1;^Eukaryota; Metazoa; Chordata; Craniata; Vertebrata; Euteleostomi; Mammalia; Eutheria; Euarchontoglires; Glires; Rodentia; Myomorpha; Muroidea; Muridae; Murinae; Rattus	.	.	.	KEGG:rno:64550`KO:K03163
comp100493_c0_seq1	.	.	.	.	.	.	.
comp100494_c0_seq1	.	.	.	.	.	.	.
comp100495_c0_seq1	.	.	.	.	.	.	.
comp100496_c0_seq1	.	comp100496_c0_seq1|m.604183	.	.	.	.	.
comp100497_c0_seq1	.	.	.	.	.	.	.
comp100498_c0_seq1	.	.	.	.	.	.	.
comp100499_c0_seq1	.	.	.	.	.	.	.
comp1005_c0_seq1	.	.	.	.	.	.	.
comp10050_c0_seq1	.	.	.	.	.	.	.
comp100500_c0_seq1	.	.	.	.	.	.	.
comp100501_c0_seq1	.	.	.	.	.	.	.
comp100502_c0_seq1	.	comp100502_c0_seq1|m.604184	.	sigP:1^18^0.495^YES	.	.	.
comp100503_c0_seq1	.	.	.	.	.	.	.
comp100504_c0_seq1	.	.	.	.	.	.	.
comp100505_c0_seq1	.	comp100505_c0_seq1|m.604185	.	.	.	.	.
comp100506_c0_seq1	.	.	.	.	.	.	.
comp100507_c0_seq1	ZFHX2_HUMAN^ZFHX2_HUMAN^Q:399-710,H:17-120^77.885%ID^E:1.63e-28^RecName: Full=Zinc finger homeobox protein 2;^Eukaryota; Metazoa; Chordata; Craniata; Vertebrata; Euteleostomi; Mammalia; Eutheria; Euarchontoglires; Primates; Haplorrhini; Catarrhini; Hominidae; Homo	comp100507_c0_seq1|m.604186	ZFHX2_HUMAN^ZFHX2_HUMAN^Q:1-120,H:1-120^76.667%ID^E:2.22e-44^RecName: Full=Zinc finger homeobox protein 2;^Eukaryota; Metazoa; Chordata; Craniata; Vertebrata; Euteleostomi; Mammalia; Eutheria; Euarchontoglires; Primates; Haplorrhini; Catarrhini; Hominidae; Homo	.	.	ENOG410XVMY^zinc finger homeobox 2	KEGG:hsa:85446`KO:K09379
comp100508_c0_seq1	.	.	.	.	.	.	.
comp100509_c0_seq1	VTA1_PONAB^VTA1_PONAB^Q:350-3,H:128-244^82.051%ID^E:5.24e-48^RecName: Full=Vacuolar protein sorting-associated protein VTA1 homolog;^Eukaryota; Metazoa; Chordata; Craniata; Vertebrata; Euteleostomi; Mammalia; Eutheria; Euarchontoglires; Primates; Haplorrhini; Catarrhini; Hominidae; Pongo	comp100509_c0_seq1|m.604188	VTA1_BOVIN^VTA1_BOVIN^Q:1-116,H:128-244^82.051%ID^E:6.25e-66^RecName: Full=Vacuolar protein sorting-associated protein VTA1 homolog;^Eukaryota; Metazoa; Chordata; Craniata; Vertebrata; Euteleostomi; Mammalia; Eutheria; Laurasiatheria; Cetartiodactyla; Ruminantia; Pecora; Bovidae; Bovinae; Bos	.	.	ENOG4111H3M^Vps20-associated 1 homolog (S. cerevisiae)	.
comp10051_c0_seq1	.	.	.	.	.	.	.
comp100510_c0_seq1	.	comp100510_c0_seq1|m.604189	.	.	.	.	.
comp100511_c0_seq1	.	.	.	.	.	.	.
comp100512_c0_seq1	.	.	.	.	.	.	.
comp100513_c0_seq1	.	.	.	.	.	.	.
comp100514_c0_seq1	LR75B_HUMAN^LR75B_HUMAN^Q:476-3,H:28-185^81.013%ID^E:4.44e-65^RecName: Full=Leucine-rich repeat-containing protein 75B;^Eukaryota; Metazoa; Chordata; Craniata; Vertebrata; Euteleostomi; Mammalia; Eutheria; Euarchontoglires; Primates; Haplorrhini; Catarrhini; Hominidae; Homo	comp100514_c0_seq1|m.604190	LR75B_HUMAN^LR75B_HUMAN^Q:1-180,H:6-185^82.222%ID^E:1.1e-73^RecName: Full=Leucine-rich repeat-containing protein 75B;^Eukaryota; Metazoa; Chordata; Craniata; Vertebrata; Euteleostomi; Mammalia; Eutheria; Euarchontoglires; Primates; Haplorrhini; Catarrhini; Hominidae; Homo	.	.	ENOG410Z0F1^family with sequence similarity 211, member	KEGG:hsa:388886
comp100515_c0_seq1	.	.	.	.	.	.	.
comp100516_c0_seq1	.	.	.	.	.	.	.
comp100517_c0_seq1	SOX12_MOUSE^SOX12_MOUSE^Q:294-1,H:1-98^96.939%ID^E:1.21e-47^RecName: Full=Transcription factor SOX-12;^Eukaryota; Metazoa; Chordata; Craniata; Vertebrata; Euteleostomi; Mammalia; Eutheria; Euarchontoglires; Glires; Rodentia; Myomorpha; Muroidea; Muridae; Murinae; Mus; Mus	comp100517_c0_seq1|m.604192	SOX12_HUMAN^SOX12_HUMAN^Q:43-140,H:1-98^97.959%ID^E:2.58e-64^RecName: Full=Transcription factor SOX-12;^Eukaryota; Metazoa; Chordata; Craniata; Vertebrata; Euteleostomi; Mammalia; Eutheria; Euarchontoglires; Primates; Haplorrhini; Catarrhini; Hominidae; Homo	.	.	ENOG4111TGC^SRY (Sex determining region Y)-box	KEGG:hsa:6666`KO:K09268
comp100518_c0_seq1	.	.	.	.	.	.	.
comp100519_c0_seq1	.	.	.	.	.	.	.
comp10052_c0_seq1	.	.	.	.	.	.	.
comp100520_c0_seq1	.	.	.	.	.	.	.
comp100521_c0_seq1	.	.	.	.	.	.	.
comp100522_c0_seq1	.	.	.	.	.	.	.
comp100523_c0_seq1	.	comp100523_c0_seq1|m.604194	.	.	.	.	.
comp100524_c0_seq1	.	.	.	.	.	.	.
comp100525_c0_seq1	PLXD1_HUMAN^PLXD1_HUMAN^Q:330-1,H:1599-1708^99.091%ID^E:8.36e-71^RecName: Full=Plexin-D1;^Eukaryota; Metazoa; Chordata; Craniata; Vertebrata; Euteleostomi; Mammalia; Eutheria; Euarchontoglires; Primates; Haplorrhini; Catarrhini; Hominidae; Homo	comp100525_c0_seq1|m.604195	PLXD1_HUMAN^PLXD1_HUMAN^Q:1-110,H:1599-1708^99.091%ID^E:7.53e-71^RecName: Full=Plexin-D1;^Eukaryota; Metazoa; Chordata; Craniata; Vertebrata; Euteleostomi; Mammalia; Eutheria; Euarchontoglires; Primates; Haplorrhini; Catarrhini; Hominidae; Homo	.	.	ENOG410ZUMY^plexin D1	KEGG:hsa:23129`KO:K06822
comp100526_c0_seq1	.	.	.	.	.	.	.
comp100527_c0_seq1	LORF2_MOUSE^LORF2_MOUSE^Q:138-1,H:739-785^55.319%ID^E:3.26e-11^RecName: Full=LINE-1 retrotransposable element ORF2 protein;^Eukaryota; Metazoa; Chordata; Craniata; Vertebrata; Euteleostomi; Mammalia; Eutheria; Euarchontoglires; Glires; Rodentia; Myomorpha; Muroidea; Muridae; Murinae; Mus; Mus`LORF2_MOUSE^LORF2_MOUSE^Q:505-188,H:607-721^33.884%ID^E:3.26e-11^RecName: Full=LINE-1 retrotransposable e…	.	.	.	.	ENOG41120A8^NA	.
comp100528_c0_seq1	.	.	.	.	.	.	.
comp100529_c0_seq1	.	.	.	.	.	.	.
comp10053_c0_seq1	.	comp10053_c0_seq1|m.2636	.	.	.	.	.
comp100530_c0_seq1	.	.	.	.	.	.	.
comp100531_c0_seq1	ADA28_HUMAN^ADA28_HUMAN^Q:121-489,H:557-679^69.919%ID^E:5.23e-53^RecName: Full=Disintegrin and metalloproteinase domain-containing protein 28;^Eukaryota; Metazoa; Chordata; Craniata; Vertebrata; Euteleostomi; Mammalia; Eutheria; Euarchontoglires; Primates; Haplorrhini; Catarrhini; Hominidae; Homo	comp100531_c0_seq1|m.604196	ADA28_HUMAN^ADA28_HUMAN^Q:1-120,H:560-679^70.833%ID^E:4.43e-54^RecName: Full=Disintegrin and metalloproteinase domain-containing protein 28;^Eukaryota; Metazoa; Chordata; Craniata; Vertebrata; Euteleostomi; Mammalia; Eutheria; Euarchontoglires; Primates; Haplorrhini; Catarrhini; Hominidae; Homo	.	.	ENOG410XX2M^ADAM metallopeptidase domain	KEGG:hsa:10863`KO:K08614
comp100531_c0_seq1	ADA28_HUMAN^ADA28_HUMAN^Q:121-489,H:557-679^69.919%ID^E:5.23e-53^RecName: Full=Disintegrin and metalloproteinase domain-containing protein 28;^Eukaryota; Metazoa; Chordata; Craniata; Vertebrata; Euteleostomi; Mammalia; Eutheria; Euarchontoglires; Primates; Haplorrhini; Catarrhini; Hominidae; Homo	comp100531_c0_seq1|m.604197	.	.	.	.	.
comp100532_c0_seq1	.	.	.	.	.	.	.
comp100533_c0_seq1	P5CS_HUMAN^P5CS_HUMAN^Q:429-1,H:324-466^99.301%ID^E:8.23e-79^RecName: Full=Delta-1-pyrroline-5-carboxylate synthase;^Eukaryota; Metazoa; Chordata; Craniata; Vertebrata; Euteleostomi; Mammalia; Eutheria; Euarchontoglires; Primates; Haplorrhini; Catarrhini; Hominidae; Homo	comp100533_c0_seq1|m.604198	P5CS_HUMAN^P5CS_HUMAN^Q:1-143,H:324-466^99.301%ID^E:3.3e-91^RecName: Full=Delta-1-pyrroline-5-carboxylate synthase;^Eukaryota; Metazoa; Chordata; Craniata; Vertebrata; Euteleostomi; Mammalia; Eutheria; Euarchontoglires; Primates; Haplorrhini; Catarrhini; Hominidae; Homo	.	.	COG0014^Catalyzes the NADPH dependent reduction of L-gamma- glutamyl 5-phosphate into L-glutamate 5-semialdehyde and phosphate. The product spontaneously undergoes cyclization to form 1-pyrroline-5-carboxylate (By similarity)`COG0263^Catalyzes the transfer of a phosphate group to glutamate to form glutamate 5-phosphate which rapidly cyclizes to 5- oxoproline (By similarity)	KEGG:hsa:5832`KO:K12657
comp100534_c0_seq1	.	.	.	.	.	.	.
comp100535_c0_seq1	.	.	.	.	.	.	.
comp100536_c0_seq1	.	.	.	.	.	.	.
comp100537_c0_seq1	.	.	.	.	.	.	.
comp100538_c0_seq1	.	.	.	.	.	.	.
comp100539_c0_seq1	.	.	.	.	.	.	.
comp10054_c0_seq1	.	.	.	.	.	.	.
comp100540_c0_seq1	.	.	.	.	.	.	.
comp100541_c0_seq1	.	.	.	.	.	.	.
comp100542_c0_seq1	.	comp100542_c0_seq1|m.604200	.	.	.	.	.
comp100543_c0_seq1	.	.	.	.	.	.	.
comp100544_c0_seq1	.	.	.	.	.	.	.
comp100545_c0_seq1	.	.	.	.	.	.	.
comp100546_c0_seq1	.	comp100546_c0_seq1|m.604202	.	.	.	.	.
comp100547_c0_seq1	.	.	.	.	.	.	.
comp100548_c0_seq1	.	.	.	.	.	.	.
comp100549_c0_seq1	.	comp100549_c0_seq1|m.604205	.	.	.	.	.
comp10055_c0_seq1	.	.	.	.	.	.	.
comp100550_c0_seq1	.	.	.	.	.	.	.
comp100551_c0_seq1	.	.	.	.	.	.	.
comp100552_c0_seq1	EXOC4_RAT^EXOC4_RAT^Q:335-3,H:864-974^99.099%ID^E:3.83e-70^RecName: Full=Exocyst complex component 4;^Eukaryota; Metazoa; Chordata; Craniata; Vertebrata; Euteleostomi; Mammalia; Eutheria; Euarchontoglires; Glires; Rodentia; Myomorpha; Muroidea; Muridae; Murinae; Rattus	comp100552_c0_seq1|m.604206	EXOC4_RAT^EXOC4_RAT^Q:1-111,H:864-974^99.099%ID^E:3.45e-70^RecName: Full=Exocyst complex component 4;^Eukaryota; Metazoa; Chordata; Craniata; Vertebrata; Euteleostomi; Mammalia; Eutheria; Euarchontoglires; Glires; Rodentia; Myomorpha; Muroidea; Muridae; Murinae; Rattus	.	.	.	KEGG:rno:116654`KO:K06111
comp100553_c0_seq1	.	.	.	.	.	.	.
comp100554_c0_seq1	.	.	.	.	.	.	.
comp100555_c0_seq1	.	.	.	.	.	.	.
comp100556_c0_seq1	.	.	.	.	.	.	.
comp100557_c0_seq1	.	.	.	.	.	.	.
comp100558_c0_seq1	.	.	.	.	.	.	.
comp100559_c0_seq1	.	.	.	.	.	.	.
comp10056_c0_seq1	.	comp10056_c0_seq1|m.2637	.	.	.	.	.
comp100560_c0_seq1	.	.	.	.	.	.	.
comp100561_c0_seq1	.	.	.	.	.	.	.
comp100562_c0_seq1	.	.	.	.	.	.	.
comp100563_c0_seq1	.	comp100563_c0_seq1|m.604208	.	sigP:1^10^0.476^YES	.	.	.
comp100564_c0_seq1	.	.	.	.	.	.	.
comp100565_c0_seq1	.	.	.	.	.	.	.
comp100566_c0_seq1	.	.	.	.	.	.	.
comp100567_c0_seq1	.	.	.	.	.	.	.
comp100568_c0_seq1	NAT8B_HUMAN^NAT8B_HUMAN^Q:988-548,H:79-226^65.541%ID^E:4.19e-61^RecName: Full=Putative N-acetyltransferase 8B;^Eukaryota; Metazoa; Chordata; Craniata; Vertebrata; Euteleostomi; Mammalia; Eutheria; Euarchontoglires; Primates; Haplorrhini; Catarrhini; Hominidae; Homo	comp100568_c0_seq1|m.604209	NAT8B_HUMAN^NAT8B_HUMAN^Q:1-188,H:38-226^65.079%ID^E:2.17e-74^RecName: Full=Putative N-acetyltransferase 8B;^Eukaryota; Metazoa; Chordata; Craniata; Vertebrata; Euteleostomi; Mammalia; Eutheria; Euarchontoglires; Primates; Haplorrhini; Catarrhini; Hominidae; Homo	.	ExpAA=25.09^PredHel=1^Topology=i5-27o	.	KEGG:hsa:51471`KO:K20838
comp100569_c0_seq1	.	.	.	.	.	.	.
comp10057_c0_seq1	.	comp10057_c0_seq1|m.2638	.	.	.	.	.
comp100570_c0_seq1	.	.	.	.	.	.	.
comp100571_c0_seq1	.	.	.	.	.	.	.
comp100572_c0_seq1	.	.	.	.	.	.	.
comp100573_c0_seq1	.	.	.	.	.	.	.
comp100574_c0_seq1	.	.	.	.	.	.	.
comp100575_c0_seq1	ODFP2_BOVIN^ODFP2_BOVIN^Q:328-23,H:329-430^99.02%ID^E:3.37e-60^RecName: Full=Outer dense fiber protein 2;^Eukaryota; Metazoa; Chordata; Craniata; Vertebrata; Euteleostomi; Mammalia; Eutheria; Laurasiatheria; Cetartiodactyla; Ruminantia; Pecora; Bovidae; Bovinae; Bos	comp100575_c0_seq1|m.604212	ODFP2_BOVIN^ODFP2_BOVIN^Q:1-102,H:329-430^99.02%ID^E:3.03e-60^RecName: Full=Outer dense fiber protein 2;^Eukaryota; Metazoa; Chordata; Craniata; Vertebrata; Euteleostomi; Mammalia; Eutheria; Laurasiatheria; Cetartiodactyla; Ruminantia; Pecora; Bovidae; Bovinae; Bos	.	.	ENOG4111XWH^outer dense fiber of sperm tails 2	KEGG:bta:539043`KO:K16479
comp100576_c0_seq1	.	.	.	.	.	.	.
comp100577_c0_seq1	.	comp100577_c0_seq1|m.604214	.	.	.	.	.
comp100578_c0_seq1	.	.	.	.	.	.	.
comp100579_c0_seq1	.	.	.	.	.	.	.
comp100580_c0_seq1	.	comp100580_c0_seq1|m.604215	.	.	.	.	.
comp100581_c0_seq1	.	.	.	.	.	.	.
comp100582_c0_seq1	.	.	.	.	.	.	.
comp100583_c0_seq1	.	.	.	.	.	.	.
comp100584_c0_seq1	.	.	.	.	.	.	.
comp100585_c0_seq1	.	.	.	.	.	.	.
comp100586_c0_seq1	.	.	.	.	.	.	.
comp100587_c0_seq1	.	.	.	.	.	.	.
comp100588_c0_seq1	GPS2_HUMAN^GPS2_HUMAN^Q:431-84,H:161-242^68.376%ID^E:2.41e-39^RecName: Full=G protein pathway suppressor 2;^Eukaryota; Metazoa; Chordata; Craniata; Vertebrata; Euteleostomi; Mammalia; Eutheria; Euarchontoglires; Primates; Haplorrhini; Catarrhini; Hominidae; Homo	comp100588_c0_seq1|m.604216	.	.	.	.	.
comp100589_c0_seq1	PDE8B_MOUSE^PDE8B_MOUSE^Q:2016-1831,H:730-796^85.075%ID^E:5.06e-28^RecName: Full=High affinity cAMP-specific and IBMX-insensitive 3',5'-cyclic phosphodiesterase 8B;^Eukaryota; Metazoa; Chordata; Craniata; Vertebrata; Euteleostomi; Mammalia; Eutheria; Euarchontoglires; Glires; Rodentia; Myomorpha; Muroidea; Muridae; Murinae; Mus; Mus	.	.	.	.	ENOG410XP9B^Phosphodiesterase	.
comp10059_c0_seq1	.	.	.	.	.	.	.
comp100590_c0_seq1	.	.	.	.	.	.	.
comp100591_c0_seq1	.	.	.	.	.	.	.
comp100592_c0_seq1	.	.	.	.	.	.	.
comp100593_c0_seq1	.	.	.	.	.	.	.
comp100594_c0_seq1	.	.	.	.	.	.	.
comp100595_c0_seq1	.	comp100595_c0_seq1|m.604217	.	sigP:1^21^0.453^YES	.	.	.
comp100596_c0_seq1	.	.	.	.	.	.	.
comp100597_c0_seq1	.	comp100597_c0_seq1|m.604218	.	.	.	.	.
comp100598_c0_seq1	.	.	.	.	.	.	.
comp100599_c0_seq1	.	.	.	.	.	.	.
comp1006_c0_seq1	.	.	.	.	.	.	.
comp1006_c1_seq1	.	.	.	.	.	.	.
comp10060_c0_seq1	.	.	.	.	.	.	.
comp100600_c0_seq1	.	.	.	.	.	.	.
comp100602_c0_seq1	.	.	.	.	.	.	.
comp100603_c0_seq1	.	.	.	.	.	.	.
comp100604_c0_seq1	.	.	.	.	.	.	.
comp100605_c0_seq1	.	.	.	.	.	.	.
comp100606_c0_seq1	.	.	.	.	.	.	.
comp100607_c0_seq1	.	.	.	.	.	.	.
comp100608_c0_seq1	.	.	.	.	.	.	.
comp100609_c0_seq1	AFAD_HUMAN^AFAD_HUMAN^Q:526-2,H:1071-1245^91.429%ID^E:3.51e-92^RecName: Full=Afadin;^Eukaryota; Metazoa; Chordata; Craniata; Vertebrata; Euteleostomi; Mammalia; Eutheria; Euarchontoglires; Primates; Haplorrhini; Catarrhini; Hominidae; Homo	comp100609_c0_seq1|m.604221	AFAD_HUMAN^AFAD_HUMAN^Q:1-175,H:1071-1245^91.429%ID^E:7.95e-106^RecName: Full=Afadin;^Eukaryota; Metazoa; Chordata; Craniata; Vertebrata; Euteleostomi; Mammalia; Eutheria; Euarchontoglires; Primates; Haplorrhini; Catarrhini; Hominidae; Homo	.	.	ENOG410XR0S^myeloid lymphoid or mixed-lineage leukemia (trithorax homolog, Drosophila)	KEGG:hsa:4301`KO:K05702
comp10061_c0_seq1	.	.	.	.	.	.	.
comp100610_c0_seq1	S15A2_HUMAN^S15A2_HUMAN^Q:263-96,H:581-636^80.357%ID^E:4.22e-24^RecName: Full=Solute carrier family 15 member 2;^Eukaryota; Metazoa; Chordata; Craniata; Vertebrata; Euteleostomi; Mammalia; Eutheria; Euarchontoglires; Primates; Haplorrhini; Catarrhini; Hominidae; Homo	.	.	.	.	COG3104^transporter	KEGG:hsa:6565`KO:K14637
comp100611_c0_seq1	.	.	.	.	.	.	.
comp100612_c0_seq1	.	.	.	.	.	.	.
comp100613_c0_seq1	.	.	.	.	.	.	.
comp100614_c0_seq1	.	.	.	.	.	.	.
comp100615_c0_seq1	.	comp100615_c0_seq1|m.604222	.	.	.	.	.
comp100616_c0_seq1	.	.	.	.	.	.	.
comp100617_c0_seq1	.	.	.	.	.	.	.
comp100618_c0_seq1	.	.	.	.	.	.	.
comp100619_c0_seq1	.	.	.	.	.	.	.
comp100620_c0_seq1	.	.	.	.	.	.	.
comp100621_c0_seq1	SH319_HUMAN^SH319_HUMAN^Q:1492-1373,H:751-790^87.5%ID^E:8.9e-15^RecName: Full=SH3 domain-containing protein 19;^Eukaryota; Metazoa; Chordata; Craniata; Vertebrata; Euteleostomi; Mammalia; Eutheria; Euarchontoglires; Primates; Haplorrhini; Catarrhini; Hominidae; Homo	.	.	.	.	ENOG4111GFH^SH3 domain containing 19	KEGG:hsa:152503
comp100622_c0_seq1	.	.	.	.	.	.	.
comp100623_c0_seq1	.	.	.	.	.	.	.
comp100624_c0_seq1	.	.	.	.	.	.	.
comp100625_c0_seq1	.	.	.	.	.	.	.
comp100626_c0_seq1	.	.	.	.	.	.	.
comp100627_c0_seq1	ADDA_RAT^ADDA_RAT^Q:481-2,H:282-441^89.375%ID^E:5.39e-101^RecName: Full=Alpha-adducin;^Eukaryota; Metazoa; Chordata; Craniata; Vertebrata; Euteleostomi; Mammalia; Eutheria; Euarchontoglires; Glires; Rodentia; Myomorpha; Muroidea; Muridae; Murinae; Rattus	comp100627_c0_seq1|m.604225	ADDA_RAT^ADDA_RAT^Q:1-160,H:282-441^89.375%ID^E:4.85e-101^RecName: Full=Alpha-adducin;^Eukaryota; Metazoa; Chordata; Craniata; Vertebrata; Euteleostomi; Mammalia; Eutheria; Euarchontoglires; Glires; Rodentia; Myomorpha; Muroidea; Muridae; Murinae; Rattus	.	.	COG0235^Class II aldolase adducin	KEGG:rno:24170`KO:K18622
comp100627_c0_seq1	ADDA_RAT^ADDA_RAT^Q:481-2,H:282-441^89.375%ID^E:5.39e-101^RecName: Full=Alpha-adducin;^Eukaryota; Metazoa; Chordata; Craniata; Vertebrata; Euteleostomi; Mammalia; Eutheria; Euarchontoglires; Glires; Rodentia; Myomorpha; Muroidea; Muridae; Murinae; Rattus	comp100627_c0_seq1|m.604226	.	.	.	.	.
comp100628_c0_seq1	.	.	.	.	.	.	.
comp100629_c0_seq1	.	.	.	.	.	.	.
comp10063_c0_seq1	.	.	.	.	.	.	.
comp100630_c0_seq1	.	.	.	.	.	.	.
comp100631_c0_seq1	.	.	.	.	.	.	.
comp100632_c0_seq1	.	comp100632_c0_seq1|m.604229	.	.	.	.	.
comp100633_c0_seq1	.	comp100633_c0_seq1|m.604234	.	.	ExpAA=44.77^PredHel=2^Topology=i58-80o106-128i	.	.
comp100634_c0_seq1	.	.	.	.	.	.	.
comp100635_c0_seq1	.	.	.	.	.	.	.
comp100636_c0_seq1	.	.	.	.	.	.	.
comp100637_c0_seq1	.	.	.	.	.	.	.
comp100638_c0_seq1	.	.	.	.	.	.	.
comp100639_c0_seq1	.	comp100639_c0_seq1|m.604236	.	.	.	.	.
comp10064_c0_seq1	.	.	.	.	.	.	.
comp100640_c0_seq1	TM210_HUMAN^TM210_HUMAN^Q:98-445,H:32-134^59.483%ID^E:5.34e-40^RecName: Full=Transmembrane protein 210;^Eukaryota; Metazoa; Chordata; Craniata; Vertebrata; Euteleostomi; Mammalia; Eutheria; Euarchontoglires; Primates; Haplorrhini; Catarrhini; Hominidae; Homo	.	.	.	.	ENOG4111BBA^transmembrane protein 210	KEGG:hsa:100505993
comp100641_c0_seq1	.	.	.	.	.	.	.
comp100642_c0_seq1	CUX1_RAT^CUX1_RAT^Q:516-310,H:1283-1345^85.507%ID^E:2.61e-14^RecName: Full=Homeobox protein cut-like 1;^Eukaryota; Metazoa; Chordata; Craniata; Vertebrata; Euteleostomi; Mammalia; Eutheria; Euarchontoglires; Glires; Rodentia; Myomorpha; Muroidea; Muridae; Murinae; Rattus	comp100642_c0_seq1|m.604239	CUX1_RAT^CUX1_RAT^Q:1-172,H:1283-1455^66.298%ID^E:1.21e-48^RecName: Full=Homeobox protein cut-like 1;^Eukaryota; Metazoa; Chordata; Craniata; Vertebrata; Euteleostomi; Mammalia; Eutheria; Euarchontoglires; Glires; Rodentia; Myomorpha; Muroidea; Muridae; Murinae; Rattus	.	.	ENOG410XPKP^Cut-like homeobox	KEGG:rno:116639`KO:K09313
comp100643_c0_seq1	.	.	.	.	.	.	.
comp100644_c0_seq1	.	.	.	.	.	.	.
comp100645_c0_seq1	ELF1_HUMAN^ELF1_HUMAN^Q:352-2,H:122-240^92.437%ID^E:3.37e-50^RecName: Full=ETS-related transcription factor Elf-1;^Eukaryota; Metazoa; Chordata; Craniata; Vertebrata; Euteleostomi; Mammalia; Eutheria; Euarchontoglires; Primates; Haplorrhini; Catarrhini; Hominidae; Homo	comp100645_c0_seq1|m.604242	ELF1_HUMAN^ELF1_HUMAN^Q:1-117,H:122-240^92.437%ID^E:1.65e-63^RecName: Full=ETS-related transcription factor Elf-1;^Eukaryota; Metazoa; Chordata; Craniata; Vertebrata; Euteleostomi; Mammalia; Eutheria; Euarchontoglires; Primates; Haplorrhini; Catarrhini; Hominidae; Homo	.	.	ENOG4111K4J^Ets domain transcription factor	KEGG:hsa:1997`KO:K09428
comp100646_c0_seq1	.	.	.	.	.	.	.
comp100647_c0_seq1	.	.	.	.	.	.	.
comp100648_c0_seq1	.	.	.	.	.	.	.
comp100649_c0_seq1	.	.	.	.	.	.	.
comp100650_c0_seq1	.	.	.	.	.	.	.
comp100651_c0_seq1	.	.	.	.	.	.	.
comp100652_c0_seq1	.	.	.	.	.	.	.
comp100653_c0_seq1	.	.	.	.	.	.	.
comp100654_c0_seq1	.	.	.	.	.	.	.
comp100655_c0_seq1	.	.	.	.	.	.	.
comp100656_c0_seq1	.	.	.	.	.	.	.
comp100657_c0_seq1	.	.	.	.	.	.	.
comp100658_c0_seq1	.	.	.	.	.	.	.
comp100659_c0_seq1	.	.	.	.	.	.	.
comp100660_c0_seq1	.	.	.	.	.	.	.
comp100661_c0_seq1	.	.	.	.	.	.	.
comp100662_c0_seq1	.	comp100662_c0_seq1|m.604248	.	.	.	.	.
comp100662_c0_seq1	.	comp100662_c0_seq1|m.604246	.	.	.	.	.
comp100663_c0_seq1	.	.	.	.	.	.	.
comp100664_c0_seq1	.	.	.	.	.	.	.
comp100665_c0_seq1	.	.	.	.	.	.	.
comp100666_c0_seq1	.	.	.	.	.	.	.
comp100667_c0_seq1	.	.	.	.	.	.	.
comp100668_c0_seq1	.	.	.	.	.	.	.
comp100669_c0_seq1	ZMIZ2_MOUSE^ZMIZ2_MOUSE^Q:915-28,H:624-920^86.532%ID^E:1.44e-123^RecName: Full=Zinc finger MIZ domain-containing protein 2;^Eukaryota; Metazoa; Chordata; Craniata; Vertebrata; Euteleostomi; Mammalia; Eutheria; Euarchontoglires; Glires; Rodentia; Myomorpha; Muroidea; Muridae; Murinae; Mus; Mus	comp100669_c0_seq1|m.604251	ZMIZ2_MOUSE^ZMIZ2_MOUSE^Q:1-296,H:624-920^86.532%ID^E:3.34e-177^RecName: Full=Zinc finger MIZ domain-containing protein 2;^Eukaryota; Metazoa; Chordata; Craniata; Vertebrata; Euteleostomi; Mammalia; Eutheria; Euarchontoglires; Glires; Rodentia; Myomorpha; Muroidea; Muridae; Murinae; Mus; Mus	.	.	ENOG410XQ2E^Protein inhibitor of activated STAT	KEGG:mmu:52915
comp100670_c0_seq1	.	.	.	.	.	.	.
comp100671_c0_seq1	.	.	.	.	.	.	.
comp100672_c0_seq1	.	.	.	.	.	.	.
comp100673_c0_seq1	.	.	.	.	.	.	.
comp100674_c0_seq1	.	.	.	.	.	.	.
comp100675_c0_seq1	UBE2O_HUMAN^UBE2O_HUMAN^Q:509-3,H:1089-1262^85.632%ID^E:1.01e-77^RecName: Full=(E3-independent) E2 ubiquitin-conjugating enzyme;^Eukaryota; Metazoa; Chordata; Craniata; Vertebrata; Euteleostomi; Mammalia; Eutheria; Euarchontoglires; Primates; Haplorrhini; Catarrhini; Hominidae; Homo	comp100675_c0_seq1|m.604253	UBE2O_HUMAN^UBE2O_HUMAN^Q:1-169,H:1089-1262^85.632%ID^E:4.23e-92^RecName: Full=(E3-independent) E2 ubiquitin-conjugating enzyme;^Eukaryota; Metazoa; Chordata; Craniata; Vertebrata; Euteleostomi; Mammalia; Eutheria; Euarchontoglires; Primates; Haplorrhini; Catarrhini; Hominidae; Homo	.	.	ENOG410XQ7W^ubiquitin-conjugating enzyme	KEGG:hsa:63893`KO:K10581
comp100676_c0_seq1	DUOX1_HUMAN^DUOX1_HUMAN^Q:142-285,H:1-48^89.583%ID^E:5.39e-24^RecName: Full=Dual oxidase 1;^Eukaryota; Metazoa; Chordata; Craniata; Vertebrata; Euteleostomi; Mammalia; Eutheria; Euarchontoglires; Primates; Haplorrhini; Catarrhini; Hominidae; Homo	comp100676_c0_seq1|m.604254	DUOX1_HUMAN^DUOX1_HUMAN^Q:48-95,H:1-48^89.583%ID^E:2.63e-24^RecName: Full=Dual oxidase 1;^Eukaryota; Metazoa; Chordata; Craniata; Vertebrata; Euteleostomi; Mammalia; Eutheria; Euarchontoglires; Primates; Haplorrhini; Catarrhini; Hominidae; Homo	.	ExpAA=22.43^PredHel=1^Topology=i42-64o	ENOG410XNZY^NADPH Oxidase	KEGG:hsa:53905`KO:K13411
comp100676_c0_seq1	DUOX1_HUMAN^DUOX1_HUMAN^Q:142-285,H:1-48^89.583%ID^E:5.39e-24^RecName: Full=Dual oxidase 1;^Eukaryota; Metazoa; Chordata; Craniata; Vertebrata; Euteleostomi; Mammalia; Eutheria; Euarchontoglires; Primates; Haplorrhini; Catarrhini; Hominidae; Homo	comp100676_c0_seq1|m.604255	.	.	.	.	.
comp100677_c0_seq1	.	comp100677_c0_seq1|m.604257	.	.	.	.	.
comp100678_c0_seq1	PP12C_HUMAN^PP12C_HUMAN^Q:311-3,H:251-353^96.117%ID^E:4.92e-63^RecName: Full=Protein phosphatase 1 regulatory subunit 12C;^Eukaryota; Metazoa; Chordata; Craniata; Vertebrata; Euteleostomi; Mammalia; Eutheria; Euarchontoglires; Primates; Haplorrhini; Catarrhini; Hominidae; Homo`PP12C_HUMAN^PP12C_HUMAN^Q:293-84,H:131-202^36.111%ID^E:1.64e-06^RecName: Full=Protein phosphatase 1 regulatory subunit 12…	comp100678_c0_seq1|m.604261	PP12C_HUMAN^PP12C_HUMAN^Q:1-103,H:251-353^96.117%ID^E:4.43e-63^RecName: Full=Protein phosphatase 1 regulatory subunit 12C;^Eukaryota; Metazoa; Chordata; Craniata; Vertebrata; Euteleostomi; Mammalia; Eutheria; Euarchontoglires; Primates; Haplorrhini; Catarrhini; Hominidae; Homo`PP12C_HUMAN^PP12C_HUMAN^Q:7-76,H:131-202^36.111%ID^E:1.48e-06^RecName: Full=Protein phosphatase 1 regulatory subunit 12C;…	.	.	COG0666^Ankyrin Repeat	KEGG:hsa:54776`KO:K17457
comp100679_c0_seq1	.	.	.	.	.	.	.
comp10068_c0_seq1	.	.	.	.	.	.	.
comp100680_c0_seq1	.	.	.	.	.	.	.
comp100681_c0_seq1	.	.	.	.	.	.	.
comp100682_c0_seq1	CLIC1_BOVIN^CLIC1_BOVIN^Q:345-199,H:188-236^95.918%ID^E:2.87e-27^RecName: Full=Chloride intracellular channel protein 1;^Eukaryota; Metazoa; Chordata; Craniata; Vertebrata; Euteleostomi; Mammalia; Eutheria; Laurasiatheria; Cetartiodactyla; Ruminantia; Pecora; Bovidae; Bovinae; Bos	.	.	.	.	ENOG410ZZZX^chloride intracellular channel 1	KEGG:bta:515646`KO:K05021
comp100683_c0_seq1	TP53B_MOUSE^TP53B_MOUSE^Q:1274-1062,H:1537-1607^88.732%ID^E:1.06e-31^RecName: Full=TP53-binding protein 1 {ECO:0000305};^Eukaryota; Metazoa; Chordata; Craniata; Vertebrata; Euteleostomi; Mammalia; Eutheria; Euarchontoglires; Glires; Rodentia; Myomorpha; Muroidea; Muridae; Murinae; Mus; Mus`TP53B_MOUSE^TP53B_MOUSE^Q:706-488,H:1605-1677^86.301%ID^E:1.2e-19^RecName: Full=TP53-binding protein 1 {ECO:…	.	.	.	.	ENOG411075K^Tumor protein p53 binding protein 1	KEGG:mmu:27223`KO:K20915
comp100684_c0_seq1	SC5A2_MOUSE^SC5A2_MOUSE^Q:854-27,H:210-485^96.739%ID^E:0^RecName: Full=Sodium/glucose cotransporter 2;^Eukaryota; Metazoa; Chordata; Craniata; Vertebrata; Euteleostomi; Mammalia; Eutheria; Euarchontoglires; Glires; Rodentia; Myomorpha; Muroidea; Muridae; Murinae; Mus; Mus	comp100684_c0_seq1|m.604262	SC5A2_MOUSE^SC5A2_MOUSE^Q:1-284,H:210-493^96.479%ID^E:0^RecName: Full=Sodium/glucose cotransporter 2;^Eukaryota; Metazoa; Chordata; Craniata; Vertebrata; Euteleostomi; Mammalia; Eutheria; Euarchontoglires; Glires; Rodentia; Myomorpha; Muroidea; Muridae; Murinae; Mus; Mus	.	ExpAA=108.31^PredHel=5^Topology=o63-80i101-123o169-191i212-234o244-266i	COG4146^solute carrier family 5 (sodium glucose cotransporter), member	KEGG:mmu:246787`KO:K14382
comp100685_c0_seq1	RBL2_HUMAN^RBL2_HUMAN^Q:535-146,H:899-1029^88.55%ID^E:3.81e-41^RecName: Full=Retinoblastoma-like protein 2;^Eukaryota; Metazoa; Chordata; Craniata; Vertebrata; Euteleostomi; Mammalia; Eutheria; Euarchontoglires; Primates; Haplorrhini; Catarrhini; Hominidae; Homo	comp100685_c0_seq1|m.604263	RBL2_HUMAN^RBL2_HUMAN^Q:1-116,H:913-1029^90.598%ID^E:5.08e-66^RecName: Full=Retinoblastoma-like protein 2;^Eukaryota; Metazoa; Chordata; Craniata; Vertebrata; Euteleostomi; Mammalia; Eutheria; Euarchontoglires; Primates; Haplorrhini; Catarrhini; Hominidae; Homo	.	.	ENOG410XQF7^Retinoblastoma-like	KEGG:hsa:5934`KO:K16332
comp100686_c0_seq1	.	.	.	.	.	.	.
comp100687_c0_seq1	.	.	.	.	.	.	.
comp100688_c0_seq1	.	.	.	.	.	.	.
comp100689_c0_seq1	.	.	.	.	.	.	.
comp10069_c0_seq1	.	.	.	.	.	.	.
comp100690_c0_seq1	.	.	.	.	.	.	.
comp100691_c0_seq1	ITPR2_HUMAN^ITPR2_HUMAN^Q:419-90,H:2581-2690^99.091%ID^E:2.63e-69^RecName: Full=Inositol 1,4,5-trisphosphate receptor type 2;^Eukaryota; Metazoa; Chordata; Craniata; Vertebrata; Euteleostomi; Mammalia; Eutheria; Euarchontoglires; Primates; Haplorrhini; Catarrhini; Hominidae; Homo	comp100691_c0_seq1|m.604265	ITPR2_HUMAN^ITPR2_HUMAN^Q:1-121,H:2581-2701^98.347%ID^E:2.08e-78^RecName: Full=Inositol 1,4,5-trisphosphate receptor type 2;^Eukaryota; Metazoa; Chordata; Craniata; Vertebrata; Euteleostomi; Mammalia; Eutheria; Euarchontoglires; Primates; Haplorrhini; Catarrhini; Hominidae; Homo	.	.	ENOG410XR97^inositol 1,4,5-trisphosphate receptor type	KEGG:hsa:3709`KO:K04959
comp100692_c0_seq1	.	.	.	.	.	.	.
comp100693_c0_seq1	.	.	.	.	.	.	.
comp100694_c0_seq1	.	.	.	.	.	.	.
comp100695_c0_seq1	.	.	.	.	.	.	.
comp100696_c0_seq1	.	.	.	.	.	.	.
comp100697_c0_seq1	.	comp100697_c0_seq1|m.604266	.	.	.	.	.
comp100698_c0_seq1	.	.	.	.	.	.	.
comp100699_c0_seq1	.	.	.	.	.	.	.
comp1007_c0_seq1	.	.	.	.	.	.	.
comp10070_c0_seq1	.	.	.	.	.	.	.
comp100700_c0_seq1	.	.	.	.	.	.	.
comp100701_c0_seq1	.	.	.	.	.	.	.
comp100702_c0_seq1	RM13_HUMAN^RM13_HUMAN^Q:321-61,H:92-178^90.805%ID^E:4.33e-53^RecName: Full=39S ribosomal protein L13, mitochondrial;^Eukaryota; Metazoa; Chordata; Craniata; Vertebrata; Euteleostomi; Mammalia; Eutheria; Euarchontoglires; Primates; Haplorrhini; Catarrhini; Hominidae; Homo	.	.	.	.	COG0102^This protein is one of the early assembly proteins of the 50S ribosomal subunit, although it is not seen to bind rRNA by itself. It is important during the early stages of 50S assembly (By similarity)	KEGG:hsa:28998`KO:K02871
comp100703_c0_seq1	SCNNG_RABIT^SCNNG_RABIT^Q:313-8,H:106-207^66.019%ID^E:1.5e-39^RecName: Full=Amiloride-sensitive sodium channel subunit gamma;^Eukaryota; Metazoa; Chordata; Craniata; Vertebrata; Euteleostomi; Mammalia; Eutheria; Euarchontoglires; Glires; Lagomorpha; Leporidae; Oryctolagus	comp100703_c0_seq1|m.604267	SCNNG_RABIT^SCNNG_RABIT^Q:1-102,H:106-207^66.019%ID^E:1.35e-39^RecName: Full=Amiloride-sensitive sodium channel subunit gamma;^Eukaryota; Metazoa; Chordata; Craniata; Vertebrata; Euteleostomi; Mammalia; Eutheria; Euarchontoglires; Glires; Lagomorpha; Leporidae; Oryctolagus	.	.	ENOG410ZNFK^acid-sensing (proton-gated) ion channel	KEGG:ocu:100008850`KO:K04827
comp100704_c0_seq1	.	.	.	.	.	.	.
comp100705_c0_seq1	ZFX_BOVIN^ZFX_BOVIN^Q:398-517,H:224-263^82.5%ID^E:9.49e-34^RecName: Full=Zinc finger X-chromosomal protein;^Eukaryota; Metazoa; Chordata; Craniata; Vertebrata; Euteleostomi; Mammalia; Eutheria; Laurasiatheria; Cetartiodactyla; Ruminantia; Pecora; Bovidae; Bovinae; Bos`ZFX_BOVIN^ZFX_BOVIN^Q:2-226,H:75-151^49.351%ID^E:9.49e-34^RecName: Full=Zinc finger X-chromosomal protein;^Eukaryota; Metazoa; Cho…	.	.	.	.	COG5048^Zinc finger protein	KEGG:bta:280961
comp100706_c0_seq1	.	.	.	.	.	.	.
comp100707_c0_seq1	.	.	.	.	.	.	.
comp100708_c0_seq1	.	.	.	.	.	.	.
comp100709_c0_seq1	.	.	.	.	.	.	.
comp10071_c0_seq1	.	.	.	.	.	.	.
comp10071_c0_seq2	.	comp10071_c0_seq2|m.2641	.	.	.	.	.
comp100710_c0_seq1	.	.	.	.	.	.	.
comp100711_c0_seq1	.	.	.	.	.	.	.
comp100712_c0_seq1	.	.	.	.	.	.	.
comp100713_c0_seq1	ADCY2_RAT^ADCY2_RAT^Q:3-284,H:997-1090^96.809%ID^E:3.06e-55^RecName: Full=Adenylate cyclase type 2;^Eukaryota; Metazoa; Chordata; Craniata; Vertebrata; Euteleostomi; Mammalia; Eutheria; Euarchontoglires; Glires; Rodentia; Myomorpha; Muroidea; Muridae; Murinae; Rattus	.	.	.	.	COG2114^Guanylate Cyclase	KEGG:rno:81636`KO:K08042
comp100714_c0_seq1	.	.	.	.	.	.	.
comp100715_c0_seq1	.	.	.	.	.	.	.
comp100716_c0_seq1	TAF7_BOVIN^TAF7_BOVIN^Q:372-1,H:205-328^98.387%ID^E:9.21e-55^RecName: Full=Transcription initiation factor TFIID subunit 7;^Eukaryota; Metazoa; Chordata; Craniata; Vertebrata; Euteleostomi; Mammalia; Eutheria; Laurasiatheria; Cetartiodactyla; Ruminantia; Pecora; Bovidae; Bovinae; Bos	comp100716_c0_seq1|m.604269	TAF7_BOVIN^TAF7_BOVIN^Q:1-124,H:205-328^98.387%ID^E:4.51e-80^RecName: Full=Transcription initiation factor TFIID subunit 7;^Eukaryota; Metazoa; Chordata; Craniata; Vertebrata; Euteleostomi; Mammalia; Eutheria; Laurasiatheria; Cetartiodactyla; Ruminantia; Pecora; Bovidae; Bovinae; Bos	.	.	COG5414^RNA polymerase II, TATA box binding protein (TBP)-associated factor	KEGG:bta:509327`KO:K03132
comp100717_c0_seq1	SKI_HUMAN^SKI_HUMAN^Q:600-1,H:23-222^97.5%ID^E:3.76e-92^RecName: Full=Ski oncogene;^Eukaryota; Metazoa; Chordata; Craniata; Vertebrata; Euteleostomi; Mammalia; Eutheria; Euarchontoglires; Primates; Haplorrhini; Catarrhini; Hominidae; Homo	comp100717_c0_seq1|m.604270	SKI_HORSE^SKI_HORSE^Q:1-200,H:23-222^98%ID^E:3.37e-138^RecName: Full=Ski oncogene;^Eukaryota; Metazoa; Chordata; Craniata; Vertebrata; Euteleostomi; Mammalia; Eutheria; Laurasiatheria; Perissodactyla; Equidae; Equus	.	.	ENOG410Y8AU^oncogene	KEGG:ecb:100033833
comp100718_c0_seq1	.	.	.	.	.	.	.
comp100719_c0_seq1	.	.	.	.	.	.	.
comp10072_c0_seq1	.	.	.	.	.	.	.
comp100720_c0_seq1	RPAB5_MOUSE^RPAB5_MOUSE^Q:344-144,H:1-67^100%ID^E:6.96e-43^RecName: Full=DNA-directed RNA polymerases I, II, and III subunit RPABC5;^Eukaryota; Metazoa; Chordata; Craniata; Vertebrata; Euteleostomi; Mammalia; Eutheria; Euarchontoglires; Glires; Rodentia; Myomorpha; Muroidea; Muridae; Murinae; Mus; Mus	.	.	.	.	COG1644^DNA-dependent RNA polymerase catalyzes the transcription of DNA into RNA using the four ribonucleoside triphosphates as substrates	KEGG:mmu:66491`KO:K03007
comp100721_c0_seq1	.	.	.	.	.	.	.
comp100722_c0_seq1	.	.	.	.	.	.	.
comp100723_c0_seq1	.	.	.	.	.	.	.
comp100724_c0_seq1	.	.	.	.	.	.	.
comp100725_c0_seq1	.	.	.	.	.	.	.
comp100726_c0_seq1	.	.	.	.	.	.	.
comp100727_c0_seq1	.	.	.	.	.	.	.
comp100728_c0_seq1	.	.	.	.	.	.	.
comp100729_c0_seq1	.	.	.	.	.	.	.
comp10073_c0_seq1	.	.	.	.	.	.	.
comp100730_c0_seq1	SRPR_MOUSE^SRPR_MOUSE^Q:853-785,H:603-625^100%ID^E:8.93e-07^.^.	.	.	.	.	.	.
comp100731_c0_seq1	.	.	.	.	.	.	.
comp100732_c0_seq1	.	.	.	.	.	.	.
comp100733_c0_seq1	.	.	.	.	.	.	.
comp100734_c0_seq1	NDUS1_BOVIN^NDUS1_BOVIN^Q:483-1,H:74-234^99.379%ID^E:1.02e-113^RecName: Full=NADH-ubiquinone oxidoreductase 75 kDa subunit, mitochondrial;^Eukaryota; Metazoa; Chordata; Craniata; Vertebrata; Euteleostomi; Mammalia; Eutheria; Laurasiatheria; Cetartiodactyla; Ruminantia; Pecora; Bovidae; Bovinae; Bos	comp100734_c0_seq1|m.604275	NDUS1_BOVIN^NDUS1_BOVIN^Q:1-161,H:74-234^99.379%ID^E:9.14e-114^RecName: Full=NADH-ubiquinone oxidoreductase 75 kDa subunit, mitochondrial;^Eukaryota; Metazoa; Chordata; Craniata; Vertebrata; Euteleostomi; Mammalia; Eutheria; Laurasiatheria; Cetartiodactyla; Ruminantia; Pecora; Bovidae; Bovinae; Bos	.	.	COG1034^subunit g	KEGG:bta:288380`KO:K03934
comp100735_c0_seq1	.	.	.	.	.	.	.
comp100736_c0_seq1	.	.	.	.	.	.	.
comp100737_c0_seq1	.	.	.	.	.	.	.
comp100738_c0_seq1	.	.	.	.	.	.	.
comp100739_c0_seq1	.	comp100739_c0_seq1|m.604282	.	.	.	.	.
comp100739_c0_seq1	.	comp100739_c0_seq1|m.604283	.	.	.	.	.
comp100739_c0_seq1	.	comp100739_c0_seq1|m.604280	.	.	.	.	.
comp100739_c0_seq1	.	comp100739_c0_seq1|m.604287	.	.	.	.	.
comp10074_c0_seq1	.	.	.	.	.	.	.
comp100740_c0_seq1	.	comp100740_c0_seq1|m.604289	.	.	.	.	.
comp100741_c0_seq1	.	.	.	.	.	.	.
comp100742_c0_seq1	.	.	.	.	.	.	.
comp100743_c0_seq1	.	comp100743_c0_seq1|m.604290	.	.	.	.	.
comp100744_c0_seq1	1C17_HUMAN^1C17_HUMAN^Q:567-205,H:25-135^43.089%ID^E:2.66e-22^RecName: Full=HLA class I histocompatibility antigen, Cw-17 alpha chain;^Eukaryota; Metazoa; Chordata; Craniata; Vertebrata; Euteleostomi; Mammalia; Eutheria; Euarchontoglires; Primates; Haplorrhini; Catarrhini; Hominidae; Homo	comp100744_c0_seq1|m.604293	1C17_HUMAN^1C17_HUMAN^Q:15-135,H:25-135^43.089%ID^E:1.41e-22^RecName: Full=HLA class I histocompatibility antigen, Cw-17 alpha chain;^Eukaryota; Metazoa; Chordata; Craniata; Vertebrata; Euteleostomi; Mammalia; Eutheria; Euarchontoglires; Primates; Haplorrhini; Catarrhini; Hominidae; Homo	.	.	.	.
comp100745_c0_seq1	.	.	.	.	.	.	.
comp100746_c0_seq1	.	comp100746_c0_seq1|m.604295	.	.	.	.	.
comp100747_c0_seq1	.	.	.	.	.	.	.
comp100748_c0_seq1	.	.	.	.	.	.	.
comp100749_c0_seq1	.	.	.	.	.	.	.
comp100750_c0_seq1	.	.	.	.	.	.	.
comp100751_c0_seq1	.	.	.	.	.	.	.
comp100752_c0_seq1	ZN207_PONAB^ZN207_PONAB^Q:358-266,H:378-408^100%ID^E:9.56e-13^RecName: Full=BUB3-interacting and GLEBS motif-containing protein ZNF207 {ECO:0000250|UniProtKB:O43670};^Eukaryota; Metazoa; Chordata; Craniata; Vertebrata; Euteleostomi; Mammalia; Eutheria; Euarchontoglires; Primates; Haplorrhini; Catarrhini; Hominidae; Pongo	.	.	.	.	ENOG410ZJGQ^Zinc finger protein	KEGG:pon:100173059
comp100753_c0_seq1	.	.	.	.	.	.	.
comp100754_c0_seq1	.	.	.	.	.	.	.
comp100755_c0_seq1	POL_FENV1^POL_FENV1^Q:217-360,H:535-582^52.083%ID^E:2.47e-17^RecName: Full=Pol polyprotein;^Viruses; Retro-transcribing viruses; Retroviridae; Orthoretrovirinae; Gammaretrovirus; unclassified Gammaretrovirus`POL_FENV1^POL_FENV1^Q:51-176,H:498-539^61.905%ID^E:2.47e-17^RecName: Full=Pol polyprotein;^Viruses; Retro-transcribing viruses; Retroviridae; Orthoretrovirinae; Gammaretrovirus; unclassified …	comp100755_c0_seq1|m.604299	.	.	.	.	.
comp100756_c0_seq1	DNM3A_RAT^DNM3A_RAT^Q:504-1,H:320-487^97.619%ID^E:8.52e-82^RecName: Full=DNA (cytosine-5)-methyltransferase 3A;^Eukaryota; Metazoa; Chordata; Craniata; Vertebrata; Euteleostomi; Mammalia; Eutheria; Euarchontoglires; Glires; Rodentia; Myomorpha; Muroidea; Muridae; Murinae; Rattus	comp100756_c0_seq1|m.604301	DNM3A_RAT^DNM3A_RAT^Q:1-168,H:320-487^97.619%ID^E:5.15e-113^RecName: Full=DNA (cytosine-5)-methyltransferase 3A;^Eukaryota; Metazoa; Chordata; Craniata; Vertebrata; Euteleostomi; Mammalia; Eutheria; Euarchontoglires; Glires; Rodentia; Myomorpha; Muroidea; Muridae; Murinae; Rattus	.	.	ENOG410XQ4Y^DNA (cytosine-5-)-methyltransferase	KEGG:rno:444984`KO:K17398
comp100757_c0_seq1	.	.	.	.	.	.	.
comp100758_c0_seq1	.	comp100758_c0_seq1|m.604303	.	.	.	.	.
comp100759_c0_seq1	.	.	.	.	.	.	.
comp10076_c0_seq1	.	.	.	.	.	.	.
comp100760_c0_seq1	.	.	.	.	.	.	.
comp100761_c0_seq1	ABCA2_MOUSE^ABCA2_MOUSE^Q:472-2,H:1482-1638^90.446%ID^E:2.28e-64^RecName: Full=ATP-binding cassette sub-family A member 2;^Eukaryota; Metazoa; Chordata; Craniata; Vertebrata; Euteleostomi; Mammalia; Eutheria; Euarchontoglires; Glires; Rodentia; Myomorpha; Muroidea; Muridae; Murinae; Mus; Mus	comp100761_c0_seq1|m.604305	ABCA2_MOUSE^ABCA2_MOUSE^Q:1-157,H:1482-1638^90.446%ID^E:1.18e-79^RecName: Full=ATP-binding cassette sub-family A member 2;^Eukaryota; Metazoa; Chordata; Craniata; Vertebrata; Euteleostomi; Mammalia; Eutheria; Euarchontoglires; Glires; Rodentia; Myomorpha; Muroidea; Muridae; Murinae; Mus; Mus	.	.	COG1131^(ABC) transporter	.
comp100761_c0_seq1	ABCA2_MOUSE^ABCA2_MOUSE^Q:472-2,H:1482-1638^90.446%ID^E:2.28e-64^RecName: Full=ATP-binding cassette sub-family A member 2;^Eukaryota; Metazoa; Chordata; Craniata; Vertebrata; Euteleostomi; Mammalia; Eutheria; Euarchontoglires; Glires; Rodentia; Myomorpha; Muroidea; Muridae; Murinae; Mus; Mus	comp100761_c0_seq1|m.604306	.	.	.	.	.
comp100762_c0_seq1	.	.	.	.	.	.	.
comp100763_c0_seq1	.	.	.	.	.	.	.
comp100764_c0_seq1	NCAS2_HUMAN^NCAS2_HUMAN^Q:306-109,H:12-77^81.818%ID^E:1.3e-14^RecName: Full=Uncharacterized protein NCBP2-AS2;^Eukaryota; Metazoa; Chordata; Craniata; Vertebrata; Euteleostomi; Mammalia; Eutheria; Euarchontoglires; Primates; Haplorrhini; Catarrhini; Hominidae; Homo	comp100764_c0_seq1|m.604309	NCAS2_HUMAN^NCAS2_HUMAN^Q:1-98,H:1-98^79.592%ID^E:1.83e-38^RecName: Full=Uncharacterized protein NCBP2-AS2;^Eukaryota; Metazoa; Chordata; Craniata; Vertebrata; Euteleostomi; Mammalia; Eutheria; Euarchontoglires; Primates; Haplorrhini; Catarrhini; Hominidae; Homo	.	.	.	.
comp100765_c0_seq1	.	.	.	.	.	.	.
comp100766_c0_seq1	.	comp100766_c0_seq1|m.604310	.	.	.	.	.
comp100767_c0_seq1	.	comp100767_c0_seq1|m.604311	.	.	.	.	.
comp100768_c0_seq1	.	.	.	.	.	.	.
comp100769_c0_seq1	MAGI3_HUMAN^MAGI3_HUMAN^Q:356-3,H:928-1045^86.441%ID^E:5.29e-64^RecName: Full=Membrane-associated guanylate kinase, WW and PDZ domain-containing protein 3;^Eukaryota; Metazoa; Chordata; Craniata; Vertebrata; Euteleostomi; Mammalia; Eutheria; Euarchontoglires; Primates; Haplorrhini; Catarrhini; Hominidae; Homo	comp100769_c0_seq1|m.604313	MAGI3_HUMAN^MAGI3_HUMAN^Q:2-119,H:928-1045^86.441%ID^E:4.76e-64^RecName: Full=Membrane-associated guanylate kinase, WW and PDZ domain-containing protein 3;^Eukaryota; Metazoa; Chordata; Craniata; Vertebrata; Euteleostomi; Mammalia; Eutheria; Euarchontoglires; Primates; Haplorrhini; Catarrhini; Hominidae; Homo	.	.	COG5021^ubiquitin protein ligase	KEGG:hsa:260425`KO:K06112
comp10077_c0_seq1	.	.	.	.	.	.	.
comp100770_c0_seq1	.	.	.	.	.	.	.
comp100771_c0_seq1	.	.	.	.	.	.	.
comp100772_c0_seq1	.	.	.	.	.	.	.
comp100773_c0_seq1	.	.	.	.	.	.	.
comp100774_c0_seq1	.	.	.	.	.	.	.
comp100775_c0_seq1	.	.	.	.	.	.	.
comp100776_c0_seq1	.	.	.	.	.	.	.
comp100777_c0_seq1	.	.	.	.	.	.	.
comp100778_c0_seq1	.	.	.	.	.	.	.
comp100779_c0_seq1	.	comp100779_c0_seq1|m.604315	.	.	.	.	.
comp100780_c0_seq1	BACD3_MOUSE^BACD3_MOUSE^Q:336-49,H:220-315^100%ID^E:2.46e-49^RecName: Full=BTB/POZ domain-containing adapter for CUL3-mediated RhoA degradation protein 3;^Eukaryota; Metazoa; Chordata; Craniata; Vertebrata; Euteleostomi; Mammalia; Eutheria; Euarchontoglires; Glires; Rodentia; Myomorpha; Muroidea; Muridae; Murinae; Mus; Mus	.	.	.	.	ENOG410XQYZ^potassium channel tetramerisation domain containing	KEGG:mmu:330171`KO:K15074
comp100781_c0_seq1	.	.	.	.	.	.	.
comp100782_c0_seq1	.	.	.	.	.	.	.
comp100783_c0_seq1	.	comp100783_c0_seq1|m.604317	.	.	.	.	.
comp100784_c0_seq1	.	.	.	.	.	.	.
comp100785_c0_seq1	.	comp100785_c0_seq1|m.604318	.	.	.	.	.
comp100786_c0_seq1	.	.	.	.	.	.	.
comp100787_c0_seq1	.	.	.	.	.	.	.
comp100788_c0_seq1	.	comp100788_c0_seq1|m.604319	.	.	.	.	.
comp100789_c0_seq1	.	.	.	.	.	.	.
comp100790_c0_seq1	.	.	.	.	.	.	.
comp100792_c0_seq1	.	comp100792_c0_seq1|m.604320	.	sigP:1^19^0.837^YES	.	.	.
comp100793_c0_seq1	.	.	.	.	.	.	.
comp100794_c0_seq1	.	.	.	.	.	.	.
comp100795_c0_seq1	.	.	.	.	.	.	.
comp100796_c0_seq1	.	.	.	.	.	.	.
comp100797_c0_seq1	.	.	.	.	.	.	.
comp100798_c0_seq1	.	.	.	.	.	.	.
comp100799_c0_seq1	.	comp100799_c0_seq1|m.604323	.	.	.	.	.
comp100799_c0_seq1	.	comp100799_c0_seq1|m.604322	.	.	ExpAA=43.11^PredHel=2^Topology=i191-213o228-250i	.	.
comp10080_c0_seq1	.	.	.	.	.	.	.
comp100800_c0_seq1	NDUA9_BOVIN^NDUA9_BOVIN^Q:308-3,H:159-260^86.275%ID^E:1.02e-59^RecName: Full=NADH dehydrogenase [ubiquinone] 1 alpha subcomplex subunit 9, mitochondrial;^Eukaryota; Metazoa; Chordata; Craniata; Vertebrata; Euteleostomi; Mammalia; Eutheria; Laurasiatheria; Cetartiodactyla; Ruminantia; Pecora; Bovidae; Bovinae; Bos	comp100800_c0_seq1|m.604324	NDUA9_BOVIN^NDUA9_BOVIN^Q:1-102,H:159-260^86.275%ID^E:9.22e-60^RecName: Full=NADH dehydrogenase [ubiquinone] 1 alpha subcomplex subunit 9, mitochondrial;^Eukaryota; Metazoa; Chordata; Craniata; Vertebrata; Euteleostomi; Mammalia; Eutheria; Laurasiatheria; Cetartiodactyla; Ruminantia; Pecora; Bovidae; Bovinae; Bos	.	.	COG0702^epimerase dehydratase	KEGG:bta:404188`KO:K03953
comp100801_c0_seq1	CBX4_HUMAN^CBX4_HUMAN^Q:693-229,H:401-560^82.5%ID^E:3.5e-65^RecName: Full=E3 SUMO-protein ligase CBX4;^Eukaryota; Metazoa; Chordata; Craniata; Vertebrata; Euteleostomi; Mammalia; Eutheria; Euarchontoglires; Primates; Haplorrhini; Catarrhini; Hominidae; Homo	comp100801_c0_seq1|m.604326	CBX4_HUMAN^CBX4_HUMAN^Q:7-163,H:399-560^87.037%ID^E:3.97e-81^RecName: Full=E3 SUMO-protein ligase CBX4;^Eukaryota; Metazoa; Chordata; Craniata; Vertebrata; Euteleostomi; Mammalia; Eutheria; Euarchontoglires; Primates; Haplorrhini; Catarrhini; Hominidae; Homo	.	.	ENOG410ZQCR^Chromobox homolog 4	KEGG:hsa:8535`KO:K11452
comp100802_c0_seq1	.	comp100802_c0_seq1|m.604328	.	.	.	.	.
comp100803_c0_seq1	LORF2_HUMAN^LORF2_HUMAN^Q:205-20,H:1127-1186^45.161%ID^E:1.12e-11^RecName: Full=LINE-1 retrotransposable element ORF2 protein;^Eukaryota; Metazoa; Chordata; Craniata; Vertebrata; Euteleostomi; Mammalia; Eutheria; Euarchontoglires; Primates; Haplorrhini; Catarrhini; Hominidae; Homo`LORF2_HUMAN^LORF2_HUMAN^Q:264-190,H:1102-1126^60%ID^E:1.12e-11^RecName: Full=LINE-1 retrotransposable element ORF2 pr…	.	.	.	.	ENOG410Y9TZ^NA	.
comp100804_c0_seq1	MSL1_HUMAN^MSL1_HUMAN^Q:317-3,H:1-105^100%ID^E:1.85e-40^RecName: Full=Male-specific lethal 1 homolog;^Eukaryota; Metazoa; Chordata; Craniata; Vertebrata; Euteleostomi; Mammalia; Eutheria; Euarchontoglires; Primates; Haplorrhini; Catarrhini; Hominidae; Homo	comp100804_c0_seq1|m.604330	MSL1_HUMAN^MSL1_HUMAN^Q:8-112,H:1-105^100%ID^E:3.06e-64^RecName: Full=Male-specific lethal 1 homolog;^Eukaryota; Metazoa; Chordata; Craniata; Vertebrata; Euteleostomi; Mammalia; Eutheria; Euarchontoglires; Primates; Haplorrhini; Catarrhini; Hominidae; Homo	.	.	ENOG410XPFF^male-specific lethal 1 homolog (Drosophila)	KEGG:hsa:339287`KO:K13163
comp100805_c0_seq1	.	.	.	.	.	.	.
comp100806_c0_seq1	.	comp100806_c0_seq1|m.604331	.	.	.	.	.
comp100807_c0_seq1	.	.	.	.	.	.	.
comp100808_c0_seq1	.	.	.	.	.	.	.
comp100809_c0_seq1	ZNT3_HUMAN^ZNT3_HUMAN^Q:141-1292,H:1-384^94.01%ID^E:0^RecName: Full=Zinc transporter 3;^Eukaryota; Metazoa; Chordata; Craniata; Vertebrata; Euteleostomi; Mammalia; Eutheria; Euarchontoglires; Primates; Haplorrhini; Catarrhini; Hominidae; Homo	comp100809_c0_seq1|m.604332	ZNT3_HUMAN^ZNT3_HUMAN^Q:1-388,H:1-388^94.072%ID^E:0^RecName: Full=Zinc transporter 3;^Eukaryota; Metazoa; Chordata; Craniata; Vertebrata; Euteleostomi; Mammalia; Eutheria; Euarchontoglires; Primates; Haplorrhini; Catarrhini; Hominidae; Homo	.	ExpAA=101.74^PredHel=4^Topology=i76-98o144-166i179-201o234-256i	COG1230^cation diffusion facilitator family transporter	KEGG:hsa:7781`KO:K14690
comp100809_c0_seq1	ZNT3_HUMAN^ZNT3_HUMAN^Q:141-1292,H:1-384^94.01%ID^E:0^RecName: Full=Zinc transporter 3;^Eukaryota; Metazoa; Chordata; Craniata; Vertebrata; Euteleostomi; Mammalia; Eutheria; Euarchontoglires; Primates; Haplorrhini; Catarrhini; Hominidae; Homo	comp100809_c0_seq1|m.604333	.	.	.	.	.
comp10081_c0_seq1	.	.	.	.	.	.	.
comp100810_c0_seq1	.	.	.	.	.	.	.
comp100811_c0_seq1	.	.	.	.	.	.	.
comp100813_c0_seq1	.	.	.	.	.	.	.
comp100814_c0_seq1	CDIP1_BOVIN^CDIP1_BOVIN^Q:363-1,H:14-134^94.215%ID^E:4.96e-36^RecName: Full=Cell death-inducing p53-target protein 1;^Eukaryota; Metazoa; Chordata; Craniata; Vertebrata; Euteleostomi; Mammalia; Eutheria; Laurasiatheria; Cetartiodactyla; Ruminantia; Pecora; Bovidae; Bovinae; Bos	comp100814_c0_seq1|m.604334	CDIP1_BOVIN^CDIP1_BOVIN^Q:2-122,H:14-134^94.215%ID^E:2.29e-42^RecName: Full=Cell death-inducing p53-target protein 1;^Eukaryota; Metazoa; Chordata; Craniata; Vertebrata; Euteleostomi; Mammalia; Eutheria; Laurasiatheria; Cetartiodactyla; Ruminantia; Pecora; Bovidae; Bovinae; Bos	.	.	ENOG4111SC9^cell death-inducing p53 target 1	KEGG:bta:510242
comp100815_c0_seq1	.	comp100815_c0_seq1|m.604335	.	.	.	.	.
comp100815_c0_seq1	.	comp100815_c0_seq1|m.604336	.	.	.	.	.
comp100817_c0_seq1	.	.	.	.	.	.	.
comp100818_c0_seq1	.	.	.	.	.	.	.
comp100819_c0_seq1	.	comp100819_c0_seq1|m.604337	.	.	.	.	.
comp10082_c0_seq1	.	comp10082_c0_seq1|m.2643	.	.	.	.	.
comp100820_c0_seq1	.	.	.	.	.	.	.
comp100822_c0_seq1	MRCKB_MOUSE^MRCKB_MOUSE^Q:621-1,H:630-836^85.99%ID^E:4.31e-92^RecName: Full=Serine/threonine-protein kinase MRCK beta;^Eukaryota; Metazoa; Chordata; Craniata; Vertebrata; Euteleostomi; Mammalia; Eutheria; Euarchontoglires; Glires; Rodentia; Myomorpha; Muroidea; Muridae; Murinae; Mus; Mus	comp100822_c0_seq1|m.604340	MRCKB_MOUSE^MRCKB_MOUSE^Q:1-207,H:630-836^85.99%ID^E:1.6e-111^RecName: Full=Serine/threonine-protein kinase MRCK beta;^Eukaryota; Metazoa; Chordata; Craniata; Vertebrata; Euteleostomi; Mammalia; Eutheria; Euarchontoglires; Glires; Rodentia; Myomorpha; Muroidea; Muridae; Murinae; Mus; Mus	.	.	COG0515^Serine Threonine protein kinase	KEGG:mmu:217866`KO:K16307
comp100823_c0_seq1	.	comp100823_c0_seq1|m.604343	.	.	ExpAA=19.32^PredHel=1^Topology=i7-29o	.	.
comp100824_c0_seq1	.	.	.	.	.	.	.
comp100825_c0_seq1	PDK4_RHIFE^PDK4_RHIFE^Q:99-1,H:1-33^93.939%ID^E:6.73e-12^RecName: Full=[Pyruvate dehydrogenase (acetyl-transferring)] kinase isozyme 4, mitochondrial;^Eukaryota; Metazoa; Chordata; Craniata; Vertebrata; Euteleostomi; Mammalia; Eutheria; Laurasiatheria; Chiroptera; Microchiroptera; Rhinolophidae; Rhinolophinae; Rhinolophus	comp100825_c0_seq1|m.604344	.	.	.	.	.
comp100826_c0_seq1	.	.	.	.	.	.	.
comp100827_c0_seq1	.	comp100827_c0_seq1|m.604346	.	.	.	.	.
comp100828_c0_seq1	.	.	.	.	.	.	.
comp100829_c0_seq1	.	comp100829_c0_seq1|m.604347	.	.	ExpAA=24.16^PredHel=1^Topology=i67-89o	.	.
comp100830_c0_seq1	.	.	.	.	.	.	.
comp100831_c0_seq1	.	.	.	.	.	.	.
comp100832_c0_seq1	KDM2A_HUMAN^KDM2A_HUMAN^Q:403-41,H:729-849^100%ID^E:3.67e-76^RecName: Full=Lysine-specific demethylase 2A;^Eukaryota; Metazoa; Chordata; Craniata; Vertebrata; Euteleostomi; Mammalia; Eutheria; Euarchontoglires; Primates; Haplorrhini; Catarrhini; Hominidae; Homo	comp100832_c0_seq1|m.604349	KDM2A_HUMAN^KDM2A_HUMAN^Q:2-135,H:729-862^100%ID^E:2.59e-85^RecName: Full=Lysine-specific demethylase 2A;^Eukaryota; Metazoa; Chordata; Craniata; Vertebrata; Euteleostomi; Mammalia; Eutheria; Euarchontoglires; Primates; Haplorrhini; Catarrhini; Hominidae; Homo	.	.	ENOG410XQXU^demethylase	KEGG:hsa:22992`KO:K10276
comp100833_c0_seq1	.	comp100833_c0_seq1|m.604350	.	.	.	.	.
comp100834_c0_seq1	.	.	.	.	.	.	.
comp100835_c0_seq1	.	.	.	.	.	.	.
comp100837_c0_seq1	.	.	.	.	.	.	.
comp100838_c0_seq1	.	.	.	.	.	.	.
comp100839_c0_seq1	.	.	.	.	.	.	.
comp10084_c0_seq1	.	.	.	.	.	.	.
comp100840_c0_seq1	.	.	.	.	.	.	.
comp100841_c0_seq1	.	.	.	.	.	.	.
comp100842_c0_seq1	.	.	.	.	.	.	.
comp100843_c0_seq1	.	comp100843_c0_seq1|m.604351	.	.	.	.	.
comp100844_c0_seq1	.	.	.	.	.	.	.
comp100845_c0_seq1	.	.	.	.	.	.	.
comp100846_c0_seq1	.	.	.	.	.	.	.
comp100847_c0_seq1	.	.	.	.	.	.	.
comp100848_c0_seq1	UBP5_MOUSE^UBP5_MOUSE^Q:335-3,H:102-212^95.495%ID^E:7.16e-70^RecName: Full=Ubiquitin carboxyl-terminal hydrolase 5;^Eukaryota; Metazoa; Chordata; Craniata; Vertebrata; Euteleostomi; Mammalia; Eutheria; Euarchontoglires; Glires; Rodentia; Myomorpha; Muroidea; Muridae; Murinae; Mus; Mus	comp100848_c0_seq1|m.604352	UBP5_MOUSE^UBP5_MOUSE^Q:1-111,H:102-212^95.495%ID^E:6.45e-70^RecName: Full=Ubiquitin carboxyl-terminal hydrolase 5;^Eukaryota; Metazoa; Chordata; Craniata; Vertebrata; Euteleostomi; Mammalia; Eutheria; Euarchontoglires; Glires; Rodentia; Myomorpha; Muroidea; Muridae; Murinae; Mus; Mus	.	.	COG5207^ubiquitin carboxyl-terminal hydrolase	KEGG:mmu:22225`KO:K11836
comp100849_c0_seq1	.	.	.	.	.	.	.
comp10085_c0_seq1	.	.	.	.	.	.	.
comp100850_c0_seq1	.	.	.	.	.	.	.
comp100851_c0_seq1	.	.	.	.	.	.	.
comp100852_c0_seq1	.	.	.	.	.	.	.
comp100853_c0_seq1	.	.	.	.	.	.	.
comp100854_c0_seq1	.	.	.	.	.	.	.
comp100855_c0_seq1	WIPI2_RAT^WIPI2_RAT^Q:354-1,H:56-173^100%ID^E:4.17e-81^RecName: Full=WD repeat domain phosphoinositide-interacting protein 2;^Eukaryota; Metazoa; Chordata; Craniata; Vertebrata; Euteleostomi; Mammalia; Eutheria; Euarchontoglires; Glires; Rodentia; Myomorpha; Muroidea; Muridae; Murinae; Rattus	comp100855_c0_seq1|m.604355	WIPI2_RAT^WIPI2_RAT^Q:1-118,H:56-173^100%ID^E:3.76e-81^RecName: Full=WD repeat domain phosphoinositide-interacting protein 2;^Eukaryota; Metazoa; Chordata; Craniata; Vertebrata; Euteleostomi; Mammalia; Eutheria; Euarchontoglires; Glires; Rodentia; Myomorpha; Muroidea; Muridae; Murinae; Rattus	.	.	ENOG410XP6Y^The PI(3,5)P2 regulatory complex regulates both the synthesis and turnover of phosphatidylinositol 3,5-bisphosphate (PtdIns(3,5)P2). Necessary for proper vacuole morphology. Plays an important role in osmotically-induced vacuole fragmentation. Required for cytoplasm to vacuole transport (Cvt) vesicle formation, pexophagy and starvation-induced autophagy. Involved in correct atg9 traff…	KEGG:rno:288498`KO:K17908
comp100856_c0_seq1	.	.	.	.	.	.	.
comp100857_c0_seq1	.	.	.	.	.	.	.
comp100858_c0_seq1	.	.	.	.	.	.	.
comp100859_c0_seq1	.	.	.	.	.	.	.
comp10086_c0_seq1	.	.	.	.	.	.	.
comp100860_c0_seq1	.	.	.	.	.	.	.
comp100861_c0_seq1	.	.	.	.	.	.	.
comp100862_c0_seq1	JCAD_HUMAN^JCAD_HUMAN^Q:491-3,H:34-196^58.896%ID^E:1.85e-51^RecName: Full=Junctional protein associated with coronary artery disease;^Eukaryota; Metazoa; Chordata; Craniata; Vertebrata; Euteleostomi; Mammalia; Eutheria; Euarchontoglires; Primates; Haplorrhini; Catarrhini; Hominidae; Homo	comp100862_c0_seq1|m.604358	JCAD_HUMAN^JCAD_HUMAN^Q:1-163,H:34-196^58.896%ID^E:1.67e-51^RecName: Full=Junctional protein associated with coronary artery disease;^Eukaryota; Metazoa; Chordata; Craniata; Vertebrata; Euteleostomi; Mammalia; Eutheria; Euarchontoglires; Primates; Haplorrhini; Catarrhini; Hominidae; Homo	.	.	ENOG4110T3P^kiaa1462	KEGG:hsa:57608
comp100863_c0_seq1	.	.	.	.	.	.	.
comp100864_c0_seq1	.	.	.	.	.	.	.
comp100865_c0_seq1	.	.	.	.	.	.	.
comp100866_c0_seq1	.	.	.	.	.	.	.
comp100867_c0_seq1	NNRE_HUMAN^NNRE_HUMAN^Q:439-236,H:221-288^92.647%ID^E:1.15e-34^RecName: Full=NAD(P)H-hydrate epimerase {ECO:0000255|HAMAP-Rule:MF_03159};^Eukaryota; Metazoa; Chordata; Craniata; Vertebrata; Euteleostomi; Mammalia; Eutheria; Euarchontoglires; Primates; Haplorrhini; Catarrhini; Hominidae; Homo`NNRE_HUMAN^NNRE_HUMAN^Q:921-763,H:170-222^86.792%ID^E:1.88e-20^RecName: Full=NAD(P)H-hydrate epimerase {EC…	.	.	.	.	COG0062^NADHX epimerase activity	KEGG:hsa:128240`KO:K17759
comp100868_c0_seq1	.	.	.	.	.	.	.
comp100869_c0_seq1	.	.	.	.	.	.	.
comp10087_c0_seq1	LORF2_HUMAN^LORF2_HUMAN^Q:196-309,H:26-63^50%ID^E:3.06e-07^RecName: Full=LINE-1 retrotransposable element ORF2 protein;^Eukaryota; Metazoa; Chordata; Craniata; Vertebrata; Euteleostomi; Mammalia; Eutheria; Euarchontoglires; Primates; Haplorrhini; Catarrhini; Hominidae; Homo	.	.	.	.	ENOG410Y9TZ^NA	.
comp100870_c0_seq1	.	.	.	.	.	.	.
comp100871_c0_seq1	.	.	.	.	.	.	.
comp100872_c0_seq1	LPPR3_RAT^LPPR3_RAT^Q:38-838,H:461-716^74.906%ID^E:4.33e-99^.^.	comp100872_c0_seq1|m.604360	LPPR3_RAT^LPPR3_RAT^Q:12-279,H:460-716^76.493%ID^E:5.06e-122^.^.	.	.	.	.
comp100873_c0_seq1	SYYC_MOUSE^SYYC_MOUSE^Q:242-3,H:1-80^100%ID^E:3.98e-35^RecName: Full=Tyrosine--tRNA ligase, cytoplasmic;^Eukaryota; Metazoa; Chordata; Craniata; Vertebrata; Euteleostomi; Mammalia; Eutheria; Euarchontoglires; Glires; Rodentia; Myomorpha; Muroidea; Muridae; Murinae; Mus; Mus	comp100873_c0_seq1|m.604362	.	.	.	.	.
comp100874_c0_seq1	.	.	.	.	.	.	.
comp100875_c0_seq1	.	.	.	.	.	.	.
comp100876_c0_seq1	.	.	.	.	.	.	.
comp100877_c0_seq1	.	.	.	.	.	.	.
comp100878_c0_seq1	.	.	.	.	.	.	.
comp100879_c0_seq1	.	.	.	.	.	.	.
comp10088_c0_seq1	.	.	.	.	.	.	.
comp100881_c0_seq1	.	.	.	.	.	.	.
comp100882_c0_seq1	GPAN1_HUMAN^GPAN1_HUMAN^Q:490-2,H:12-179^75.595%ID^E:4.96e-76^RecName: Full=G patch domain and ankyrin repeat-containing protein 1;^Eukaryota; Metazoa; Chordata; Craniata; Vertebrata; Euteleostomi; Mammalia; Eutheria; Euarchontoglires; Primates; Haplorrhini; Catarrhini; Hominidae; Homo	comp100882_c0_seq1|m.604363	GPAN1_HUMAN^GPAN1_HUMAN^Q:1-163,H:12-179^79.167%ID^E:2.67e-78^RecName: Full=G patch domain and ankyrin repeat-containing protein 1;^Eukaryota; Metazoa; Chordata; Craniata; Vertebrata; Euteleostomi; Mammalia; Eutheria; Euarchontoglires; Primates; Haplorrhini; Catarrhini; Hominidae; Homo	.	.	ENOG410ZSRX^G patch domain and ankyrin repeats 1	KEGG:hsa:7918
comp100883_c0_seq1	.	.	.	.	.	.	.
comp100884_c0_seq1	LORF2_MOUSE^LORF2_MOUSE^Q:244-86,H:887-939^52.83%ID^E:1.04e-11^RecName: Full=LINE-1 retrotransposable element ORF2 protein;^Eukaryota; Metazoa; Chordata; Craniata; Vertebrata; Euteleostomi; Mammalia; Eutheria; Euarchontoglires; Glires; Rodentia; Myomorpha; Muroidea; Muridae; Murinae; Mus; Mus	.	.	.	.	ENOG41120A8^NA	.
comp100885_c0_seq1	CC146_HUMAN^CC146_HUMAN^Q:3-302,H:856-955^89%ID^E:1.76e-54^RecName: Full=Coiled-coil domain-containing protein 146;^Eukaryota; Metazoa; Chordata; Craniata; Vertebrata; Euteleostomi; Mammalia; Eutheria; Euarchontoglires; Primates; Haplorrhini; Catarrhini; Hominidae; Homo	comp100885_c0_seq1|m.604365	CC146_HUMAN^CC146_HUMAN^Q:1-100,H:856-955^89%ID^E:3.56e-56^RecName: Full=Coiled-coil domain-containing protein 146;^Eukaryota; Metazoa; Chordata; Craniata; Vertebrata; Euteleostomi; Mammalia; Eutheria; Euarchontoglires; Primates; Haplorrhini; Catarrhini; Hominidae; Homo	.	.	ENOG410XSB7^Coiled-coil domain containing 146	KEGG:hsa:57639
comp100886_c0_seq1	.	.	.	.	.	.	.
comp100887_c0_seq1	.	.	.	.	.	.	.
comp100888_c0_seq1	.	.	.	.	.	.	.
comp100889_c0_seq1	.	.	.	.	.	.	.
comp10089_c0_seq1	.	.	.	.	.	.	.
comp100890_c0_seq1	LORF2_HUMAN^LORF2_HUMAN^Q:428-309,H:10-50^58.537%ID^E:7.07e-12^RecName: Full=LINE-1 retrotransposable element ORF2 protein;^Eukaryota; Metazoa; Chordata; Craniata; Vertebrata; Euteleostomi; Mammalia; Eutheria; Euarchontoglires; Primates; Haplorrhini; Catarrhini; Hominidae; Homo`LORF2_HUMAN^LORF2_HUMAN^Q:196-110,H:91-119^51.724%ID^E:7.07e-12^RecName: Full=LINE-1 retrotransposable element ORF2 prot…	.	.	.	.	ENOG410Y9TZ^NA	.
comp100891_c0_seq1	PRC2B_HUMAN^PRC2B_HUMAN^Q:348-1,H:1546-1661^86.207%ID^E:2.56e-46^RecName: Full=Protein PRRC2B;^Eukaryota; Metazoa; Chordata; Craniata; Vertebrata; Euteleostomi; Mammalia; Eutheria; Euarchontoglires; Primates; Haplorrhini; Catarrhini; Hominidae; Homo	comp100891_c0_seq1|m.604369	PRC2B_HUMAN^PRC2B_HUMAN^Q:1-116,H:1546-1661^86.207%ID^E:6.52e-59^RecName: Full=Protein PRRC2B;^Eukaryota; Metazoa; Chordata; Craniata; Vertebrata; Euteleostomi; Mammalia; Eutheria; Euarchontoglires; Primates; Haplorrhini; Catarrhini; Hominidae; Homo	.	.	ENOG4110ERT^proline-rich coiled-coil 2B	KEGG:hsa:84726
comp100892_c0_seq1	.	comp100892_c0_seq1|m.604370	.	.	.	.	.
comp100893_c0_seq1	ENPP7_RAT^ENPP7_RAT^Q:720-1,H:88-327^85.417%ID^E:4.83e-158^RecName: Full=Ectonucleotide pyrophosphatase/phosphodiesterase family member 7;^Eukaryota; Metazoa; Chordata; Craniata; Vertebrata; Euteleostomi; Mammalia; Eutheria; Euarchontoglires; Glires; Rodentia; Myomorpha; Muroidea; Muridae; Murinae; Rattus	comp100893_c0_seq1|m.604372	ENPP7_RAT^ENPP7_RAT^Q:1-240,H:88-327^85.417%ID^E:4.35e-158^RecName: Full=Ectonucleotide pyrophosphatase/phosphodiesterase family member 7;^Eukaryota; Metazoa; Chordata; Craniata; Vertebrata; Euteleostomi; Mammalia; Eutheria; Euarchontoglires; Glires; Rodentia; Myomorpha; Muroidea; Muridae; Murinae; Rattus	.	.	COG1524^type i phosphodiesterase nucleotide pyrophosphatase	KEGG:rno:303729`KO:K12354
comp100894_c0_seq1	.	.	.	.	.	.	.
comp100895_c0_seq1	.	.	.	.	.	.	.
comp100896_c0_seq1	.	comp100896_c0_seq1|m.604373	.	.	ExpAA=34.51^PredHel=1^Topology=o20-42i	.	.
comp100897_c0_seq1	.	.	.	.	.	.	.
comp100898_c0_seq1	.	.	.	.	.	.	.
comp100899_c0_seq1	.	.	.	.	.	.	.
comp10090_c0_seq1	.	.	.	.	.	.	.
comp100900_c0_seq1	RPGF1_HUMAN^RPGF1_HUMAN^Q:318-223,H:1046-1077^100%ID^E:3.42e-12^RecName: Full=Rap guanine nucleotide exchange factor 1;^Eukaryota; Metazoa; Chordata; Craniata; Vertebrata; Euteleostomi; Mammalia; Eutheria; Euarchontoglires; Primates; Haplorrhini; Catarrhini; Hominidae; Homo	.	.	.	.	ENOG410XP7D^Rap guanine nucleotide exchange factor (GEF) 1	KEGG:hsa:2889`KO:K06277
comp100901_c0_seq1	.	comp100901_c0_seq1|m.604376	.	.	.	.	.
comp100901_c0_seq1	.	comp100901_c0_seq1|m.604375	.	.	.	.	.
comp100902_c0_seq1	.	comp100902_c0_seq1|m.604377	.	.	.	.	.
comp100903_c0_seq1	PKP4_HUMAN^PKP4_HUMAN^Q:278-3,H:1-92^98.913%ID^E:2.36e-53^RecName: Full=Plakophilin-4;^Eukaryota; Metazoa; Chordata; Craniata; Vertebrata; Euteleostomi; Mammalia; Eutheria; Euarchontoglires; Primates; Haplorrhini; Catarrhini; Hominidae; Homo	comp100903_c0_seq1|m.604379	PKP4_HUMAN^PKP4_HUMAN^Q:9-100,H:1-92^98.913%ID^E:2.13e-53^RecName: Full=Plakophilin-4;^Eukaryota; Metazoa; Chordata; Craniata; Vertebrata; Euteleostomi; Mammalia; Eutheria; Euarchontoglires; Primates; Haplorrhini; Catarrhini; Hominidae; Homo	.	.	ENOG410Y21Q^Plakophilin	KEGG:hsa:8502
comp100904_c0_seq1	.	.	.	.	.	.	.
comp100905_c0_seq1	ZNRF3_MOUSE^ZNRF3_MOUSE^Q:367-2,H:332-453^90.984%ID^E:5.5e-72^RecName: Full=E3 ubiquitin-protein ligase ZNRF3;^Eukaryota; Metazoa; Chordata; Craniata; Vertebrata; Euteleostomi; Mammalia; Eutheria; Euarchontoglires; Glires; Rodentia; Myomorpha; Muroidea; Muridae; Murinae; Mus; Mus	.	.	.	.	ENOG41121N2^zinc ion binding	KEGG:mmu:407821`KO:K16273
comp100906_c0_seq1	.	.	.	.	.	.	.
comp100907_c0_seq1	.	.	.	.	.	.	.
comp100908_c0_seq1	.	comp100908_c0_seq1|m.604383	.	.	.	.	.
comp100909_c0_seq1	.	.	.	.	.	.	.
comp10091_c0_seq1	.	.	.	.	.	.	.
comp100910_c0_seq1	.	comp100910_c0_seq1|m.604384	.	.	.	.	.
comp100911_c0_seq1	.	.	.	.	.	.	.
comp100912_c0_seq1	.	.	.	.	.	.	.
comp100913_c0_seq1	DMP4_HUMAN^DMP4_HUMAN^Q:409-2,H:2-137^84.559%ID^E:2.53e-49^.^.	comp100913_c0_seq1|m.604390	DMP4_MOUSE^DMP4_MOUSE^Q:1-135,H:3-132^75.556%ID^E:3.96e-62^.^.	.	ExpAA=20.06^PredHel=1^Topology=i7-29o	.	.
comp100914_c0_seq1	.	.	.	.	.	.	.
comp100915_c0_seq1	.	.	.	.	.	.	.
comp100916_c0_seq1	.	.	.	.	.	.	.
comp100917_c0_seq1	.	.	.	.	.	.	.
comp100918_c0_seq1	.	.	.	.	.	.	.
comp100919_c0_seq1	ZF69B_HUMAN^ZF69B_HUMAN^Q:62-256,H:355-418^78.462%ID^E:5.89e-40^RecName: Full=Zinc finger protein ZFP69B;^Eukaryota; Metazoa; Chordata; Craniata; Vertebrata; Euteleostomi; Mammalia; Eutheria; Euarchontoglires; Primates; Haplorrhini; Catarrhini; Hominidae; Homo`ZF69B_HUMAN^ZF69B_HUMAN^Q:247-360,H:416-453^94.737%ID^E:5.89e-40^RecName: Full=Zinc finger protein ZFP69B;^Eukaryota; Metazoa; Chordata; C…	.	.	.	.	COG5048^Zinc finger protein	KEGG:hsa:65243`KO:K09228
comp100920_c0_seq1	EFC4A_HUMAN^EFC4A_HUMAN^Q:149-60,H:26-55^86.667%ID^E:6.6e-10^RecName: Full=EF-hand calcium-binding domain-containing protein 4A;^Eukaryota; Metazoa; Chordata; Craniata; Vertebrata; Euteleostomi; Mammalia; Eutheria; Euarchontoglires; Primates; Haplorrhini; Catarrhini; Hominidae; Homo	.	.	.	.	ENOG410Z5VW^EF-hand calcium binding domain 4A	KEGG:hsa:283229`KO:K17199
comp100921_c0_seq1	.	.	.	.	.	.	.
comp100922_c0_seq1	.	.	.	.	.	.	.
comp100923_c0_seq1	LRP2_MOUSE^LRP2_MOUSE^Q:373-2,H:3649-3772^82.258%ID^E:2.24e-65^RecName: Full=Low-density lipoprotein receptor-related protein 2;^Eukaryota; Metazoa; Chordata; Craniata; Vertebrata; Euteleostomi; Mammalia; Eutheria; Euarchontoglires; Glires; Rodentia; Myomorpha; Muroidea; Muridae; Murinae; Mus; Mus`LRP2_MOUSE^LRP2_MOUSE^Q:373-14,H:2713-2830^46.721%ID^E:1.18e-20^RecName: Full=Low-density lipoprotei…	comp100923_c0_seq1|m.604392	LRP2_MOUSE^LRP2_MOUSE^Q:1-124,H:3649-3772^82.258%ID^E:2.02e-65^RecName: Full=Low-density lipoprotein receptor-related protein 2;^Eukaryota; Metazoa; Chordata; Craniata; Vertebrata; Euteleostomi; Mammalia; Eutheria; Euarchontoglires; Glires; Rodentia; Myomorpha; Muroidea; Muridae; Murinae; Mus; Mus`LRP2_MOUSE^LRP2_MOUSE^Q:1-120,H:2713-2830^46.721%ID^E:1.06e-20^RecName: Full=Low-density lipoprotein…	.	.	ENOG410XP34^beta-amyloid clearance	KEGG:mmu:14725`KO:K06233
comp100924_c0_seq1	.	.	.	.	.	.	.
comp100925_c0_seq1	.	.	.	.	.	.	.
comp100926_c0_seq1	.	comp100926_c0_seq1|m.604394	.	.	.	.	.
comp100927_c0_seq1	.	.	.	.	.	.	.
comp100928_c0_seq1	.	.	.	.	.	.	.
comp100929_c0_seq1	KDM2B_MOUSE^KDM2B_MOUSE^Q:340-2,H:685-797^93.805%ID^E:1.48e-65^RecName: Full=Lysine-specific demethylase 2B;^Eukaryota; Metazoa; Chordata; Craniata; Vertebrata; Euteleostomi; Mammalia; Eutheria; Euarchontoglires; Glires; Rodentia; Myomorpha; Muroidea; Muridae; Murinae; Mus; Mus	comp100929_c0_seq1|m.604395	KDM2B_MOUSE^KDM2B_MOUSE^Q:1-113,H:685-797^93.805%ID^E:1.33e-65^RecName: Full=Lysine-specific demethylase 2B;^Eukaryota; Metazoa; Chordata; Craniata; Vertebrata; Euteleostomi; Mammalia; Eutheria; Euarchontoglires; Glires; Rodentia; Myomorpha; Muroidea; Muridae; Murinae; Mus; Mus	.	.	ENOG410XQXU^demethylase	KEGG:mmu:30841`KO:K10276
comp10093_c0_seq1	.	.	.	.	.	.	.
comp100930_c0_seq2	FLVC2_RAT^FLVC2_RAT^Q:718-101,H:37-242^81.043%ID^E:4e-105^RecName: Full=Feline leukemia virus subgroup C receptor-related protein 2;^Eukaryota; Metazoa; Chordata; Craniata; Vertebrata; Euteleostomi; Mammalia; Eutheria; Euarchontoglires; Glires; Rodentia; Myomorpha; Muroidea; Muridae; Murinae; Rattus	comp100930_c0_seq2|m.604399	FLVC2_MOUSE^FLVC2_MOUSE^Q:1-206,H:37-248^81.604%ID^E:2.96e-112^RecName: Full=Feline leukemia virus subgroup C receptor-related protein 2;^Eukaryota; Metazoa; Chordata; Craniata; Vertebrata; Euteleostomi; Mammalia; Eutheria; Euarchontoglires; Glires; Rodentia; Myomorpha; Muroidea; Muridae; Murinae; Mus; Mus	.	ExpAA=75.63^PredHel=2^Topology=i67-89o104-126i	ENOG410XSTK^Feline leukemia virus subgroup C cellular receptor	KEGG:mmu:217721`KO:K08220
comp100930_c0_seq1	.	comp100930_c0_seq1|m.604398	.	.	.	.	.
comp100931_c0_seq1	.	.	.	.	.	.	.
comp100932_c0_seq1	.	.	.	.	.	.	.
comp100933_c0_seq1	MGAT1_RAT^MGAT1_RAT^Q:461-3,H:191-343^94.771%ID^E:1.35e-80^RecName: Full=Alpha-1,3-mannosyl-glycoprotein 2-beta-N-acetylglucosaminyltransferase;^Eukaryota; Metazoa; Chordata; Craniata; Vertebrata; Euteleostomi; Mammalia; Eutheria; Euarchontoglires; Glires; Rodentia; Myomorpha; Muroidea; Muridae; Murinae; Rattus	comp100933_c0_seq1|m.604404	MGAT1_RAT^MGAT1_RAT^Q:1-153,H:191-343^94.771%ID^E:2.11e-105^RecName: Full=Alpha-1,3-mannosyl-glycoprotein 2-beta-N-acetylglucosaminyltransferase;^Eukaryota; Metazoa; Chordata; Craniata; Vertebrata; Euteleostomi; Mammalia; Eutheria; Euarchontoglires; Glires; Rodentia; Myomorpha; Muroidea; Muridae; Murinae; Rattus	.	.	ENOG410XQD8^mannosyl (alpha-1,3-)-glycoprotein beta-1,2-N-acetylglucosaminyltransferase	KEGG:rno:81519`KO:K00726
comp100934_c0_seq1	.	.	.	.	.	.	.
comp100935_c0_seq1	.	.	.	.	.	.	.
comp100936_c0_seq1	.	comp100936_c0_seq1|m.604406	.	.	ExpAA=44.46^PredHel=2^Topology=i43-65o75-97i	.	.
comp100937_c0_seq1	.	.	.	.	.	.	.
comp100938_c0_seq1	.	.	.	.	.	.	.
comp100939_c0_seq1	SPY1_CEREL^SPY1_CEREL^Q:360-1,H:46-168^79.675%ID^E:2.5e-48^RecName: Full=Protein sprouty homolog 1;^Eukaryota; Metazoa; Chordata; Craniata; Vertebrata; Euteleostomi; Mammalia; Eutheria; Laurasiatheria; Cetartiodactyla; Ruminantia; Pecora; Cervidae; Cervinae; Cervus	comp100939_c0_seq1|m.604408	SPY1_CEREL^SPY1_CEREL^Q:1-120,H:46-168^79.675%ID^E:5.04e-52^RecName: Full=Protein sprouty homolog 1;^Eukaryota; Metazoa; Chordata; Craniata; Vertebrata; Euteleostomi; Mammalia; Eutheria; Laurasiatheria; Cetartiodactyla; Ruminantia; Pecora; Cervidae; Cervinae; Cervus	.	.	.	.
comp100939_c0_seq1	SPY1_CEREL^SPY1_CEREL^Q:360-1,H:46-168^79.675%ID^E:2.5e-48^RecName: Full=Protein sprouty homolog 1;^Eukaryota; Metazoa; Chordata; Craniata; Vertebrata; Euteleostomi; Mammalia; Eutheria; Laurasiatheria; Cetartiodactyla; Ruminantia; Pecora; Cervidae; Cervinae; Cervus	comp100939_c0_seq1|m.604407	.	.	.	.	.
comp100940_c0_seq1	.	.	.	.	.	.	.
comp100941_c0_seq1	.	.	.	.	.	.	.
comp100942_c0_seq1	.	.	.	.	.	.	.
comp100943_c0_seq1	MNX1_MOUSE^MNX1_MOUSE^Q:285-563,H:1-98^69.388%ID^E:8.46e-15^RecName: Full=Motor neuron and pancreas homeobox protein 1;^Eukaryota; Metazoa; Chordata; Craniata; Vertebrata; Euteleostomi; Mammalia; Eutheria; Euarchontoglires; Glires; Rodentia; Myomorpha; Muroidea; Muridae; Murinae; Mus; Mus	comp100943_c0_seq1|m.604411	MNX1_MOUSE^MNX1_MOUSE^Q:1-93,H:1-98^75.51%ID^E:1.94e-32^RecName: Full=Motor neuron and pancreas homeobox protein 1;^Eukaryota; Metazoa; Chordata; Craniata; Vertebrata; Euteleostomi; Mammalia; Eutheria; Euarchontoglires; Glires; Rodentia; Myomorpha; Muroidea; Muridae; Murinae; Mus; Mus	.	.	ENOG410ZTBY^homeobox	.
comp100944_c0_seq1	.	.	.	.	.	.	.
comp100945_c0_seq1	.	.	.	.	.	.	.
comp100946_c0_seq1	.	.	.	.	.	.	.
comp100947_c0_seq1	.	.	.	.	.	.	.
comp100948_c0_seq1	.	.	.	.	.	.	.
comp100949_c0_seq1	.	.	.	.	.	.	.
comp10095_c0_seq1	.	.	.	.	.	.	.
comp100950_c0_seq1	.	.	.	.	.	.	.
comp100951_c0_seq1	.	.	.	.	.	.	.
comp100952_c0_seq1	.	.	.	.	.	.	.
comp100953_c0_seq1	.	comp100953_c0_seq1|m.604416	CD38_MOUSE^CD38_MOUSE^Q:37-122,H:3-82^46.512%ID^E:8.54e-14^RecName: Full=ADP-ribosyl cyclase/cyclic ADP-ribose hydrolase 1;^Eukaryota; Metazoa; Chordata; Craniata; Vertebrata; Euteleostomi; Mammalia; Eutheria; Euarchontoglires; Glires; Rodentia; Myomorpha; Muroidea; Muridae; Murinae; Mus; Mus	.	ExpAA=23.08^PredHel=1^Topology=i60-82o	ENOG4111W33^NAD+ nucleosidase activity	KEGG:mmu:12494`KO:K01242
comp100954_c0_seq1	NPM3_HUMAN^NPM3_HUMAN^Q:510-103,H:42-178^89.051%ID^E:1.47e-70^RecName: Full=Nucleoplasmin-3;^Eukaryota; Metazoa; Chordata; Craniata; Vertebrata; Euteleostomi; Mammalia; Eutheria; Euarchontoglires; Primates; Haplorrhini; Catarrhini; Hominidae; Homo	comp100954_c0_seq1|m.604417	NPM3_PONAB^NPM3_PONAB^Q:1-136,H:42-180^89.928%ID^E:9.57e-77^RecName: Full=Nucleoplasmin-3;^Eukaryota; Metazoa; Chordata; Craniata; Vertebrata; Euteleostomi; Mammalia; Eutheria; Euarchontoglires; Primates; Haplorrhini; Catarrhini; Hominidae; Pongo	.	.	ENOG41120H8^nucleophosmin nucleoplasmin, 3	KEGG:pon:100172269`KO:K11278
comp100954_c0_seq1	NPM3_HUMAN^NPM3_HUMAN^Q:510-103,H:42-178^89.051%ID^E:1.47e-70^RecName: Full=Nucleoplasmin-3;^Eukaryota; Metazoa; Chordata; Craniata; Vertebrata; Euteleostomi; Mammalia; Eutheria; Euarchontoglires; Primates; Haplorrhini; Catarrhini; Hominidae; Homo	comp100954_c0_seq1|m.604418	.	.	.	.	.
comp100955_c0_seq1	.	.	.	.	.	.	.
comp100956_c0_seq1	.	.	.	.	.	.	.
comp100957_c0_seq1	.	comp100957_c0_seq1|m.604419	.	.	.	.	.
comp100958_c0_seq1	.	.	.	.	.	.	.
comp10096_c0_seq1	.	.	.	.	.	.	.
comp100960_c0_seq1	.	.	.	.	.	.	.
comp100961_c0_seq1	.	comp100961_c0_seq1|m.604420	.	.	.	.	.
comp100962_c0_seq1	.	comp100962_c0_seq1|m.604421	.	.	.	.	.
comp100963_c0_seq1	.	.	.	.	.	.	.
comp100964_c0_seq1	SEP11_PONAB^SEP11_PONAB^Q:310-2,H:176-278^100%ID^E:1.35e-69^RecName: Full=Septin-11;^Eukaryota; Metazoa; Chordata; Craniata; Vertebrata; Euteleostomi; Mammalia; Eutheria; Euarchontoglires; Primates; Haplorrhini; Catarrhini; Hominidae; Pongo	comp100964_c0_seq1|m.604422	SEP11_PONAB^SEP11_PONAB^Q:1-103,H:176-278^100%ID^E:1.22e-69^RecName: Full=Septin-11;^Eukaryota; Metazoa; Chordata; Craniata; Vertebrata; Euteleostomi; Mammalia; Eutheria; Euarchontoglires; Primates; Haplorrhini; Catarrhini; Hominidae; Pongo	.	.	COG5019^Cell division control protein	KEGG:pon:100174539`KO:K16939
comp100965_c0_seq1	CUBN_CANFA^CUBN_CANFA^Q:313-2,H:3382-3485^81.731%ID^E:6.75e-54^.^.`CUBN_CANFA^CUBN_CANFA^Q:310-5,H:2675-2778^40.385%ID^E:5.23e-16^.^.`CUBN_CANFA^CUBN_CANFA^Q:262-2,H:1625-1712^41.573%ID^E:3.75e-13^.^.`CUBN_CANFA^CUBN_CANFA^Q:274-2,H:2221-2312^38.043%ID^E:3.83e-13^.^.`CUBN_CANFA^CUBN_CANFA^Q:304-5,H:3027-3127^33.663%ID^E:9.19e-13^.^.`CUBN_CANFA^CUBN_CANFA^Q:256-50,H:3517-3585^39.13%ID^E:1.96e-12^.…	comp100965_c0_seq1|m.604424	CUBN_CANFA^CUBN_CANFA^Q:1-104,H:3382-3485^81.731%ID^E:6.07e-54^.^.`CUBN_CANFA^CUBN_CANFA^Q:2-103,H:2675-2778^40.385%ID^E:4.71e-16^.^.`CUBN_CANFA^CUBN_CANFA^Q:18-104,H:1625-1712^41.573%ID^E:3.38e-13^.^.`CUBN_CANFA^CUBN_CANFA^Q:14-104,H:2221-2312^38.043%ID^E:3.45e-13^.^.`CUBN_CANFA^CUBN_CANFA^Q:4-103,H:3027-3127^33.663%ID^E:8.27e-13^.^.`CUBN_CANFA^CUBN_CANFA^Q:20-88,H:3517-3585^39.13%ID^E:1.77e-12^…	.	.	.	.
comp100966_c0_seq1	.	.	.	.	.	.	.
comp100967_c0_seq1	.	.	.	.	.	.	.
comp100968_c0_seq1	.	.	.	.	.	.	.
comp100969_c0_seq1	.	.	.	.	.	.	.
comp10097_c0_seq1	.	.	.	.	.	.	.
comp100970_c0_seq1	.	.	.	.	.	.	.
comp100971_c0_seq1	SPG21_BOVIN^SPG21_BOVIN^Q:344-81,H:221-308^97.727%ID^E:1.82e-57^RecName: Full=Maspardin;^Eukaryota; Metazoa; Chordata; Craniata; Vertebrata; Euteleostomi; Mammalia; Eutheria; Laurasiatheria; Cetartiodactyla; Ruminantia; Pecora; Bovidae; Bovinae; Bos	.	.	.	.	ENOG410XPCG^Spastic paraplegia 21 (Autosomal recessive, Mast syndrome)	KEGG:bta:404069`KO:K19367
comp100972_c0_seq1	.	.	.	.	.	.	.
comp100973_c0_seq1	.	.	.	.	.	.	.
comp100974_c0_seq1	.	.	.	.	.	.	.
comp100975_c0_seq1	.	.	.	.	.	.	.
comp100976_c0_seq1	.	.	.	.	.	.	.
comp100977_c0_seq1	.	.	.	.	.	.	.
comp100978_c0_seq1	.	.	.	.	.	.	.
comp100979_c0_seq1	.	.	.	.	.	.	.
comp10098_c0_seq1	.	.	.	.	.	.	.
comp100980_c0_seq1	.	.	.	.	.	.	.
comp100981_c0_seq1	KAT2B_HUMAN^KAT2B_HUMAN^Q:303-1,H:441-541^97.03%ID^E:1.23e-52^RecName: Full=Histone acetyltransferase KAT2B;^Eukaryota; Metazoa; Chordata; Craniata; Vertebrata; Euteleostomi; Mammalia; Eutheria; Euarchontoglires; Primates; Haplorrhini; Catarrhini; Hominidae; Homo	comp100981_c0_seq1|m.604426	KAT2B_HUMAN^KAT2B_HUMAN^Q:1-101,H:441-541^97.03%ID^E:7.68e-63^RecName: Full=Histone acetyltransferase KAT2B;^Eukaryota; Metazoa; Chordata; Craniata; Vertebrata; Euteleostomi; Mammalia; Eutheria; Euarchontoglires; Primates; Haplorrhini; Catarrhini; Hominidae; Homo	.	.	COG5076^bromodomain	KEGG:hsa:8850`KO:K06062
comp100982_c0_seq1	.	.	.	.	.	.	.
comp100983_c0_seq1	.	.	.	.	.	.	.
comp100984_c0_seq1	.	.	.	.	.	.	.
comp100985_c0_seq1	.	.	.	.	.	.	.
comp100986_c0_seq1	F193B_BOVIN^F193B_BOVIN^Q:504-1,H:543-713^77.193%ID^E:2.07e-64^RecName: Full=Protein FAM193B;^Eukaryota; Metazoa; Chordata; Craniata; Vertebrata; Euteleostomi; Mammalia; Eutheria; Laurasiatheria; Cetartiodactyla; Ruminantia; Pecora; Bovidae; Bovinae; Bos	comp100986_c0_seq1|m.604427	F193B_BOVIN^F193B_BOVIN^Q:1-168,H:543-713^77.193%ID^E:1.18e-73^RecName: Full=Protein FAM193B;^Eukaryota; Metazoa; Chordata; Craniata; Vertebrata; Euteleostomi; Mammalia; Eutheria; Laurasiatheria; Cetartiodactyla; Ruminantia; Pecora; Bovidae; Bovinae; Bos	.	.	ENOG4111D43^family with sequence similarity 193, member B	KEGG:bta:538655
comp100987_c0_seq1	.	.	.	.	.	.	.
comp100988_c0_seq1	.	.	.	.	.	.	.
comp100989_c0_seq1	.	.	.	.	.	.	.
comp10099_c0_seq1	.	.	.	.	.	.	.
comp100990_c0_seq1	.	.	.	.	.	.	.
comp100991_c0_seq1	.	.	.	.	.	.	.
comp100992_c0_seq1	.	.	.	.	.	.	.
comp100993_c0_seq1	.	.	.	.	.	.	.
comp100994_c0_seq1	.	.	.	.	.	.	.
comp100995_c0_seq1	.	comp100995_c0_seq1|m.604431	.	.	.	.	.
comp100996_c0_seq1	.	.	.	.	.	.	.
comp100997_c0_seq1	NPL4_MOUSE^NPL4_MOUSE^Q:421-134,H:513-608^90.625%ID^E:5.67e-57^RecName: Full=Nuclear protein localization protein 4 homolog;^Eukaryota; Metazoa; Chordata; Craniata; Vertebrata; Euteleostomi; Mammalia; Eutheria; Euarchontoglires; Glires; Rodentia; Myomorpha; Muroidea; Muridae; Murinae; Mus; Mus	.	.	.	.	COG5100^Nuclear protein localization	KEGG:mmu:217365`KO:K14015
comp100998_c0_seq1	.	.	.	.	.	.	.
comp100999_c0_seq1	.	.	.	.	.	.	.
comp101_c0_seq1	.	.	.	.	.	.	.
comp10100_c0_seq1	.	.	.	.	.	.	.
comp101000_c0_seq1	.	.	.	.	.	.	.
comp101001_c0_seq1	.	comp101001_c0_seq1|m.604437	.	sigP:1^22^0.706^YES	.	.	.
comp101001_c0_seq1	.	comp101001_c0_seq1|m.604436	.	.	.	.	.
comp101002_c0_seq1	.	.	.	.	.	.	.
comp101003_c0_seq1	.	.	.	.	.	.	.
comp101004_c0_seq1	.	.	.	.	.	.	.
comp101005_c0_seq1	.	.	.	.	.	.	.
comp101006_c0_seq1	AP1G1_HUMAN^AP1G1_HUMAN^Q:308-3,H:550-651^99.02%ID^E:1.3e-54^RecName: Full=AP-1 complex subunit gamma-1;^Eukaryota; Metazoa; Chordata; Craniata; Vertebrata; Euteleostomi; Mammalia; Eutheria; Euarchontoglires; Primates; Haplorrhini; Catarrhini; Hominidae; Homo	comp101006_c0_seq1|m.604438	AP1G1_HUMAN^AP1G1_HUMAN^Q:1-102,H:550-651^99.02%ID^E:7.83e-65^RecName: Full=AP-1 complex subunit gamma-1;^Eukaryota; Metazoa; Chordata; Craniata; Vertebrata; Euteleostomi; Mammalia; Eutheria; Euarchontoglires; Primates; Haplorrhini; Catarrhini; Hominidae; Homo	.	.	ENOG410XPKK^Adaptor-related protein complex	KEGG:hsa:164`KO:K12391
comp101007_c0_seq1	.	.	.	.	.	.	.
comp101008_c0_seq1	.	.	.	.	.	.	.
comp101009_c0_seq1	.	.	.	.	.	.	.
comp101010_c0_seq1	.	.	.	.	.	.	.
comp101011_c0_seq1	.	.	.	.	.	.	.
comp101012_c0_seq1	.	.	.	.	.	.	.
comp101013_c0_seq1	.	.	.	.	.	.	.
comp101014_c0_seq1	TBCD9_HUMAN^TBCD9_HUMAN^Q:325-59,H:1173-1261^91.011%ID^E:4.07e-50^RecName: Full=TBC1 domain family member 9;^Eukaryota; Metazoa; Chordata; Craniata; Vertebrata; Euteleostomi; Mammalia; Eutheria; Euarchontoglires; Primates; Haplorrhini; Catarrhini; Hominidae; Homo	comp101014_c0_seq1|m.604441	TBCD9_HUMAN^TBCD9_HUMAN^Q:18-114,H:1170-1266^90.722%ID^E:1.43e-55^RecName: Full=TBC1 domain family member 9;^Eukaryota; Metazoa; Chordata; Craniata; Vertebrata; Euteleostomi; Mammalia; Eutheria; Euarchontoglires; Primates; Haplorrhini; Catarrhini; Hominidae; Homo	.	.	COG5210^TBC1 domain family member	KEGG:hsa:23158`KO:K19951
comp101015_c0_seq1	.	.	.	.	.	.	.
comp101016_c0_seq1	.	.	.	.	.	.	.
comp101017_c0_seq1	.	.	.	.	.	.	.
comp101018_c0_seq1	.	.	.	.	.	.	.
comp101019_c0_seq1	.	.	.	.	.	.	.
comp10102_c0_seq1	.	.	.	.	.	.	.
comp101020_c0_seq1	.	.	.	.	.	.	.
comp101021_c0_seq1	.	.	.	.	.	.	.
comp101022_c0_seq1	.	.	.	.	.	.	.
comp101023_c0_seq1	KCD12_HUMAN^KCD12_HUMAN^Q:540-1,H:91-269^95%ID^E:2.39e-91^RecName: Full=BTB/POZ domain-containing protein KCTD12;^Eukaryota; Metazoa; Chordata; Craniata; Vertebrata; Euteleostomi; Mammalia; Eutheria; Euarchontoglires; Primates; Haplorrhini; Catarrhini; Hominidae; Homo	comp101023_c0_seq1|m.604443	KCD12_HUMAN^KCD12_HUMAN^Q:1-192,H:79-269^96.354%ID^E:1.21e-126^RecName: Full=BTB/POZ domain-containing protein KCTD12;^Eukaryota; Metazoa; Chordata; Craniata; Vertebrata; Euteleostomi; Mammalia; Eutheria; Euarchontoglires; Primates; Haplorrhini; Catarrhini; Hominidae; Homo	.	.	ENOG410Z155^potassium channel tetramerisation domain containing	KEGG:hsa:115207
comp101024_c0_seq1	.	.	.	.	.	.	.
comp101025_c0_seq1	.	comp101025_c0_seq1|m.604445	.	.	.	.	.
comp101026_c0_seq1	LORF2_HUMAN^LORF2_HUMAN^Q:311-156,H:1073-1124^50%ID^E:1.42e-08^RecName: Full=LINE-1 retrotransposable element ORF2 protein;^Eukaryota; Metazoa; Chordata; Craniata; Vertebrata; Euteleostomi; Mammalia; Eutheria; Euarchontoglires; Primates; Haplorrhini; Catarrhini; Hominidae; Homo	.	.	.	.	ENOG410Y9TZ^NA	.
comp101027_c0_seq1	.	.	.	.	.	.	.
comp101028_c0_seq1	CASL_HUMAN^CASL_HUMAN^Q:858-1,H:352-635^87.762%ID^E:3.28e-156^RecName: Full=Enhancer of filamentation 1;^Eukaryota; Metazoa; Chordata; Craniata; Vertebrata; Euteleostomi; Mammalia; Eutheria; Euarchontoglires; Primates; Haplorrhini; Catarrhini; Hominidae; Homo	comp101028_c0_seq1|m.604446	CASL_HUMAN^CASL_HUMAN^Q:1-286,H:352-635^87.762%ID^E:6.21e-166^RecName: Full=Enhancer of filamentation 1;^Eukaryota; Metazoa; Chordata; Craniata; Vertebrata; Euteleostomi; Mammalia; Eutheria; Euarchontoglires; Primates; Haplorrhini; Catarrhini; Hominidae; Homo	.	.	ENOG410ZSUM^neural precursor cell expressed, developmentally down-regulated 9	KEGG:hsa:4739`KO:K16832
comp101029_c0_seq1	ASNA_MOUSE^ASNA_MOUSE^Q:324-1,H:1-108^99.074%ID^E:9.62e-63^RecName: Full=ATPase Asna1 {ECO:0000255|HAMAP-Rule:MF_03112};^Eukaryota; Metazoa; Chordata; Craniata; Vertebrata; Euteleostomi; Mammalia; Eutheria; Euarchontoglires; Glires; Rodentia; Myomorpha; Muroidea; Muridae; Murinae; Mus; Mus	comp101029_c0_seq1|m.604447	ASNA_HUMAN^ASNA_HUMAN^Q:2-109,H:1-108^99.074%ID^E:2.35e-73^RecName: Full=ATPase ASNA1 {ECO:0000255|HAMAP-Rule:MF_03112};^Eukaryota; Metazoa; Chordata; Craniata; Vertebrata; Euteleostomi; Mammalia; Eutheria; Euarchontoglires; Primates; Haplorrhini; Catarrhini; Hominidae; Homo	.	.	COG0003^ATPase required for the post-translational delivery of tail-anchored (TA) proteins to the endoplasmic reticulum. Recognizes and selectively binds the transmembrane domain of TA proteins in the cytosol. This complex then targets to the endoplasmic reticulum by membrane-bound receptors, where the tail- anchored protein is released for insertion. This process is regulated by ATP binding and …	KEGG:hsa:439`KO:K01551
comp101030_c0_seq1	.	.	.	.	.	.	.
comp101031_c0_seq1	.	.	.	.	.	.	.
comp101032_c0_seq1	.	.	.	.	.	.	.
comp101033_c0_seq1	S45A1_HUMAN^S45A1_HUMAN^Q:479-270,H:591-660^88.571%ID^E:1.23e-24^RecName: Full=Proton-associated sugar transporter A;^Eukaryota; Metazoa; Chordata; Craniata; Vertebrata; Euteleostomi; Mammalia; Eutheria; Euarchontoglires; Primates; Haplorrhini; Catarrhini; Hominidae; Homo	comp101033_c0_seq1|m.604449	S45A1_HUMAN^S45A1_HUMAN^Q:8-77,H:591-660^88.571%ID^E:4.2e-35^RecName: Full=Proton-associated sugar transporter A;^Eukaryota; Metazoa; Chordata; Craniata; Vertebrata; Euteleostomi; Mammalia; Eutheria; Euarchontoglires; Primates; Haplorrhini; Catarrhini; Hominidae; Homo	.	ExpAA=43.01^PredHel=2^Topology=o20-37i44-66o	ENOG410Y28T^solute carrier family 45, member 1	.
comp101034_c0_seq1	.	.	.	.	.	.	.
comp101035_c0_seq1	IPYR2_HUMAN^IPYR2_HUMAN^Q:491-333,H:228-280^62.264%ID^E:4.52e-15^RecName: Full=Inorganic pyrophosphatase 2, mitochondrial;^Eukaryota; Metazoa; Chordata; Craniata; Vertebrata; Euteleostomi; Mammalia; Eutheria; Euarchontoglires; Primates; Haplorrhini; Catarrhini; Hominidae; Homo	.	.	.	.	COG0221^Pyrophosphate phospho-hydrolase	KEGG:hsa:27068`KO:K01507
comp101036_c0_seq1	.	.	.	.	.	.	.
comp101037_c0_seq1	.	comp101037_c0_seq1|m.604451	.	.	.	.	.
comp101038_c0_seq1	.	.	.	.	.	.	.
comp101039_c0_seq1	.	.	.	.	.	.	.
comp10104_c0_seq1	.	.	.	.	.	.	.
comp101040_c0_seq1	.	comp101040_c0_seq1|m.604456	.	.	.	.	.
comp101040_c0_seq1	.	comp101040_c0_seq1|m.604455	.	.	.	.	.
comp101041_c0_seq1	.	.	.	.	.	.	.
comp101042_c0_seq1	.	.	.	.	.	.	.
comp101043_c0_seq1	.	.	.	.	.	.	.
comp101044_c0_seq1	.	comp101044_c0_seq1|m.604458	.	.	.	.	.
comp101045_c0_seq1	.	comp101045_c0_seq1|m.604459	RBMX2_MOUSE^RBMX2_MOUSE^Q:1-113,H:209-326^57.983%ID^E:1.83e-18^RecName: Full=RNA-binding motif protein, X-linked 2;^Eukaryota; Metazoa; Chordata; Craniata; Vertebrata; Euteleostomi; Mammalia; Eutheria; Euarchontoglires; Glires; Rodentia; Myomorpha; Muroidea; Muridae; Murinae; Mus; Mus	.	.	ENOG4111KW0^RNA binding motif protein X-linked 2	KEGG:mmu:209003`KO:K13107
comp101046_c0_seq1	.	.	.	.	.	.	.
comp101047_c0_seq1	.	.	.	.	.	.	.
comp101048_c0_seq1	.	.	.	.	.	.	.
comp101049_c0_seq1	.	.	.	.	.	.	.
comp101050_c0_seq1	.	.	.	.	.	.	.
comp101051_c0_seq1	CDC73_MOUSE^CDC73_MOUSE^Q:554-3,H:259-442^99.457%ID^E:1.14e-120^RecName: Full=Parafibromin;^Eukaryota; Metazoa; Chordata; Craniata; Vertebrata; Euteleostomi; Mammalia; Eutheria; Euarchontoglires; Glires; Rodentia; Myomorpha; Muroidea; Muridae; Murinae; Mus; Mus	comp101051_c0_seq1|m.604460	CDC73_RAT^CDC73_RAT^Q:1-184,H:259-442^99.457%ID^E:5.23e-131^RecName: Full=Parafibromin;^Eukaryota; Metazoa; Chordata; Craniata; Vertebrata; Euteleostomi; Mammalia; Eutheria; Euarchontoglires; Glires; Rodentia; Myomorpha; Muroidea; Muridae; Murinae; Rattus	.	.	COG5157^cell division cycle 73, Paf1 RNA polymerase II complex component, homolog (S. cerevisiae)	KEGG:rno:304832`KO:K15175
comp101052_c0_seq1	.	.	.	.	.	.	.
comp101053_c0_seq1	HCFC1_HUMAN^HCFC1_HUMAN^Q:326-3,H:1924-2031^95.37%ID^E:1.19e-54^RecName: Full=Host cell factor 1;^Eukaryota; Metazoa; Chordata; Craniata; Vertebrata; Euteleostomi; Mammalia; Eutheria; Euarchontoglires; Primates; Haplorrhini; Catarrhini; Hominidae; Homo	comp101053_c0_seq1|m.604461	HCFC1_HUMAN^HCFC1_HUMAN^Q:1-108,H:1924-2031^95.37%ID^E:1.01e-64^RecName: Full=Host cell factor 1;^Eukaryota; Metazoa; Chordata; Craniata; Vertebrata; Euteleostomi; Mammalia; Eutheria; Euarchontoglires; Primates; Haplorrhini; Catarrhini; Hominidae; Homo	.	.	ENOG410Y5AC^release from viral latency	KEGG:hsa:3054`KO:K14966
comp101054_c0_seq1	.	.	.	.	.	.	.
comp101055_c0_seq1	.	.	.	.	.	.	.
comp101056_c0_seq1	.	comp101056_c0_seq1|m.604463	.	.	.	.	.
comp101057_c0_seq1	.	.	.	.	.	.	.
comp101058_c0_seq1	.	.	.	.	.	.	.
comp101059_c0_seq1	X3CL1_MOUSE^X3CL1_MOUSE^Q:315-214,H:359-392^88.235%ID^E:2.17e-13^RecName: Full=Fractalkine;^Eukaryota; Metazoa; Chordata; Craniata; Vertebrata; Euteleostomi; Mammalia; Eutheria; Euarchontoglires; Glires; Rodentia; Myomorpha; Muroidea; Muridae; Murinae; Mus; Mus	comp101059_c0_seq1|m.604464	.	.	.	.	.
comp10106_c0_seq1	.	.	.	.	.	.	.
comp101060_c0_seq1	.	.	.	.	.	.	.
comp101061_c0_seq1	.	.	.	.	.	.	.
comp101062_c0_seq1	.	.	.	.	.	.	.
comp101063_c0_seq1	.	.	.	.	.	.	.
comp101064_c0_seq1	UBP7_HUMAN^UBP7_HUMAN^Q:374-3,H:460-583^98.387%ID^E:3.95e-81^RecName: Full=Ubiquitin carboxyl-terminal hydrolase 7;^Eukaryota; Metazoa; Chordata; Craniata; Vertebrata; Euteleostomi; Mammalia; Eutheria; Euarchontoglires; Primates; Haplorrhini; Catarrhini; Hominidae; Homo	comp101064_c0_seq1|m.604465	UBP7_HUMAN^UBP7_HUMAN^Q:1-124,H:460-583^98.387%ID^E:3.55e-81^RecName: Full=Ubiquitin carboxyl-terminal hydrolase 7;^Eukaryota; Metazoa; Chordata; Craniata; Vertebrata; Euteleostomi; Mammalia; Eutheria; Euarchontoglires; Primates; Haplorrhini; Catarrhini; Hominidae; Homo	.	.	COG5077^ubiquitin carboxyl-terminal hydrolase	KEGG:hsa:7874`KO:K11838
comp101065_c0_seq1	.	.	.	.	.	.	.
comp101066_c0_seq1	.	.	.	.	.	.	.
comp101067_c0_seq1	HXA5_LEMCA^HXA5_LEMCA^Q:409-2,H:77-212^97.794%ID^E:4.46e-53^RecName: Full=Homeobox protein Hox-A5;^Eukaryota; Metazoa; Chordata; Craniata; Vertebrata; Euteleostomi; Mammalia; Eutheria; Euarchontoglires; Primates; Strepsirrhini; Lemuriformes; Lemuridae; Lemur	comp101067_c0_seq1|m.604466	HXA5_BOVIN^HXA5_BOVIN^Q:1-136,H:77-212^99.265%ID^E:8.62e-92^RecName: Full=Homeobox protein Hox-A5;^Eukaryota; Metazoa; Chordata; Craniata; Vertebrata; Euteleostomi; Mammalia; Eutheria; Laurasiatheria; Cetartiodactyla; Ruminantia; Pecora; Bovidae; Bovinae; Bos	.	.	ENOG410ZTBY^homeobox	KEGG:bta:768039`KO:K09305
comp101068_c0_seq1	.	comp101068_c0_seq1|m.604469	.	sigP:1^22^0.712^YES	.	.	.
comp101069_c0_seq1	.	.	.	.	.	.	.
comp10107_c0_seq1	.	.	.	.	.	.	.
comp101070_c0_seq1	.	comp101070_c0_seq1|m.604471	.	.	.	.	.
comp101071_c0_seq1	PSD11_RAT^PSD11_RAT^Q:314-75,H:343-422^100%ID^E:3.79e-49^RecName: Full=26S proteasome non-ATPase regulatory subunit 11;^Eukaryota; Metazoa; Chordata; Craniata; Vertebrata; Euteleostomi; Mammalia; Eutheria; Euarchontoglires; Glires; Rodentia; Myomorpha; Muroidea; Muridae; Murinae; Rattus	.	.	.	.	COG5159^cop9 signalosome complex subunit	.
comp101072_c0_seq1	I2BPL_HUMAN^I2BPL_HUMAN^Q:614-3,H:500-703^97.549%ID^E:1.9e-79^RecName: Full=Interferon regulatory factor 2-binding protein-like;^Eukaryota; Metazoa; Chordata; Craniata; Vertebrata; Euteleostomi; Mammalia; Eutheria; Euarchontoglires; Primates; Haplorrhini; Catarrhini; Hominidae; Homo	comp101072_c0_seq1|m.604472	I2BPL_HUMAN^I2BPL_HUMAN^Q:1-204,H:500-703^97.549%ID^E:4.02e-130^RecName: Full=Interferon regulatory factor 2-binding protein-like;^Eukaryota; Metazoa; Chordata; Craniata; Vertebrata; Euteleostomi; Mammalia; Eutheria; Euarchontoglires; Primates; Haplorrhini; Catarrhini; Hominidae; Homo	.	.	ENOG410Z1AW^Interferon regulatory factor 2 binding	KEGG:hsa:64207
comp101073_c0_seq1	SOX13_HUMAN^SOX13_HUMAN^Q:580-2,H:425-622^91.414%ID^E:1.68e-102^RecName: Full=Transcription factor SOX-13;^Eukaryota; Metazoa; Chordata; Craniata; Vertebrata; Euteleostomi; Mammalia; Eutheria; Euarchontoglires; Primates; Haplorrhini; Catarrhini; Hominidae; Homo	comp101073_c0_seq1|m.604473	SOX13_HUMAN^SOX13_HUMAN^Q:1-193,H:425-622^91.414%ID^E:1.36e-120^RecName: Full=Transcription factor SOX-13;^Eukaryota; Metazoa; Chordata; Craniata; Vertebrata; Euteleostomi; Mammalia; Eutheria; Euarchontoglires; Primates; Haplorrhini; Catarrhini; Hominidae; Homo	.	.	ENOG410YZNG^SRY (Sex determining region Y)-box	KEGG:hsa:9580`KO:K09269
comp101074_c0_seq1	.	.	.	.	.	.	.
comp101075_c0_seq1	.	.	.	.	.	.	.
comp101076_c0_seq1	.	.	.	.	.	.	.
comp101077_c0_seq1	OTOR_HUMAN^OTOR_HUMAN^Q:238-594,H:11-128^89.076%ID^E:1.43e-69^RecName: Full=Otoraplin;^Eukaryota; Metazoa; Chordata; Craniata; Vertebrata; Euteleostomi; Mammalia; Eutheria; Euarchontoglires; Primates; Haplorrhini; Catarrhini; Hominidae; Homo	comp101077_c0_seq1|m.604475	OTOR_HUMAN^OTOR_HUMAN^Q:80-198,H:11-128^89.076%ID^E:7.55e-74^RecName: Full=Otoraplin;^Eukaryota; Metazoa; Chordata; Craniata; Vertebrata; Euteleostomi; Mammalia; Eutheria; Euarchontoglires; Primates; Haplorrhini; Catarrhini; Hominidae; Homo	.	.	ENOG4111P4M^otoraplin	KEGG:hsa:56914
comp101078_c0_seq1	MDC1_MACMU^MDC1_MACMU^Q:723-1,H:791-1040^56.126%ID^E:9.2e-69^RecName: Full=Mediator of DNA damage checkpoint protein 1;^Eukaryota; Metazoa; Chordata; Craniata; Vertebrata; Euteleostomi; Mammalia; Eutheria; Euarchontoglires; Primates; Haplorrhini; Catarrhini; Cercopithecidae; Cercopithecinae; Macaca	comp101078_c0_seq1|m.604477	MDC1_MACMU^MDC1_MACMU^Q:1-241,H:791-1040^56.522%ID^E:9.3e-69^RecName: Full=Mediator of DNA damage checkpoint protein 1;^Eukaryota; Metazoa; Chordata; Craniata; Vertebrata; Euteleostomi; Mammalia; Eutheria; Euarchontoglires; Primates; Haplorrhini; Catarrhini; Cercopithecidae; Cercopithecinae; Macaca	.	.	ENOG4111RPS^DNA repair	KEGG:mcc:712318`KO:K20780
comp101079_c0_seq1	.	.	.	.	.	.	.
comp10108_c0_seq1	.	.	.	.	.	.	.
comp101080_c0_seq1	DDX27_BOVIN^DDX27_BOVIN^Q:283-164,H:198-237^92.5%ID^E:1.04e-17^RecName: Full=Probable ATP-dependent RNA helicase DDX27;^Eukaryota; Metazoa; Chordata; Craniata; Vertebrata; Euteleostomi; Mammalia; Eutheria; Laurasiatheria; Cetartiodactyla; Ruminantia; Pecora; Bovidae; Bovinae; Bos	.	.	.	.	COG0513^purine NTP-dependent helicase activity	KEGG:bta:514567`KO:K13181
comp101081_c0_seq1	.	.	.	.	.	.	.
comp101082_c0_seq1	.	.	.	.	.	.	.
comp101083_c0_seq1	.	.	.	.	.	.	.
comp101084_c0_seq1	.	.	.	.	.	.	.
comp101085_c0_seq1	.	.	.	.	.	.	.
comp101086_c0_seq1	.	.	.	.	.	.	.
comp101087_c0_seq1	.	comp101087_c0_seq1|m.604480	.	.	.	.	.
comp101088_c0_seq1	.	.	.	.	.	.	.
comp101089_c0_seq1	.	.	.	.	.	.	.
comp10109_c0_seq1	.	.	.	.	.	.	.
comp101090_c0_seq1	.	.	.	.	.	.	.
comp101091_c0_seq1	AF1Q_HUMAN^AF1Q_HUMAN^Q:160-429,H:1-90^91.111%ID^E:9.1e-41^RecName: Full=Protein AF1q;^Eukaryota; Metazoa; Chordata; Craniata; Vertebrata; Euteleostomi; Mammalia; Eutheria; Euarchontoglires; Primates; Haplorrhini; Catarrhini; Hominidae; Homo	.	.	.	.	ENOG4112CHF^myeloid lymphoid or mixed-lineage leukemia (trithorax homolog, Drosophila)	KEGG:hsa:10962
comp101092_c0_seq1	.	.	.	.	.	.	.
comp101093_c0_seq1	.	.	.	.	.	.	.
comp101094_c0_seq1	.	.	.	.	.	.	.
comp101095_c0_seq1	.	.	.	.	.	.	.
comp101096_c0_seq1	.	comp101096_c0_seq1|m.604483	.	.	.	.	.
comp101097_c0_seq1	.	.	.	.	.	.	.
comp101098_c0_seq1	.	.	.	.	.	.	.
comp101099_c0_seq1	.	.	.	.	.	.	.
comp1011_c0_seq1	.	.	.	.	.	.	.
comp1011_c1_seq1	.	comp1011_c1_seq1|m.173	.	.	.	.	.
comp1011_c1_seq1	.	comp1011_c1_seq1|m.172	.	.	.	.	.
comp10110_c0_seq1	.	.	.	.	.	.	.
comp101100_c0_seq1	.	.	.	.	.	.	.
comp101101_c0_seq1	.	comp101101_c0_seq1|m.604484	.	sigP:1^23^0.64^YES	.	.	.
comp101102_c0_seq1	SOX_BOVIN^SOX_BOVIN^Q:680-3,H:1-226^80.531%ID^E:5.08e-129^RecName: Full=Peroxisomal sarcosine oxidase;^Eukaryota; Metazoa; Chordata; Craniata; Vertebrata; Euteleostomi; Mammalia; Eutheria; Laurasiatheria; Cetartiodactyla; Ruminantia; Pecora; Bovidae; Bovinae; Bos	comp101102_c0_seq1|m.604485	SOX_BOVIN^SOX_BOVIN^Q:1-226,H:1-226^80.531%ID^E:2.15e-129^RecName: Full=Peroxisomal sarcosine oxidase;^Eukaryota; Metazoa; Chordata; Craniata; Vertebrata; Euteleostomi; Mammalia; Eutheria; Laurasiatheria; Cetartiodactyla; Ruminantia; Pecora; Bovidae; Bovinae; Bos	.	.	COG0665^Catalyzes the last two steps in the biosynthesis of 5- methylaminomethyl-2-thiouridine (mnm(5)s(2)U) at the wobble position (U34) in tRNA. Catalyzes the FAD-dependent demodification of cmnm(5)s(2)U34 to nm(5)s(2)U34, followed by the transfer of a methyl group from S-adenosyl-L-methionine to nm(5)s(2)U34, to form mnm(5)s(2)U34 (By similarity)	KEGG:bta:509102`KO:K00306
comp101103_c0_seq1	.	.	.	.	.	.	.
comp101104_c0_seq1	.	.	.	.	.	.	.
comp101105_c0_seq1	.	.	.	.	.	.	.
comp101106_c0_seq1	.	.	.	.	.	.	.
comp101107_c0_seq1	.	.	.	.	.	.	.
comp101108_c0_seq1	.	.	.	.	.	.	.
comp101109_c0_seq1	.	.	.	.	.	.	.
comp101110_c0_seq1	.	.	.	.	.	.	.
comp101111_c0_seq1	.	.	.	.	.	.	.
comp101112_c0_seq1	.	.	.	.	.	.	.
comp101113_c0_seq1	.	.	.	.	.	.	.
comp101114_c0_seq1	.	comp101114_c0_seq1|m.604487	.	.	.	.	.
comp101115_c0_seq1	.	.	.	.	.	.	.
comp101116_c0_seq1	.	.	.	.	.	.	.
comp101117_c0_seq1	.	comp101117_c0_seq1|m.604488	.	.	.	.	.
comp101118_c0_seq1	.	.	.	.	.	.	.
comp101119_c0_seq1	.	comp101119_c0_seq1|m.604493	.	.	.	.	.
comp101120_c0_seq1	LRP2_HUMAN^LRP2_HUMAN^Q:526-2,H:4469-4645^72.881%ID^E:4.84e-82^RecName: Full=Low-density lipoprotein receptor-related protein 2;^Eukaryota; Metazoa; Chordata; Craniata; Vertebrata; Euteleostomi; Mammalia; Eutheria; Euarchontoglires; Primates; Haplorrhini; Catarrhini; Hominidae; Homo	comp101120_c0_seq1|m.604494	LRP2_HUMAN^LRP2_HUMAN^Q:1-175,H:4469-4645^72.881%ID^E:3.71e-88^RecName: Full=Low-density lipoprotein receptor-related protein 2;^Eukaryota; Metazoa; Chordata; Craniata; Vertebrata; Euteleostomi; Mammalia; Eutheria; Euarchontoglires; Primates; Haplorrhini; Catarrhini; Hominidae; Homo	.	.	ENOG410XP34^beta-amyloid clearance	KEGG:hsa:4036`KO:K06233
comp101121_c0_seq1	.	.	.	.	.	.	.
comp101122_c0_seq1	.	.	.	.	.	.	.
comp101123_c0_seq1	.	.	.	.	.	.	.
comp101124_c0_seq1	.	.	.	.	.	.	.
comp101125_c0_seq1	.	.	.	.	.	.	.
comp101126_c0_seq1	.	.	.	.	.	.	.
comp101127_c0_seq1	.	.	.	.	.	.	.
comp101128_c0_seq1	.	.	.	.	.	.	.
comp101129_c0_seq1	.	.	.	.	.	.	.
comp10113_c0_seq1	.	.	.	.	.	.	.
comp101130_c0_seq1	.	.	.	.	.	.	.
comp101131_c0_seq1	.	.	.	.	.	.	.
comp101132_c0_seq1	LORF2_MOUSE^LORF2_MOUSE^Q:95-562,H:358-529^30.058%ID^E:3.76e-06^RecName: Full=LINE-1 retrotransposable element ORF2 protein;^Eukaryota; Metazoa; Chordata; Craniata; Vertebrata; Euteleostomi; Mammalia; Eutheria; Euarchontoglires; Glires; Rodentia; Myomorpha; Muroidea; Muridae; Murinae; Mus; Mus`LORF2_MOUSE^LORF2_MOUSE^Q:544-612,H:530-552^43.478%ID^E:3.76e-06^RecName: Full=LINE-1 retrotransposable …	.	.	.	.	ENOG41120A8^NA	.
comp101133_c0_seq1	.	.	.	.	.	.	.
comp101134_c0_seq1	.	.	.	.	.	.	.
comp101135_c0_seq1	ACSL5_RAT^ACSL5_RAT^Q:339-1,H:37-149^84.071%ID^E:1e-66^RecName: Full=Long-chain-fatty-acid--CoA ligase 5;^Eukaryota; Metazoa; Chordata; Craniata; Vertebrata; Euteleostomi; Mammalia; Eutheria; Euarchontoglires; Glires; Rodentia; Myomorpha; Muroidea; Muridae; Murinae; Rattus	comp101135_c0_seq1|m.604496	ACSL5_RAT^ACSL5_RAT^Q:1-113,H:37-149^84.071%ID^E:9e-67^RecName: Full=Long-chain-fatty-acid--CoA ligase 5;^Eukaryota; Metazoa; Chordata; Craniata; Vertebrata; Euteleostomi; Mammalia; Eutheria; Euarchontoglires; Glires; Rodentia; Myomorpha; Muroidea; Muridae; Murinae; Rattus	.	.	COG1022^Amp-dependent synthetase and ligase	KEGG:rno:94340`KO:K01897
comp101136_c0_seq1	.	.	.	.	.	.	.
comp101137_c0_seq1	.	.	.	.	.	.	.
comp101138_c0_seq1	.	.	.	.	.	.	.
comp101139_c0_seq1	.	comp101139_c0_seq1|m.604499	.	.	.	.	.
comp101140_c0_seq1	.	.	.	.	.	.	.
comp101141_c0_seq1	SMCA2_HUMAN^SMCA2_HUMAN^Q:116-3,H:306-343^97.368%ID^E:6.34e-16^RecName: Full=Probable global transcription activator SNF2L2;^Eukaryota; Metazoa; Chordata; Craniata; Vertebrata; Euteleostomi; Mammalia; Eutheria; Euarchontoglires; Primates; Haplorrhini; Catarrhini; Hominidae; Homo	comp101141_c0_seq1|m.604501	SMCA2_MOUSE^SMCA2_MOUSE^Q:1-127,H:194-348^65.806%ID^E:6.02e-41^RecName: Full=Probable global transcription activator SNF2L2;^Eukaryota; Metazoa; Chordata; Craniata; Vertebrata; Euteleostomi; Mammalia; Eutheria; Euarchontoglires; Glires; Rodentia; Myomorpha; Muroidea; Muridae; Murinae; Mus; Mus	.	.	COG0553^helicase`COG5076^bromodomain	KEGG:mmu:67155`KO:K11647
comp101142_c0_seq1	.	.	.	.	.	.	.
comp101143_c0_seq1	.	comp101143_c0_seq1|m.604503	.	.	.	.	.
comp101144_c0_seq1	.	comp101144_c0_seq1|m.604505	.	.	.	.	.
comp101144_c0_seq1	.	comp101144_c0_seq1|m.604504	.	.	.	.	.
comp101145_c0_seq1	.	.	.	.	.	.	.
comp101146_c0_seq1	.	comp101146_c0_seq1|m.604508	.	.	.	.	.
comp101147_c0_seq1	.	.	.	.	.	.	.
comp101148_c0_seq1	.	.	.	.	.	.	.
comp101149_c0_seq1	.	.	.	.	.	.	.
comp10115_c0_seq1	.	comp10115_c0_seq1|m.2646	.	.	.	.	.
comp101150_c0_seq1	.	.	.	.	.	.	.
comp101151_c0_seq1	.	.	.	.	.	.	.
comp101152_c0_seq1	.	comp101152_c0_seq1|m.604511	.	.	.	.	.
comp101152_c0_seq1	.	comp101152_c0_seq1|m.604510	.	.	.	.	.
comp101153_c0_seq1	.	.	.	.	.	.	.
comp101154_c0_seq1	.	.	.	.	.	.	.
comp101155_c0_seq1	.	.	.	.	.	.	.
comp101156_c0_seq1	.	.	.	.	.	.	.
comp101157_c0_seq1	.	.	.	.	.	.	.
comp101158_c0_seq1	.	.	.	.	.	.	.
comp101159_c0_seq1	.	.	.	.	.	.	.
comp10116_c0_seq1	.	.	.	.	.	.	.
comp101160_c0_seq1	.	.	.	.	.	.	.
comp101161_c0_seq1	.	.	.	.	.	.	.
comp101162_c0_seq1	.	.	.	.	.	.	.
comp101163_c0_seq1	.	comp101163_c0_seq1|m.604514	.	.	.	.	.
comp101164_c0_seq1	.	.	.	.	.	.	.
comp101165_c0_seq1	.	.	.	.	.	.	.
comp101166_c0_seq1	.	.	.	.	.	.	.
comp101167_c0_seq1	.	.	.	.	.	.	.
comp101168_c0_seq1	.	.	.	.	.	.	.
comp101169_c0_seq1	.	.	.	.	.	.	.
comp101170_c0_seq1	THA11_HUMAN^THA11_HUMAN^Q:575-162,H:177-314^97.826%ID^E:5.5e-37^RecName: Full=THAP domain-containing protein 11;^Eukaryota; Metazoa; Chordata; Craniata; Vertebrata; Euteleostomi; Mammalia; Eutheria; Euarchontoglires; Primates; Haplorrhini; Catarrhini; Hominidae; Homo	comp101170_c0_seq1|m.604515	THA11_BOVIN^THA11_BOVIN^Q:1-138,H:166-303^99.275%ID^E:3.36e-94^RecName: Full=THAP domain-containing protein 11;^Eukaryota; Metazoa; Chordata; Craniata; Vertebrata; Euteleostomi; Mammalia; Eutheria; Laurasiatheria; Cetartiodactyla; Ruminantia; Pecora; Bovidae; Bovinae; Bos	.	.	ENOG4111FSQ^THAP domain containing 11	KEGG:bta:539845
comp101170_c0_seq1	THA11_HUMAN^THA11_HUMAN^Q:575-162,H:177-314^97.826%ID^E:5.5e-37^RecName: Full=THAP domain-containing protein 11;^Eukaryota; Metazoa; Chordata; Craniata; Vertebrata; Euteleostomi; Mammalia; Eutheria; Euarchontoglires; Primates; Haplorrhini; Catarrhini; Hominidae; Homo	comp101170_c0_seq1|m.604516	.	.	.	.	.
comp101171_c0_seq1	.	.	.	.	.	.	.
comp101172_c0_seq1	.	.	.	.	.	.	.
comp101173_c0_seq1	.	.	.	.	.	.	.
comp101174_c0_seq1	.	.	.	.	.	.	.
comp101175_c0_seq1	.	comp101175_c0_seq1|m.604519	.	.	.	.	.
comp101176_c0_seq1	FDFT_PONAB^FDFT_PONAB^Q:256-152,H:32-66^91.429%ID^E:1.09e-10^RecName: Full=Squalene synthase;^Eukaryota; Metazoa; Chordata; Craniata; Vertebrata; Euteleostomi; Mammalia; Eutheria; Euarchontoglires; Primates; Haplorrhini; Catarrhini; Hominidae; Pongo	comp101176_c0_seq1|m.604520	FDFT_PONAB^FDFT_PONAB^Q:176-210,H:32-66^91.429%ID^E:9.16e-12^RecName: Full=Squalene synthase;^Eukaryota; Metazoa; Chordata; Craniata; Vertebrata; Euteleostomi; Mammalia; Eutheria; Euarchontoglires; Primates; Haplorrhini; Catarrhini; Hominidae; Pongo	.	.	COG1562^phytoene synthase	KEGG:pon:100173463`KO:K00801
comp101177_c0_seq1	CG071_HUMAN^CG071_HUMAN^Q:334-167,H:5-62^49.153%ID^E:2.14e-07^RecName: Full=Putative uncharacterized protein C7orf71;^Eukaryota; Metazoa; Chordata; Craniata; Vertebrata; Euteleostomi; Mammalia; Eutheria; Euarchontoglires; Primates; Haplorrhini; Catarrhini; Hominidae; Homo	.	.	.	.	ENOG4110P3G^chromosome 7 open reading frame	KEGG:hsa:285941
comp101178_c0_seq1	.	.	.	.	.	.	.
comp101179_c0_seq1	.	comp101179_c0_seq1|m.604523	.	.	.	.	.
comp10118_c0_seq1	.	.	.	.	.	.	.
comp101180_c0_seq1	.	.	.	.	.	.	.
comp101181_c0_seq1	.	.	.	.	.	.	.
comp101182_c0_seq1	ABHD6_HUMAN^ABHD6_HUMAN^Q:573-283,H:241-337^84.536%ID^E:1.16e-54^RecName: Full=Monoacylglycerol lipase ABHD6 {ECO:0000305};^Eukaryota; Metazoa; Chordata; Craniata; Vertebrata; Euteleostomi; Mammalia; Eutheria; Euarchontoglires; Primates; Haplorrhini; Catarrhini; Hominidae; Homo	.	.	.	.	ENOG410XZ30^abhydrolase domain containing 6	KEGG:hsa:57406`KO:K13700
comp101183_c0_seq1	CDK4_SHEEP^CDK4_SHEEP^Q:191-3,H:1-63^95.238%ID^E:1.64e-27^RecName: Full=Cyclin-dependent kinase 4;^Eukaryota; Metazoa; Chordata; Craniata; Vertebrata; Euteleostomi; Mammalia; Eutheria; Laurasiatheria; Cetartiodactyla; Ruminantia; Pecora; Bovidae; Caprinae; Ovis	comp101183_c0_seq1|m.604525	CDK4_RAT^CDK4_RAT^Q:53-115,H:1-63^95.238%ID^E:1.41e-33^RecName: Full=Cyclin-dependent kinase 4;^Eukaryota; Metazoa; Chordata; Craniata; Vertebrata; Euteleostomi; Mammalia; Eutheria; Euarchontoglires; Glires; Rodentia; Myomorpha; Muroidea; Muridae; Murinae; Rattus	.	.	ENOG410XPP3^Cyclin-Dependent Kinase	KEGG:rno:94201`KO:K02089
comp101184_c0_seq1	.	.	.	.	.	.	.
comp101185_c0_seq1	.	.	.	.	.	.	.
comp101186_c0_seq1	.	.	.	.	.	.	.
comp101187_c0_seq1	SPT5H_MOUSE^SPT5H_MOUSE^Q:454-8,H:182-330^99.329%ID^E:3.86e-99^RecName: Full=Transcription elongation factor SPT5;^Eukaryota; Metazoa; Chordata; Craniata; Vertebrata; Euteleostomi; Mammalia; Eutheria; Euarchontoglires; Glires; Rodentia; Myomorpha; Muroidea; Muridae; Murinae; Mus; Mus	comp101187_c0_seq1|m.604526	SPT5H_MOUSE^SPT5H_MOUSE^Q:1-149,H:182-330^99.329%ID^E:3.47e-99^RecName: Full=Transcription elongation factor SPT5;^Eukaryota; Metazoa; Chordata; Craniata; Vertebrata; Euteleostomi; Mammalia; Eutheria; Euarchontoglires; Glires; Rodentia; Myomorpha; Muroidea; Muridae; Murinae; Mus; Mus	.	.	COG0250^Participates in transcription elongation, termination and antitermination (By similarity)`COG5164^Transcription elongation factor	KEGG:mmu:20924`KO:K15172
comp101188_c0_seq1	MYBB_HUMAN^MYBB_HUMAN^Q:421-11,H:462-598^94.891%ID^E:4.26e-85^RecName: Full=Myb-related protein B;^Eukaryota; Metazoa; Chordata; Craniata; Vertebrata; Euteleostomi; Mammalia; Eutheria; Euarchontoglires; Primates; Haplorrhini; Catarrhini; Hominidae; Homo	comp101188_c0_seq1|m.604527	MYBB_HUMAN^MYBB_HUMAN^Q:1-137,H:462-598^94.891%ID^E:3.83e-85^RecName: Full=Myb-related protein B;^Eukaryota; Metazoa; Chordata; Craniata; Vertebrata; Euteleostomi; Mammalia; Eutheria; Euarchontoglires; Primates; Haplorrhini; Catarrhini; Hominidae; Homo	.	.	COG5147^Myblike DNAbinding domain containing protein	KEGG:hsa:4605`KO:K09421
comp101189_c0_seq1	.	.	.	.	.	.	.
comp10119_c0_seq1	.	.	.	.	.	.	.
comp101190_c0_seq1	PAPS1_MOUSE^PAPS1_MOUSE^Q:336-1,H:1-112^97.321%ID^E:1.67e-74^RecName: Full=Bifunctional 3'-phosphoadenosine 5'-phosphosulfate synthase 1;^Eukaryota; Metazoa; Chordata; Craniata; Vertebrata; Euteleostomi; Mammalia; Eutheria; Euarchontoglires; Glires; Rodentia; Myomorpha; Muroidea; Muridae; Murinae; Mus; Mus	comp101190_c0_seq1|m.604530	PAPS1_MOUSE^PAPS1_MOUSE^Q:7-118,H:1-112^97.321%ID^E:1.5e-74^RecName: Full=Bifunctional 3'-phosphoadenosine 5'-phosphosulfate synthase 1;^Eukaryota; Metazoa; Chordata; Craniata; Vertebrata; Euteleostomi; Mammalia; Eutheria; Euarchontoglires; Glires; Rodentia; Myomorpha; Muroidea; Muridae; Murinae; Mus; Mus	.	.	COG0529^Catalyzes the synthesis of activated sulfate (By similarity)`COG2046^Catalyzes the first intracellular reaction of sulfate assimilation, forming adenosine-5'-phosphosulfate (APS) from inorganic sulfate and ATP. Plays an important role in sulfate activation as a component of the biosynthesis pathway of sulfur- containing amino acids (By similarity)	KEGG:mmu:23971`KO:K13811
comp101191_c0_seq1	GLI2_HUMAN^GLI2_HUMAN^Q:2-1243,H:450-860^92.995%ID^E:0^RecName: Full=Zinc finger protein GLI2 {ECO:0000305};^Eukaryota; Metazoa; Chordata; Craniata; Vertebrata; Euteleostomi; Mammalia; Eutheria; Euarchontoglires; Primates; Haplorrhini; Catarrhini; Hominidae; Homo	comp101191_c0_seq1|m.604531	GLI2_HUMAN^GLI2_HUMAN^Q:1-414,H:450-860^92.995%ID^E:0^RecName: Full=Zinc finger protein GLI2 {ECO:0000305};^Eukaryota; Metazoa; Chordata; Craniata; Vertebrata; Euteleostomi; Mammalia; Eutheria; Euarchontoglires; Primates; Haplorrhini; Catarrhini; Hominidae; Homo	.	.	COG5048^Zinc finger protein	KEGG:hsa:2736`KO:K16798
comp101191_c0_seq1	GLI2_HUMAN^GLI2_HUMAN^Q:2-1243,H:450-860^92.995%ID^E:0^RecName: Full=Zinc finger protein GLI2 {ECO:0000305};^Eukaryota; Metazoa; Chordata; Craniata; Vertebrata; Euteleostomi; Mammalia; Eutheria; Euarchontoglires; Primates; Haplorrhini; Catarrhini; Hominidae; Homo	comp101191_c0_seq1|m.604532	.	.	.	.	.
comp101192_c0_seq1	.	comp101192_c0_seq1|m.604533	.	.	.	.	.
comp101193_c0_seq1	BD1L1_HUMAN^BD1L1_HUMAN^Q:333-61,H:628-716^80.22%ID^E:2.61e-39^RecName: Full=Biorientation of chromosomes in cell division protein 1-like 1 {ECO:0000305};^Eukaryota; Metazoa; Chordata; Craniata; Vertebrata; Euteleostomi; Mammalia; Eutheria; Euarchontoglires; Primates; Haplorrhini; Catarrhini; Hominidae; Homo	comp101193_c0_seq1|m.604535	BD1L1_HUMAN^BD1L1_HUMAN^Q:2-112,H:628-736^78.378%ID^E:1.36e-40^RecName: Full=Biorientation of chromosomes in cell division protein 1-like 1 {ECO:0000305};^Eukaryota; Metazoa; Chordata; Craniata; Vertebrata; Euteleostomi; Mammalia; Eutheria; Euarchontoglires; Primates; Haplorrhini; Catarrhini; Hominidae; Homo	.	.	ENOG4111M2Q^biorientation of chromosomes in cell division	KEGG:hsa:259282
comp101194_c0_seq1	.	.	.	.	.	.	.
comp101195_c0_seq1	.	.	.	.	.	.	.
comp101196_c0_seq1	.	comp101196_c0_seq1|m.604536	.	.	.	.	.
comp101197_c0_seq1	KPYR_RAT^KPYR_RAT^Q:359-246,H:537-574^94.737%ID^E:7.84e-17^RecName: Full=Pyruvate kinase PKLR;^Eukaryota; Metazoa; Chordata; Craniata; Vertebrata; Euteleostomi; Mammalia; Eutheria; Euarchontoglires; Glires; Rodentia; Myomorpha; Muroidea; Muridae; Murinae; Rattus	.	.	.	.	COG0469^Pyruvate kinase	KEGG:rno:24651`KO:K12406
comp101198_c0_seq1	.	.	.	.	.	.	.
comp101199_c0_seq1	.	.	.	.	.	.	.
comp1012_c0_seq1	.	comp1012_c0_seq1|m.175	.	.	.	.	.
comp10120_c0_seq1	RFC2_HUMAN^RFC2_HUMAN^Q:835-641,H:255-318^66.154%ID^E:1.76e-18^RecName: Full=Replication factor C subunit 2;^Eukaryota; Metazoa; Chordata; Craniata; Vertebrata; Euteleostomi; Mammalia; Eutheria; Euarchontoglires; Primates; Haplorrhini; Catarrhini; Hominidae; Homo	comp10120_c0_seq1|m.2648	.	.	.	.	.
comp101200_c0_seq1	.	.	.	.	.	.	.
comp101201_c0_seq1	.	.	.	.	.	.	.
comp101202_c0_seq1	.	.	.	.	.	.	.
comp101203_c0_seq1	.	.	.	.	.	.	.
comp101204_c0_seq1	MARH7_MOUSE^MARH7_MOUSE^Q:359-9,H:99-215^84.615%ID^E:9.9e-53^RecName: Full=E3 ubiquitin-protein ligase MARCH7;^Eukaryota; Metazoa; Chordata; Craniata; Vertebrata; Euteleostomi; Mammalia; Eutheria; Euarchontoglires; Glires; Rodentia; Myomorpha; Muroidea; Muridae; Murinae; Mus; Mus	comp101204_c0_seq1|m.604540	MARH7_PONAB^MARH7_PONAB^Q:3-116,H:100-212^87.719%ID^E:1.71e-61^RecName: Full=E3 ubiquitin-protein ligase MARCH7;^Eukaryota; Metazoa; Chordata; Craniata; Vertebrata; Euteleostomi; Mammalia; Eutheria; Euarchontoglires; Primates; Haplorrhini; Catarrhini; Hominidae; Pongo	.	.	COG5183^(Membrane-Associated Ring finger (C3HC4))	KEGG:pon:100174490`KO:K10662
comp101205_c0_seq1	ONEC2_HUMAN^ONEC2_HUMAN^Q:615-541,H:69-93^96%ID^E:7.35e-07^RecName: Full=One cut domain family member 2;^Eukaryota; Metazoa; Chordata; Craniata; Vertebrata; Euteleostomi; Mammalia; Eutheria; Euarchontoglires; Primates; Haplorrhini; Catarrhini; Hominidae; Homo	.	.	.	.	ENOG410YWY4^one cut homeobox	KEGG:hsa:9480
comp101206_c0_seq1	.	comp101206_c0_seq1|m.604545	.	.	.	.	.
comp101206_c0_seq1	.	comp101206_c0_seq1|m.604542	.	.	.	.	.
comp101207_c0_seq1	PNKD_BOVIN^PNKD_BOVIN^Q:451-143,H:283-385^92.233%ID^E:1.46e-62^RecName: Full=Probable hydrolase PNKD;^Eukaryota; Metazoa; Chordata; Craniata; Vertebrata; Euteleostomi; Mammalia; Eutheria; Laurasiatheria; Cetartiodactyla; Ruminantia; Pecora; Bovidae; Bovinae; Bos	comp101207_c0_seq1|m.604546	PNKD_BOVIN^PNKD_BOVIN^Q:1-103,H:283-385^92.233%ID^E:2.05e-63^RecName: Full=Probable hydrolase PNKD;^Eukaryota; Metazoa; Chordata; Craniata; Vertebrata; Euteleostomi; Mammalia; Eutheria; Laurasiatheria; Cetartiodactyla; Ruminantia; Pecora; Bovidae; Bovinae; Bos	.	.	COG0491^Beta-lactamase domain protein	KEGG:bta:616561
comp101208_c0_seq1	.	.	.	.	.	.	.
comp101209_c0_seq1	CUL1_PONAB^CUL1_PONAB^Q:464-339,H:735-776^100%ID^E:5.57e-20^RecName: Full=Cullin-1;^Eukaryota; Metazoa; Chordata; Craniata; Vertebrata; Euteleostomi; Mammalia; Eutheria; Euarchontoglires; Primates; Haplorrhini; Catarrhini; Hominidae; Pongo	.	.	.	.	COG5647^cullin 1	KEGG:pon:100173991`KO:K03347
comp101210_c0_seq1	.	.	.	.	.	.	.
comp101211_c0_seq1	IQGA1_HUMAN^IQGA1_HUMAN^Q:548-15,H:1005-1182^98.876%ID^E:2.2e-116^RecName: Full=Ras GTPase-activating-like protein IQGAP1;^Eukaryota; Metazoa; Chordata; Craniata; Vertebrata; Euteleostomi; Mammalia; Eutheria; Euarchontoglires; Primates; Haplorrhini; Catarrhini; Hominidae; Homo	comp101211_c0_seq1|m.604547	IQGA1_HUMAN^IQGA1_HUMAN^Q:1-178,H:1005-1182^98.876%ID^E:1.98e-116^RecName: Full=Ras GTPase-activating-like protein IQGAP1;^Eukaryota; Metazoa; Chordata; Craniata; Vertebrata; Euteleostomi; Mammalia; Eutheria; Euarchontoglires; Primates; Haplorrhini; Catarrhini; Hominidae; Homo	.	.	COG5261^IQ motif containing GTPase activating protein	KEGG:hsa:8826`KO:K16848
comp101212_c0_seq1	.	.	.	.	.	.	.
comp101213_c0_seq1	.	.	.	.	.	.	.
comp101214_c0_seq1	.	.	.	.	.	.	.
comp101215_c0_seq1	.	.	.	.	.	.	.
comp101216_c0_seq1	.	.	.	.	.	.	.
comp101217_c0_seq1	.	.	.	.	.	.	.
comp101218_c0_seq1	.	.	.	.	.	.	.
comp101219_c0_seq1	.	.	.	.	.	.	.
comp10122_c0_seq1	.	comp10122_c0_seq1|m.2649	.	.	.	.	.
comp101220_c0_seq1	.	.	.	.	.	.	.
comp101221_c0_seq1	.	.	.	.	.	.	.
comp101222_c0_seq1	.	.	.	.	.	.	.
comp101223_c0_seq1	.	.	.	.	.	.	.
comp101224_c0_seq1	CLPX_HUMAN^CLPX_HUMAN^Q:509-3,H:138-306^98.817%ID^E:3.75e-98^RecName: Full=ATP-dependent Clp protease ATP-binding subunit clpX-like, mitochondrial;^Eukaryota; Metazoa; Chordata; Craniata; Vertebrata; Euteleostomi; Mammalia; Eutheria; Euarchontoglires; Primates; Haplorrhini; Catarrhini; Hominidae; Homo	comp101224_c0_seq1|m.604554	CLPX_HUMAN^CLPX_HUMAN^Q:1-169,H:138-306^98.817%ID^E:1.25e-115^RecName: Full=ATP-dependent Clp protease ATP-binding subunit clpX-like, mitochondrial;^Eukaryota; Metazoa; Chordata; Craniata; Vertebrata; Euteleostomi; Mammalia; Eutheria; Euarchontoglires; Primates; Haplorrhini; Catarrhini; Hominidae; Homo	.	.	COG1219^ATP-dependent specificity component of the Clp protease. It directs the protease to specific substrates. Can perform chaperone functions in the absence of ClpP (By similarity)	KEGG:hsa:10845`KO:K03544
comp101225_c0_seq1	.	.	.	.	.	.	.
comp101226_c0_seq1	.	.	.	.	.	.	.
comp101227_c0_seq1	ITPR1_HUMAN^ITPR1_HUMAN^Q:459-1,H:2032-2177^92.81%ID^E:1.31e-79^RecName: Full=Inositol 1,4,5-trisphosphate receptor type 1;^Eukaryota; Metazoa; Chordata; Craniata; Vertebrata; Euteleostomi; Mammalia; Eutheria; Euarchontoglires; Primates; Haplorrhini; Catarrhini; Hominidae; Homo	comp101227_c0_seq1|m.604556	ITPR1_HUMAN^ITPR1_HUMAN^Q:1-160,H:2025-2177^94.375%ID^E:1.76e-95^RecName: Full=Inositol 1,4,5-trisphosphate receptor type 1;^Eukaryota; Metazoa; Chordata; Craniata; Vertebrata; Euteleostomi; Mammalia; Eutheria; Euarchontoglires; Primates; Haplorrhini; Catarrhini; Hominidae; Homo	.	.	ENOG410XR97^inositol 1,4,5-trisphosphate receptor type	KEGG:hsa:3708`KO:K04958
comp101228_c0_seq1	.	.	.	.	.	.	.
comp101229_c0_seq1	.	.	.	.	.	.	.
comp10123_c0_seq1	.	.	.	.	.	.	.
comp101230_c0_seq1	.	.	.	.	.	.	.
comp101231_c0_seq1	.	.	.	.	.	.	.
comp101232_c0_seq1	.	.	.	.	.	.	.
comp101233_c0_seq1	.	.	.	.	.	.	.
comp101234_c0_seq1	.	.	.	.	.	.	.
comp101235_c0_seq1	.	.	.	.	.	.	.
comp101236_c0_seq1	.	.	.	.	.	.	.
comp101237_c0_seq1	.	.	.	.	.	.	.
comp101238_c0_seq1	.	.	.	.	.	.	.
comp101239_c0_seq1	.	comp101239_c0_seq1|m.604559	.	.	.	.	.
comp101240_c0_seq1	.	.	.	.	.	.	.
comp101241_c0_seq1	PRP19_BOVIN^PRP19_BOVIN^Q:409-2,H:159-294^100%ID^E:1.16e-91^RecName: Full=Pre-mRNA-processing factor 19 {ECO:0000305};^Eukaryota; Metazoa; Chordata; Craniata; Vertebrata; Euteleostomi; Mammalia; Eutheria; Laurasiatheria; Cetartiodactyla; Ruminantia; Pecora; Bovidae; Bovinae; Bos	comp101241_c0_seq1|m.604560	PRP19_BOVIN^PRP19_BOVIN^Q:1-136,H:159-294^100%ID^E:1.05e-91^RecName: Full=Pre-mRNA-processing factor 19 {ECO:0000305};^Eukaryota; Metazoa; Chordata; Craniata; Vertebrata; Euteleostomi; Mammalia; Eutheria; Laurasiatheria; Cetartiodactyla; Ruminantia; Pecora; Bovidae; Bovinae; Bos	.	.	ENOG410XPQV^PRP19 PSO4 pre-mRNA processing factor 19 homolog (S. cerevisiae)	KEGG:bta:513868`KO:K10599
comp101242_c0_seq1	.	.	.	.	.	.	.
comp101243_c0_seq1	.	.	.	.	.	.	.
comp101244_c0_seq1	.	comp101244_c0_seq1|m.604562	.	.	.	.	.
comp101245_c0_seq1	.	.	.	.	.	.	.
comp101246_c0_seq1	PKHA7_HUMAN^PKHA7_HUMAN^Q:764-3,H:340-598^88.417%ID^E:2.16e-108^RecName: Full=Pleckstrin homology domain-containing family A member 7;^Eukaryota; Metazoa; Chordata; Craniata; Vertebrata; Euteleostomi; Mammalia; Eutheria; Euarchontoglires; Primates; Haplorrhini; Catarrhini; Hominidae; Homo	comp101246_c0_seq1|m.604563	PKHA7_HUMAN^PKHA7_HUMAN^Q:3-256,H:340-598^88.417%ID^E:2.17e-132^RecName: Full=Pleckstrin homology domain-containing family A member 7;^Eukaryota; Metazoa; Chordata; Craniata; Vertebrata; Euteleostomi; Mammalia; Eutheria; Euarchontoglires; Primates; Haplorrhini; Catarrhini; Hominidae; Homo	.	.	ENOG4111YSB^Pleckstrin homology domain containing, family A member	KEGG:hsa:144100
comp101246_c0_seq1	PKHA7_HUMAN^PKHA7_HUMAN^Q:764-3,H:340-598^88.417%ID^E:2.16e-108^RecName: Full=Pleckstrin homology domain-containing family A member 7;^Eukaryota; Metazoa; Chordata; Craniata; Vertebrata; Euteleostomi; Mammalia; Eutheria; Euarchontoglires; Primates; Haplorrhini; Catarrhini; Hominidae; Homo	comp101246_c0_seq1|m.604564	.	.	.	.	.
comp101247_c0_seq1	.	comp101247_c0_seq1|m.604565	.	.	.	.	.
comp101248_c0_seq1	.	.	.	.	.	.	.
comp101249_c0_seq1	.	comp101249_c0_seq1|m.604567	.	.	.	.	.
comp10125_c0_seq1	.	.	.	.	.	.	.
comp101250_c0_seq1	.	.	.	.	.	.	.
comp101251_c0_seq1	.	.	.	.	.	.	.
comp101252_c0_seq1	CRGN_MOUSE^CRGN_MOUSE^Q:24-302,H:91-183^84.946%ID^E:5.78e-55^RecName: Full=Gamma-crystallin N;^Eukaryota; Metazoa; Chordata; Craniata; Vertebrata; Euteleostomi; Mammalia; Eutheria; Euarchontoglires; Glires; Rodentia; Myomorpha; Muroidea; Muridae; Murinae; Mus; Mus`CRGN_MOUSE^CRGN_MOUSE^Q:39-290,H:7-88^36.905%ID^E:9.13e-11^RecName: Full=Gamma-crystallin N;^Eukaryota; Metazoa; Chordata; Craniata; V…	comp101252_c0_seq1|m.604572	CRGN_MOUSE^CRGN_MOUSE^Q:8-100,H:91-183^84.946%ID^E:1.33e-55^RecName: Full=Gamma-crystallin N;^Eukaryota; Metazoa; Chordata; Craniata; Vertebrata; Euteleostomi; Mammalia; Eutheria; Euarchontoglires; Glires; Rodentia; Myomorpha; Muroidea; Muridae; Murinae; Mus; Mus`CRGN_MOUSE^CRGN_MOUSE^Q:13-96,H:7-88^36.905%ID^E:2.87e-11^RecName: Full=Gamma-crystallin N;^Eukaryota; Metazoa; Chordata; Craniata; Ver…	.	.	ENOG410XT1J^crystallin, gamma N	KEGG:mmu:214301
comp101253_c0_seq1	.	.	.	.	.	.	.
comp101254_c0_seq1	.	.	.	.	.	.	.
comp101255_c0_seq1	GSH1_HUMAN^GSH1_HUMAN^Q:151-2,H:1-50^100%ID^E:5.7e-29^RecName: Full=Glutamate--cysteine ligase catalytic subunit;^Eukaryota; Metazoa; Chordata; Craniata; Vertebrata; Euteleostomi; Mammalia; Eutheria; Euarchontoglires; Primates; Haplorrhini; Catarrhini; Hominidae; Homo	.	.	.	.	ENOG410XQIG^glutamate-cysteine ligase activity	KEGG:hsa:2729`KO:K11204
comp101256_c0_seq1	.	comp101256_c0_seq1|m.604574	.	.	.	.	.
comp101257_c0_seq1	.	comp101257_c0_seq1|m.604575	.	.	.	.	.
comp101258_c0_seq1	.	comp101258_c0_seq1|m.604577	.	.	.	.	.
comp101259_c0_seq1	.	.	.	.	.	.	.
comp10126_c0_seq1	.	.	.	.	.	.	.
comp101260_c0_seq1	AKA12_HUMAN^AKA12_HUMAN^Q:366-46,H:1671-1782^58.036%ID^E:2.12e-23^RecName: Full=A-kinase anchor protein 12;^Eukaryota; Metazoa; Chordata; Craniata; Vertebrata; Euteleostomi; Mammalia; Eutheria; Euarchontoglires; Primates; Haplorrhini; Catarrhini; Hominidae; Homo	comp101260_c0_seq1|m.604578	AKA12_HUMAN^AKA12_HUMAN^Q:7-113,H:1671-1782^58.036%ID^E:1.12e-23^RecName: Full=A-kinase anchor protein 12;^Eukaryota; Metazoa; Chordata; Craniata; Vertebrata; Euteleostomi; Mammalia; Eutheria; Euarchontoglires; Primates; Haplorrhini; Catarrhini; Hominidae; Homo	.	.	ENOG4110Y3C^A kinase (PRKA) anchor protein 12	KEGG:hsa:9590`KO:K16528
comp101261_c0_seq1	.	.	.	.	.	.	.
comp101262_c0_seq1	.	.	.	.	.	.	.
comp101263_c0_seq1	.	.	.	.	.	.	.
comp101264_c0_seq1	AKAP8_HUMAN^AKAP8_HUMAN^Q:361-104,H:541-631^68.132%ID^E:2.36e-12^RecName: Full=A-kinase anchor protein 8;^Eukaryota; Metazoa; Chordata; Craniata; Vertebrata; Euteleostomi; Mammalia; Eutheria; Euarchontoglires; Primates; Haplorrhini; Catarrhini; Hominidae; Homo	comp101264_c0_seq1|m.604579	.	sigP:1^26^0.662^YES	.	.	.
comp101265_c0_seq1	.	.	.	.	.	.	.
comp101266_c0_seq1	.	.	.	.	.	.	.
comp101267_c0_seq1	.	.	.	.	.	.	.
comp101268_c0_seq1	.	.	.	.	.	.	.
comp101269_c0_seq1	.	.	.	.	.	.	.
comp10127_c0_seq1	.	.	.	.	.	.	.
comp101270_c0_seq1	.	.	.	.	.	.	.
comp101271_c0_seq1	.	.	.	.	.	.	.
comp101272_c0_seq1	ROCK1_RABIT^ROCK1_RABIT^Q:567-1,H:908-1096^93.651%ID^E:1.59e-110^RecName: Full=Rho-associated protein kinase 1;^Eukaryota; Metazoa; Chordata; Craniata; Vertebrata; Euteleostomi; Mammalia; Eutheria; Euarchontoglires; Glires; Lagomorpha; Leporidae; Oryctolagus	comp101272_c0_seq1|m.604583	ROCK1_RABIT^ROCK1_RABIT^Q:1-189,H:908-1096^93.651%ID^E:1.43e-110^RecName: Full=Rho-associated protein kinase 1;^Eukaryota; Metazoa; Chordata; Craniata; Vertebrata; Euteleostomi; Mammalia; Eutheria; Euarchontoglires; Glires; Lagomorpha; Leporidae; Oryctolagus	.	.	ENOG410XR1Q^CDC42 binding protein kinase	KEGG:ocu:100009220`KO:K04514
comp101273_c0_seq1	CYLD_BOVIN^CYLD_BOVIN^Q:471-1,H:381-537^87.261%ID^E:4.56e-81^RecName: Full=Ubiquitin carboxyl-terminal hydrolase CYLD;^Eukaryota; Metazoa; Chordata; Craniata; Vertebrata; Euteleostomi; Mammalia; Eutheria; Laurasiatheria; Cetartiodactyla; Ruminantia; Pecora; Bovidae; Bovinae; Bos	comp101273_c0_seq1|m.604584	CYLD_BOVIN^CYLD_BOVIN^Q:1-157,H:381-537^87.261%ID^E:5.9e-90^RecName: Full=Ubiquitin carboxyl-terminal hydrolase CYLD;^Eukaryota; Metazoa; Chordata; Craniata; Vertebrata; Euteleostomi; Mammalia; Eutheria; Laurasiatheria; Cetartiodactyla; Ruminantia; Pecora; Bovidae; Bovinae; Bos	.	.	ENOG410XP6I^cylindromatosis (turban tumor syndrome)	KEGG:bta:536421`KO:K08601
comp101273_c0_seq1	CYLD_BOVIN^CYLD_BOVIN^Q:471-1,H:381-537^87.261%ID^E:4.56e-81^RecName: Full=Ubiquitin carboxyl-terminal hydrolase CYLD;^Eukaryota; Metazoa; Chordata; Craniata; Vertebrata; Euteleostomi; Mammalia; Eutheria; Laurasiatheria; Cetartiodactyla; Ruminantia; Pecora; Bovidae; Bovinae; Bos	comp101273_c0_seq1|m.604585	.	.	.	.	.
comp101274_c0_seq1	SPTN1_HUMAN^SPTN1_HUMAN^Q:762-1,H:1693-1946^98.819%ID^E:1.1e-167^RecName: Full=Spectrin alpha chain, non-erythrocytic 1;^Eukaryota; Metazoa; Chordata; Craniata; Vertebrata; Euteleostomi; Mammalia; Eutheria; Euarchontoglires; Primates; Haplorrhini; Catarrhini; Hominidae; Homo`SPTN1_HUMAN^SPTN1_HUMAN^Q:762-61,H:713-946^40.598%ID^E:2.3e-54^RecName: Full=Spectrin alpha chain, non-erythrocytic 1;^Euka…	comp101274_c0_seq1|m.604587	SPTN1_HUMAN^SPTN1_HUMAN^Q:1-254,H:1693-1946^98.819%ID^E:9.92e-168^RecName: Full=Spectrin alpha chain, non-erythrocytic 1;^Eukaryota; Metazoa; Chordata; Craniata; Vertebrata; Euteleostomi; Mammalia; Eutheria; Euarchontoglires; Primates; Haplorrhini; Catarrhini; Hominidae; Homo`SPTN1_HUMAN^SPTN1_HUMAN^Q:1-234,H:713-946^40.598%ID^E:2.07e-54^RecName: Full=Spectrin alpha chain, non-erythrocytic 1;^Euk…	.	.	COG5069^Microtubule associated monoxygenase, calponin and LIM domain containing	KEGG:hsa:6709`KO:K06114
comp101275_c0_seq1	TBCD1_MOUSE^TBCD1_MOUSE^Q:514-350,H:1201-1255^72.727%ID^E:6.04e-07^RecName: Full=TBC1 domain family member 1;^Eukaryota; Metazoa; Chordata; Craniata; Vertebrata; Euteleostomi; Mammalia; Eutheria; Euarchontoglires; Glires; Rodentia; Myomorpha; Muroidea; Muridae; Murinae; Mus; Mus	.	.	.	.	ENOG410YWJY^ecotropic viral integration site	KEGG:mmu:57915`KO:K18341
comp101276_c0_seq1	.	comp101276_c0_seq1|m.604588	.	.	.	.	.
comp101277_c0_seq1	.	.	.	.	.	.	.
comp101278_c0_seq1	.	.	.	.	.	.	.
comp101279_c0_seq1	.	.	.	.	.	.	.
comp10128_c0_seq1	.	.	.	.	.	.	.
comp101280_c0_seq1	.	.	.	.	.	.	.
comp101281_c0_seq1	TNR1B_HUMAN^TNR1B_HUMAN^Q:647-96,H:279-461^79.348%ID^E:1.5e-38^RecName: Full=Tumor necrosis factor receptor superfamily member 1B;^Eukaryota; Metazoa; Chordata; Craniata; Vertebrata; Euteleostomi; Mammalia; Eutheria; Euarchontoglires; Primates; Haplorrhini; Catarrhini; Hominidae; Homo	comp101281_c0_seq1|m.604589	TNR1B_HUMAN^TNR1B_HUMAN^Q:1-184,H:279-461^79.348%ID^E:2.38e-69^RecName: Full=Tumor necrosis factor receptor superfamily member 1B;^Eukaryota; Metazoa; Chordata; Craniata; Vertebrata; Euteleostomi; Mammalia; Eutheria; Euarchontoglires; Primates; Haplorrhini; Catarrhini; Hominidae; Homo	.	.	ENOG410YPQW^tumor necrosis factor receptor superfamily member 1B	KEGG:hsa:7133`KO:K05141
comp101282_c0_seq1	DZIP1_MOUSE^DZIP1_MOUSE^Q:430-104,H:80-188^87.156%ID^E:3.92e-58^RecName: Full=Zinc finger protein DZIP1;^Eukaryota; Metazoa; Chordata; Craniata; Vertebrata; Euteleostomi; Mammalia; Eutheria; Euarchontoglires; Glires; Rodentia; Myomorpha; Muroidea; Muridae; Murinae; Mus; Mus	comp101282_c0_seq1|m.604590	DZIP1_MOUSE^DZIP1_MOUSE^Q:1-109,H:80-188^87.156%ID^E:3.53e-58^RecName: Full=Zinc finger protein DZIP1;^Eukaryota; Metazoa; Chordata; Craniata; Vertebrata; Euteleostomi; Mammalia; Eutheria; Euarchontoglires; Glires; Rodentia; Myomorpha; Muroidea; Muridae; Murinae; Mus; Mus	.	.	ENOG4111HTD^DAZ interacting protein	KEGG:mmu:66573`KO:K16470
comp101283_c0_seq1	.	.	.	.	.	.	.
comp101284_c0_seq1	.	.	.	.	.	.	.
comp101285_c0_seq1	.	.	.	.	.	.	.
comp101286_c0_seq1	.	.	.	.	.	.	.
comp101287_c0_seq1	JHD2C_HUMAN^JHD2C_HUMAN^Q:378-1,H:273-398^91.27%ID^E:1.13e-40^RecName: Full=Probable JmjC domain-containing histone demethylation protein 2C;^Eukaryota; Metazoa; Chordata; Craniata; Vertebrata; Euteleostomi; Mammalia; Eutheria; Euarchontoglires; Primates; Haplorrhini; Catarrhini; Hominidae; Homo	comp101287_c0_seq1|m.604591	JHD2C_HUMAN^JHD2C_HUMAN^Q:1-138,H:261-398^90.58%ID^E:1.58e-65^RecName: Full=Probable JmjC domain-containing histone demethylation protein 2C;^Eukaryota; Metazoa; Chordata; Craniata; Vertebrata; Euteleostomi; Mammalia; Eutheria; Euarchontoglires; Primates; Haplorrhini; Catarrhini; Hominidae; Homo	.	.	ENOG410XTAA^lysine (K)-specific demethylase	KEGG:hsa:221037`KO:K11449
comp101288_c0_seq1	.	.	.	.	.	.	.
comp101289_c0_seq1	.	.	.	.	.	.	.
comp10129_c0_seq1	.	.	.	.	.	.	.
comp101290_c0_seq1	MCM5_HUMAN^MCM5_HUMAN^Q:699-1,H:69-301^95.708%ID^E:3.14e-165^RecName: Full=DNA replication licensing factor MCM5;^Eukaryota; Metazoa; Chordata; Craniata; Vertebrata; Euteleostomi; Mammalia; Eutheria; Euarchontoglires; Primates; Haplorrhini; Catarrhini; Hominidae; Homo	comp101290_c0_seq1|m.604593	MCM5_HUMAN^MCM5_HUMAN^Q:1-233,H:69-301^95.708%ID^E:2.83e-165^RecName: Full=DNA replication licensing factor MCM5;^Eukaryota; Metazoa; Chordata; Craniata; Vertebrata; Euteleostomi; Mammalia; Eutheria; Euarchontoglires; Primates; Haplorrhini; Catarrhini; Hominidae; Homo	.	.	COG1241^dna replication licensing factor	KEGG:hsa:4174`KO:K02209
comp101291_c0_seq1	.	.	.	.	.	.	.
comp101292_c0_seq1	.	.	.	.	.	.	.
comp101293_c0_seq1	.	.	.	.	.	.	.
comp101294_c0_seq1	ALEX_HUMAN^ALEX_HUMAN^Q:1-795,H:60-317^65.918%ID^E:6.02e-55^RecName: Full=Protein ALEX;^Eukaryota; Metazoa; Chordata; Craniata; Vertebrata; Euteleostomi; Mammalia; Eutheria; Euarchontoglires; Primates; Haplorrhini; Catarrhini; Hominidae; Homo`ALEX_HUMAN^ALEX_HUMAN^Q:1432-1650,H:518-590^63.014%ID^E:2.13e-07^RecName: Full=Protein ALEX;^Eukaryota; Metazoa; Chordata; Craniata; Vertebrata; Euteleostom…	comp101294_c0_seq1|m.604596	GNAS1_MOUSE^GNAS1_MOUSE^Q:7-592,H:132-791^45.21%ID^E:7.43e-106^RecName: Full=Guanine nucleotide-binding protein G(s) subunit alpha isoforms XLas;^Eukaryota; Metazoa; Chordata; Craniata; Vertebrata; Euteleostomi; Mammalia; Eutheria; Euarchontoglires; Glires; Rodentia; Myomorpha; Muroidea; Muridae; Murinae; Mus; Mus	.	.	ENOG410XPC4^Guanine nucleotide binding protein (G protein), alpha activating activity polypeptide, olfactory type	.
comp101294_c0_seq1	ALEX_HUMAN^ALEX_HUMAN^Q:1-795,H:60-317^65.918%ID^E:6.02e-55^RecName: Full=Protein ALEX;^Eukaryota; Metazoa; Chordata; Craniata; Vertebrata; Euteleostomi; Mammalia; Eutheria; Euarchontoglires; Primates; Haplorrhini; Catarrhini; Hominidae; Homo`ALEX_HUMAN^ALEX_HUMAN^Q:1432-1650,H:518-590^63.014%ID^E:2.13e-07^RecName: Full=Protein ALEX;^Eukaryota; Metazoa; Chordata; Craniata; Vertebrata; Euteleostom…	comp101294_c0_seq1|m.604597	ALEX_HUMAN^ALEX_HUMAN^Q:1-586,H:60-626^55.721%ID^E:1.86e-125^RecName: Full=Protein ALEX;^Eukaryota; Metazoa; Chordata; Craniata; Vertebrata; Euteleostomi; Mammalia; Eutheria; Euarchontoglires; Primates; Haplorrhini; Catarrhini; Hominidae; Homo	.	.	.	.
comp101295_c0_seq1	.	.	.	.	.	.	.
comp101296_c0_seq1	.	.	.	.	.	.	.
comp101297_c0_seq1	.	.	.	.	.	.	.
comp101298_c0_seq1	.	.	.	.	.	.	.
comp10130_c0_seq1	.	.	.	.	.	.	.
comp101300_c0_seq1	.	.	.	.	.	.	.
comp101301_c0_seq1	.	comp101301_c0_seq1|m.604599	.	.	.	.	.
comp101302_c0_seq1	.	.	.	.	.	.	.
comp101303_c0_seq1	.	.	.	.	.	.	.
comp101304_c0_seq1	.	.	.	.	.	.	.
comp101305_c0_seq1	LORF1_HUMAN^LORF1_HUMAN^Q:358-182,H:230-288^40.678%ID^E:1.15e-07^RecName: Full=LINE-1 retrotransposable element ORF1 protein;^Eukaryota; Metazoa; Chordata; Craniata; Vertebrata; Euteleostomi; Mammalia; Eutheria; Euarchontoglires; Primates; Haplorrhini; Catarrhini; Hominidae; Homo	.	.	.	.	.	.
comp101306_c0_seq1	CCD39_HUMAN^CCD39_HUMAN^Q:1195-1019,H:662-720^89.831%ID^E:1.98e-24^RecName: Full=Coiled-coil domain-containing protein 39 {ECO:0000305};^Eukaryota; Metazoa; Chordata; Craniata; Vertebrata; Euteleostomi; Mammalia; Eutheria; Euarchontoglires; Primates; Haplorrhini; Catarrhini; Hominidae; Homo`CCD39_HUMAN^CCD39_HUMAN^Q:648-514,H:720-764^73.333%ID^E:1.43e-10^RecName: Full=Coiled-coil domain-containin…	.	.	.	.	ENOG410ZNZ9^coiled-coil domain containing 39	KEGG:hsa:339829
comp101307_c0_seq1	.	.	.	.	.	.	.
comp101308_c0_seq1	.	.	.	.	.	.	.
comp101309_c0_seq1	.	.	.	.	.	.	.
comp10131_c0_seq1	.	.	.	.	.	.	.
comp101310_c0_seq1	.	.	.	.	.	.	.
comp101311_c0_seq1	IN80B_HUMAN^IN80B_HUMAN^Q:782-48,H:98-342^93.878%ID^E:2.53e-79^RecName: Full=INO80 complex subunit B;^Eukaryota; Metazoa; Chordata; Craniata; Vertebrata; Euteleostomi; Mammalia; Eutheria; Euarchontoglires; Primates; Haplorrhini; Catarrhini; Hominidae; Homo	comp101311_c0_seq1|m.604601	IN80B_MOUSE^IN80B_MOUSE^Q:1-259,H:115-375^88.123%ID^E:1.34e-137^RecName: Full=INO80 complex subunit B;^Eukaryota; Metazoa; Chordata; Craniata; Vertebrata; Euteleostomi; Mammalia; Eutheria; Euarchontoglires; Glires; Rodentia; Myomorpha; Muroidea; Muridae; Murinae; Mus; Mus	.	.	ENOG411078Z^INO80 complex subunit B	KEGG:mmu:70020`KO:K11666
comp101312_c0_seq1	.	.	.	.	.	.	.
comp101313_c0_seq1	SSXT_HUMAN^SSXT_HUMAN^Q:413-318,H:265-296^93.75%ID^E:3.81e-10^RecName: Full=Protein SSXT;^Eukaryota; Metazoa; Chordata; Craniata; Vertebrata; Euteleostomi; Mammalia; Eutheria; Euarchontoglires; Primates; Haplorrhini; Catarrhini; Hominidae; Homo	comp101313_c0_seq1|m.604602	SSXT_HUMAN^SSXT_HUMAN^Q:1-169,H:219-418^84%ID^E:8.44e-90^RecName: Full=Protein SSXT;^Eukaryota; Metazoa; Chordata; Craniata; Vertebrata; Euteleostomi; Mammalia; Eutheria; Euarchontoglires; Primates; Haplorrhini; Catarrhini; Hominidae; Homo	.	.	ENOG41128HA^synovial sarcoma translocation gene on chromosome 18-like	KEGG:hsa:6760`KO:K15623
comp101314_c0_seq1	.	.	.	.	.	.	.
comp101315_c0_seq1	.	.	.	.	.	.	.
comp101316_c0_seq1	.	.	.	.	.	.	.
comp101317_c0_seq1	GGA1_HUMAN^GGA1_HUMAN^Q:301-2,H:1-100^98%ID^E:8.24e-65^RecName: Full=ADP-ribosylation factor-binding protein GGA1;^Eukaryota; Metazoa; Chordata; Craniata; Vertebrata; Euteleostomi; Mammalia; Eutheria; Euarchontoglires; Primates; Haplorrhini; Catarrhini; Hominidae; Homo	comp101317_c0_seq1|m.604605	GGA1_HUMAN^GGA1_HUMAN^Q:23-122,H:1-100^98%ID^E:9.15e-65^RecName: Full=ADP-ribosylation factor-binding protein GGA1;^Eukaryota; Metazoa; Chordata; Craniata; Vertebrata; Euteleostomi; Mammalia; Eutheria; Euarchontoglires; Primates; Haplorrhini; Catarrhini; Hominidae; Homo	.	.	ENOG410Y26G^gamma adaptin ear containing, arf binding protein	KEGG:hsa:26088`KO:K12404
comp101318_c0_seq1	.	.	.	.	.	.	.
comp101319_c0_seq1	KLOT_RAT^KLOT_RAT^Q:312-1,H:384-487^92.308%ID^E:8.34e-63^RecName: Full=Klotho;^Eukaryota; Metazoa; Chordata; Craniata; Vertebrata; Euteleostomi; Mammalia; Eutheria; Euarchontoglires; Glires; Rodentia; Myomorpha; Muroidea; Muridae; Murinae; Rattus`KLOT_RAT^KLOT_RAT^Q:276-70,H:854-921^39.13%ID^E:3.38e-08^RecName: Full=Klotho;^Eukaryota; Metazoa; Chordata; Craniata; Vertebrata; Euteleostomi; Mammali…	comp101319_c0_seq1|m.604607	KLOT_RAT^KLOT_RAT^Q:1-104,H:384-487^92.308%ID^E:7.51e-63^RecName: Full=Klotho;^Eukaryota; Metazoa; Chordata; Craniata; Vertebrata; Euteleostomi; Mammalia; Eutheria; Euarchontoglires; Glires; Rodentia; Myomorpha; Muroidea; Muridae; Murinae; Rattus`KLOT_RAT^KLOT_RAT^Q:13-81,H:854-921^39.13%ID^E:3.04e-08^RecName: Full=Klotho;^Eukaryota; Metazoa; Chordata; Craniata; Vertebrata; Euteleostomi; Mammalia…	.	.	COG2723^beta-glucosidase	KEGG:rno:83504`KO:K14756
comp10132_c0_seq1	.	.	.	.	.	.	.
comp101320_c0_seq1	ZN316_HUMAN^ZN316_HUMAN^Q:415-140,H:917-1004^69.565%ID^E:1.73e-16^RecName: Full=Zinc finger protein 316;^Eukaryota; Metazoa; Chordata; Craniata; Vertebrata; Euteleostomi; Mammalia; Eutheria; Euarchontoglires; Primates; Haplorrhini; Catarrhini; Hominidae; Homo	.	.	.	.	.	KEGG:hsa:100131017`KO:K09228
comp101321_c0_seq1	UVSSA_HUMAN^UVSSA_HUMAN^Q:484-83,H:577-709^71.642%ID^E:5.98e-35^RecName: Full=UV-stimulated scaffold protein A;^Eukaryota; Metazoa; Chordata; Craniata; Vertebrata; Euteleostomi; Mammalia; Eutheria; Euarchontoglires; Primates; Haplorrhini; Catarrhini; Hominidae; Homo	comp101321_c0_seq1|m.604610	UVSSA_HUMAN^UVSSA_HUMAN^Q:1-134,H:577-709^79.104%ID^E:3.23e-67^RecName: Full=UV-stimulated scaffold protein A;^Eukaryota; Metazoa; Chordata; Craniata; Vertebrata; Euteleostomi; Mammalia; Eutheria; Euarchontoglires; Primates; Haplorrhini; Catarrhini; Hominidae; Homo	.	.	ENOG410XP15^UV-stimulated scaffold protein A	KEGG:hsa:57654
comp101322_c0_seq1	BUD13_HUMAN^BUD13_HUMAN^Q:337-2,H:475-586^95.536%ID^E:1.25e-60^RecName: Full=BUD13 homolog;^Eukaryota; Metazoa; Chordata; Craniata; Vertebrata; Euteleostomi; Mammalia; Eutheria; Euarchontoglires; Primates; Haplorrhini; Catarrhini; Hominidae; Homo	comp101322_c0_seq1|m.604611	BUD13_HUMAN^BUD13_HUMAN^Q:1-112,H:475-586^95.536%ID^E:2.3e-62^RecName: Full=BUD13 homolog;^Eukaryota; Metazoa; Chordata; Craniata; Vertebrata; Euteleostomi; Mammalia; Eutheria; Euarchontoglires; Primates; Haplorrhini; Catarrhini; Hominidae; Homo	.	.	ENOG410XSEZ^BUD13 homolog (S. cerevisiae)	KEGG:hsa:84811`KO:K13106
comp101323_c0_seq1	.	.	.	.	.	.	.
comp101324_c0_seq1	.	comp101324_c0_seq1|m.604612	.	.	.	.	.
comp101325_c0_seq1	.	.	.	.	.	.	.
comp101326_c0_seq1	SH2D3_HUMAN^SH2D3_HUMAN^Q:346-2,H:68-182^64.348%ID^E:7.65e-17^RecName: Full=SH2 domain-containing protein 3C;^Eukaryota; Metazoa; Chordata; Craniata; Vertebrata; Euteleostomi; Mammalia; Eutheria; Euarchontoglires; Primates; Haplorrhini; Catarrhini; Hominidae; Homo	comp101326_c0_seq1|m.604613	SH2D3_HUMAN^SH2D3_HUMAN^Q:1-115,H:68-182^64.348%ID^E:3.23e-36^RecName: Full=SH2 domain-containing protein 3C;^Eukaryota; Metazoa; Chordata; Craniata; Vertebrata; Euteleostomi; Mammalia; Eutheria; Euarchontoglires; Primates; Haplorrhini; Catarrhini; Hominidae; Homo	.	.	ENOG410XTJR^sh2 domain containing	KEGG:hsa:10044
comp101327_c0_seq1	.	.	.	.	.	.	.
comp101328_c0_seq1	LIN1_NYCCO^LIN1_NYCCO^Q:104-1315,H:559-977^29.861%ID^E:1.37e-33^RecName: Full=LINE-1 reverse transcriptase homolog;^Eukaryota; Metazoa; Chordata; Craniata; Vertebrata; Euteleostomi; Mammalia; Eutheria; Euarchontoglires; Primates; Strepsirrhini; Lorisiformes; Lorisidae; Nycticebus	.	.	.	.	.	.
comp101329_c0_seq1	.	.	.	.	.	.	.
comp10133_c0_seq1	.	.	.	.	.	.	.
comp101330_c0_seq1	.	.	.	.	.	.	.
comp101331_c0_seq1	DIDO1_MOUSE^DIDO1_MOUSE^Q:384-34,H:894-1022^38.76%ID^E:2.02e-07^RecName: Full=Death-inducer obliterator 1;^Eukaryota; Metazoa; Chordata; Craniata; Vertebrata; Euteleostomi; Mammalia; Eutheria; Euarchontoglires; Glires; Rodentia; Myomorpha; Muroidea; Muridae; Murinae; Mus; Mus	comp101331_c0_seq1|m.604616	DIDO1_HUMAN^DIDO1_HUMAN^Q:34-128,H:933-1031^61.538%ID^E:2.61e-21^RecName: Full=Death-inducer obliterator 1;^Eukaryota; Metazoa; Chordata; Craniata; Vertebrata; Euteleostomi; Mammalia; Eutheria; Euarchontoglires; Primates; Haplorrhini; Catarrhini; Hominidae; Homo	.	.	ENOG411031H^death inducer-obliterator 1	KEGG:hsa:11083
comp101332_c0_seq1	.	.	.	.	.	.	.
comp101333_c0_seq1	.	.	.	.	.	.	.
comp101334_c0_seq1	.	.	.	.	.	.	.
comp101335_c0_seq1	.	.	.	.	.	.	.
comp101336_c0_seq1	ADEC1_HUMAN^ADEC1_HUMAN^Q:494-3,H:47-211^73.939%ID^E:6.7e-82^RecName: Full=ADAM DEC1;^Eukaryota; Metazoa; Chordata; Craniata; Vertebrata; Euteleostomi; Mammalia; Eutheria; Euarchontoglires; Primates; Haplorrhini; Catarrhini; Hominidae; Homo	comp101336_c0_seq1|m.604619	ADEC1_HUMAN^ADEC1_HUMAN^Q:1-164,H:47-211^73.939%ID^E:6.03e-82^RecName: Full=ADAM DEC1;^Eukaryota; Metazoa; Chordata; Craniata; Vertebrata; Euteleostomi; Mammalia; Eutheria; Euarchontoglires; Primates; Haplorrhini; Catarrhini; Hominidae; Homo	.	.	ENOG410XX2M^ADAM metallopeptidase domain	KEGG:hsa:27299`KO:K08634
comp101337_c0_seq1	.	.	.	.	.	.	.
comp101338_c0_seq1	.	.	.	.	.	.	.
comp101339_c0_seq1	.	.	.	.	.	.	.
comp10134_c0_seq1	.	comp10134_c0_seq1|m.2650	.	.	.	.	.
comp101340_c0_seq1	PHAR4_BOVIN^PHAR4_BOVIN^Q:435-1,H:488-632^88.966%ID^E:5.64e-75^RecName: Full=Phosphatase and actin regulator 4;^Eukaryota; Metazoa; Chordata; Craniata; Vertebrata; Euteleostomi; Mammalia; Eutheria; Laurasiatheria; Cetartiodactyla; Ruminantia; Pecora; Bovidae; Bovinae; Bos	comp101340_c0_seq1|m.604624	PHAR4_BOVIN^PHAR4_BOVIN^Q:1-145,H:488-632^88.966%ID^E:4e-84^RecName: Full=Phosphatase and actin regulator 4;^Eukaryota; Metazoa; Chordata; Craniata; Vertebrata; Euteleostomi; Mammalia; Eutheria; Laurasiatheria; Cetartiodactyla; Ruminantia; Pecora; Bovidae; Bovinae; Bos	.	.	ENOG4111M01^phosphatase and actin regulator	KEGG:bta:514644`KO:K17585
comp101341_c0_seq1	.	.	.	.	.	.	.
comp101342_c0_seq1	.	comp101342_c0_seq1|m.604626	.	.	.	.	.
comp101343_c0_seq1	.	.	.	.	.	.	.
comp101344_c0_seq1	.	.	.	.	.	.	.
comp101345_c0_seq1	.	.	.	.	.	.	.
comp101346_c0_seq1	.	.	.	.	.	.	.
comp101347_c0_seq1	.	comp101347_c0_seq1|m.604629	.	.	.	.	.
comp101348_c0_seq1	.	comp101348_c0_seq1|m.604631	.	.	.	.	.
comp101349_c0_seq1	.	.	.	.	.	.	.
comp10135_c0_seq1	.	comp10135_c0_seq1|m.2651	.	.	.	.	.
comp101350_c0_seq1	.	.	.	.	.	.	.
comp101351_c0_seq1	.	.	.	.	.	.	.
comp101352_c0_seq1	.	.	.	.	.	.	.
comp101353_c0_seq1	.	.	.	.	.	.	.
comp101354_c0_seq1	.	.	.	.	.	.	.
comp101355_c0_seq1	.	.	.	.	.	.	.
comp101356_c0_seq1	.	comp101356_c0_seq1|m.604632	.	.	.	.	.
comp101357_c0_seq1	.	.	.	.	.	.	.
comp101358_c0_seq1	H1BP3_MOUSE^H1BP3_MOUSE^Q:171-40,H:206-247^84.091%ID^E:5.43e-16^RecName: Full=HCLS1-binding protein 3;^Eukaryota; Metazoa; Chordata; Craniata; Vertebrata; Euteleostomi; Mammalia; Eutheria; Euarchontoglires; Glires; Rodentia; Myomorpha; Muroidea; Muridae; Murinae; Mus; Mus	comp101358_c0_seq1|m.604636	H1BP3_MOUSE^H1BP3_MOUSE^Q:1-87,H:156-247^65.263%ID^E:7.57e-27^RecName: Full=HCLS1-binding protein 3;^Eukaryota; Metazoa; Chordata; Craniata; Vertebrata; Euteleostomi; Mammalia; Eutheria; Euarchontoglires; Glires; Rodentia; Myomorpha; Muroidea; Muridae; Murinae; Mus; Mus	.	.	ENOG41121IK^HCLS1 binding protein 3	KEGG:mmu:58240
comp101359_c0_seq1	.	.	.	.	.	.	.
comp10136_c0_seq1	.	.	.	.	.	.	.
comp101360_c0_seq1	LPIN2_HUMAN^LPIN2_HUMAN^Q:322-2,H:225-330^88.785%ID^E:8.48e-58^RecName: Full=Phosphatidate phosphatase LPIN2;^Eukaryota; Metazoa; Chordata; Craniata; Vertebrata; Euteleostomi; Mammalia; Eutheria; Euarchontoglires; Primates; Haplorrhini; Catarrhini; Hominidae; Homo	comp101360_c0_seq1|m.604637	LPIN2_HUMAN^LPIN2_HUMAN^Q:1-107,H:225-330^88.785%ID^E:7.63e-58^RecName: Full=Phosphatidate phosphatase LPIN2;^Eukaryota; Metazoa; Chordata; Craniata; Vertebrata; Euteleostomi; Mammalia; Eutheria; Euarchontoglires; Primates; Haplorrhini; Catarrhini; Hominidae; Homo	.	.	COG5083^phosphatidylinositol transfer protein	KEGG:hsa:9663`KO:K15728
comp101361_c0_seq1	.	.	.	.	.	.	.
comp101362_c0_seq1	.	.	.	.	.	.	.
comp101363_c0_seq1	.	.	.	.	.	.	.
comp101364_c0_seq1	FTCD_MOUSE^FTCD_MOUSE^Q:570-1,H:55-244^90%ID^E:2.46e-123^RecName: Full=Formimidoyltransferase-cyclodeaminase;^Eukaryota; Metazoa; Chordata; Craniata; Vertebrata; Euteleostomi; Mammalia; Eutheria; Euarchontoglires; Glires; Rodentia; Myomorpha; Muroidea; Muridae; Murinae; Mus; Mus	comp101364_c0_seq1|m.604639	FTCD_MOUSE^FTCD_MOUSE^Q:2-191,H:55-244^90%ID^E:2.22e-123^RecName: Full=Formimidoyltransferase-cyclodeaminase;^Eukaryota; Metazoa; Chordata; Craniata; Vertebrata; Euteleostomi; Mammalia; Eutheria; Euarchontoglires; Glires; Rodentia; Myomorpha; Muroidea; Muridae; Murinae; Mus; Mus	.	.	COG3404^Methenyltetrahydrofolate cyclohydrolase`COG3643^Glutamate formiminotransferase	KEGG:mmu:14317`KO:K13990
comp101365_c0_seq1	.	.	.	.	.	.	.
comp101366_c0_seq1	.	.	.	.	.	.	.
comp101367_c0_seq1	.	.	.	.	.	.	.
comp101368_c0_seq1	.	.	.	.	.	.	.
comp101369_c0_seq1	.	.	.	.	.	.	.
comp10137_c0_seq1	LORF2_MOUSE^LORF2_MOUSE^Q:73-213,H:1122-1168^42.553%ID^E:1.65e-09^RecName: Full=LINE-1 retrotransposable element ORF2 protein;^Eukaryota; Metazoa; Chordata; Craniata; Vertebrata; Euteleostomi; Mammalia; Eutheria; Euarchontoglires; Glires; Rodentia; Myomorpha; Muroidea; Muridae; Murinae; Mus; Mus`LORF2_MOUSE^LORF2_MOUSE^Q:195-287,H:1163-1193^45.161%ID^E:1.65e-09^RecName: Full=LINE-1 retrotransposa…	.	.	.	.	ENOG41120A8^NA	.
comp101370_c0_seq1	.	.	.	.	.	.	.
comp101371_c0_seq1	AKP13_HUMAN^AKP13_HUMAN^Q:455-174,H:2721-2813^72.34%ID^E:4.82e-26^RecName: Full=A-kinase anchor protein 13;^Eukaryota; Metazoa; Chordata; Craniata; Vertebrata; Euteleostomi; Mammalia; Eutheria; Euarchontoglires; Primates; Haplorrhini; Catarrhini; Hominidae; Homo	.	.	.	.	COG5422^guanine nucleotide exchange factor	KEGG:hsa:11214`KO:K16529
comp101372_c0_seq1	.	.	.	.	.	.	.
comp101373_c0_seq1	CCSE1_HUMAN^CCSE1_HUMAN^Q:6-491,H:739-900^86.42%ID^E:1.04e-80^RecName: Full=Serine-rich coiled-coil domain-containing protein 1;^Eukaryota; Metazoa; Chordata; Craniata; Vertebrata; Euteleostomi; Mammalia; Eutheria; Euarchontoglires; Primates; Haplorrhini; Catarrhini; Hominidae; Homo	comp101373_c0_seq1|m.604640	CCSE1_HUMAN^CCSE1_HUMAN^Q:2-163,H:739-900^86.42%ID^E:3.14e-97^RecName: Full=Serine-rich coiled-coil domain-containing protein 1;^Eukaryota; Metazoa; Chordata; Craniata; Vertebrata; Euteleostomi; Mammalia; Eutheria; Euarchontoglires; Primates; Haplorrhini; Catarrhini; Hominidae; Homo	.	.	ENOG410YA7F^NA	KEGG:hsa:401145
comp101374_c0_seq1	MINP1_HUMAN^MINP1_HUMAN^Q:313-2,H:47-150^81.731%ID^E:2.56e-42^RecName: Full=Multiple inositol polyphosphate phosphatase 1 {ECO:0000312|HGNC:HGNC:7102};^Eukaryota; Metazoa; Chordata; Craniata; Vertebrata; Euteleostomi; Mammalia; Eutheria; Euarchontoglires; Primates; Haplorrhini; Catarrhini; Hominidae; Homo	comp101374_c0_seq1|m.604641	MINP1_HUMAN^MINP1_HUMAN^Q:1-104,H:47-150^81.731%ID^E:5.6e-54^RecName: Full=Multiple inositol polyphosphate phosphatase 1 {ECO:0000312|HGNC:HGNC:7102};^Eukaryota; Metazoa; Chordata; Craniata; Vertebrata; Euteleostomi; Mammalia; Eutheria; Euarchontoglires; Primates; Haplorrhini; Catarrhini; Hominidae; Homo	.	.	ENOG4111FS8^PHOsphatase	KEGG:hsa:9562`KO:K03103
comp101375_c0_seq1	.	.	.	.	.	.	.
comp101376_c0_seq1	.	.	.	.	.	.	.
comp101377_c0_seq1	.	.	.	.	.	.	.
comp101378_c0_seq1	.	.	.	.	.	.	.
comp101379_c0_seq1	.	.	.	.	.	.	.
comp10138_c0_seq1	.	.	.	.	.	.	.
comp101380_c0_seq1	CP1B1_MOUSE^CP1B1_MOUSE^Q:483-19,H:1-155^78.065%ID^E:3.11e-57^RecName: Full=Cytochrome P450 1B1;^Eukaryota; Metazoa; Chordata; Craniata; Vertebrata; Euteleostomi; Mammalia; Eutheria; Euarchontoglires; Glires; Rodentia; Myomorpha; Muroidea; Muridae; Murinae; Mus; Mus	comp101380_c0_seq1|m.604643	CP1B1_MOUSE^CP1B1_MOUSE^Q:1-155,H:1-155^78.065%ID^E:1.1e-76^RecName: Full=Cytochrome P450 1B1;^Eukaryota; Metazoa; Chordata; Craniata; Vertebrata; Euteleostomi; Mammalia; Eutheria; Euarchontoglires; Glires; Rodentia; Myomorpha; Muroidea; Muridae; Murinae; Mus; Mus	.	.	COG2124^Cytochrome p450	KEGG:mmu:13078`KO:K07410
comp101380_c0_seq1	CP1B1_MOUSE^CP1B1_MOUSE^Q:483-19,H:1-155^78.065%ID^E:3.11e-57^RecName: Full=Cytochrome P450 1B1;^Eukaryota; Metazoa; Chordata; Craniata; Vertebrata; Euteleostomi; Mammalia; Eutheria; Euarchontoglires; Glires; Rodentia; Myomorpha; Muroidea; Muridae; Murinae; Mus; Mus	comp101380_c0_seq1|m.604644	.	.	.	.	.
comp101381_c0_seq1	URP2_HUMAN^URP2_HUMAN^Q:343-2,H:497-610^98.246%ID^E:3.28e-73^RecName: Full=Fermitin family homolog 3;^Eukaryota; Metazoa; Chordata; Craniata; Vertebrata; Euteleostomi; Mammalia; Eutheria; Euarchontoglires; Primates; Haplorrhini; Catarrhini; Hominidae; Homo	comp101381_c0_seq1|m.604646	URP2_HUMAN^URP2_HUMAN^Q:1-114,H:497-610^98.246%ID^E:2.95e-73^RecName: Full=Fermitin family homolog 3;^Eukaryota; Metazoa; Chordata; Craniata; Vertebrata; Euteleostomi; Mammalia; Eutheria; Euarchontoglires; Primates; Haplorrhini; Catarrhini; Hominidae; Homo	.	.	ENOG410XS1B^fermitin family member	KEGG:hsa:83706`KO:K17084
comp101382_c0_seq1	.	.	.	.	.	.	.
comp101383_c0_seq1	.	.	.	.	.	.	.
comp101384_c0_seq1	.	.	.	.	.	.	.
comp101385_c0_seq1	SV2C_MOUSE^SV2C_MOUSE^Q:2-1339,H:282-727^95.964%ID^E:0^RecName: Full=Synaptic vesicle glycoprotein 2C;^Eukaryota; Metazoa; Chordata; Craniata; Vertebrata; Euteleostomi; Mammalia; Eutheria; Euarchontoglires; Glires; Rodentia; Myomorpha; Muroidea; Muridae; Murinae; Mus; Mus	comp101385_c0_seq1|m.604648	SV2C_MOUSE^SV2C_MOUSE^Q:1-446,H:282-727^95.964%ID^E:0^RecName: Full=Synaptic vesicle glycoprotein 2C;^Eukaryota; Metazoa; Chordata; Craniata; Vertebrata; Euteleostomi; Mammalia; Eutheria; Euarchontoglires; Glires; Rodentia; Myomorpha; Muroidea; Muridae; Murinae; Mus; Mus	.	ExpAA=169.40^PredHel=9^Topology=o5-27i40-59o126-148i155-177o300-322i329-351o355-377i390-412o417-435i	ENOG410YQME^synaptic vesicle glycoprotein	KEGG:mmu:75209`KO:K06258
comp101386_c0_seq1	.	.	.	.	.	.	.
comp101388_c0_seq1	CBX6_MOUSE^CBX6_MOUSE^Q:787-2,H:1-259^92.366%ID^E:8.43e-132^RecName: Full=Chromobox protein homolog 6;^Eukaryota; Metazoa; Chordata; Craniata; Vertebrata; Euteleostomi; Mammalia; Eutheria; Euarchontoglires; Glires; Rodentia; Myomorpha; Muroidea; Muridae; Murinae; Mus; Mus	comp101388_c0_seq1|m.604653	CBX6_MOUSE^CBX6_MOUSE^Q:4-265,H:1-259^92.748%ID^E:6.74e-170^RecName: Full=Chromobox protein homolog 6;^Eukaryota; Metazoa; Chordata; Craniata; Vertebrata; Euteleostomi; Mammalia; Eutheria; Euarchontoglires; Glires; Rodentia; Myomorpha; Muroidea; Muridae; Murinae; Mus; Mus	.	.	ENOG41122KC^chromobox homolog	KEGG:mmu:494448`KO:K11453
comp101389_c0_seq1	CP2U1_BOVIN^CP2U1_BOVIN^Q:508-326,H:484-543^93.443%ID^E:7.15e-29^RecName: Full=Cytochrome P450 2U1;^Eukaryota; Metazoa; Chordata; Craniata; Vertebrata; Euteleostomi; Mammalia; Eutheria; Laurasiatheria; Cetartiodactyla; Ruminantia; Pecora; Bovidae; Bovinae; Bos	.	.	.	.	COG2124^Cytochrome p450	KEGG:bta:535227`KO:K07422
comp10139_c0_seq1	.	comp10139_c0_seq1|m.2655	.	.	ExpAA=20.49^PredHel=1^Topology=o5-27i	.	.
comp10139_c0_seq1	.	comp10139_c0_seq1|m.2653	.	.	.	.	.
comp10139_c0_seq1	.	comp10139_c0_seq1|m.2652	.	.	.	.	.
comp10139_c0_seq1	.	comp10139_c0_seq1|m.2654	.	.	.	.	.
comp101390_c0_seq1	.	.	.	.	.	.	.
comp101391_c0_seq1	.	comp101391_c0_seq1|m.604654	.	.	.	.	.
comp101392_c0_seq1	PP1R7_RAT^PP1R7_RAT^Q:340-29,H:257-360^98.077%ID^E:7.45e-70^RecName: Full=Protein phosphatase 1 regulatory subunit 7;^Eukaryota; Metazoa; Chordata; Craniata; Vertebrata; Euteleostomi; Mammalia; Eutheria; Euarchontoglires; Glires; Rodentia; Myomorpha; Muroidea; Muridae; Murinae; Rattus	comp101392_c0_seq1|m.604656	PP1R7_RAT^PP1R7_RAT^Q:2-105,H:257-360^98.077%ID^E:4.81e-70^RecName: Full=Protein phosphatase 1 regulatory subunit 7;^Eukaryota; Metazoa; Chordata; Craniata; Vertebrata; Euteleostomi; Mammalia; Eutheria; Euarchontoglires; Glires; Rodentia; Myomorpha; Muroidea; Muridae; Murinae; Rattus	.	.	COG4886^leucine Rich Repeat	KEGG:rno:301618`KO:K17550
comp101392_c0_seq1	PP1R7_RAT^PP1R7_RAT^Q:340-29,H:257-360^98.077%ID^E:7.45e-70^RecName: Full=Protein phosphatase 1 regulatory subunit 7;^Eukaryota; Metazoa; Chordata; Craniata; Vertebrata; Euteleostomi; Mammalia; Eutheria; Euarchontoglires; Glires; Rodentia; Myomorpha; Muroidea; Muridae; Murinae; Rattus	comp101392_c0_seq1|m.604655	.	.	ExpAA=22.92^PredHel=1^Topology=i76-98o	.	.
comp101393_c0_seq1	.	.	.	.	.	.	.
comp101394_c0_seq1	.	.	.	.	.	.	.
comp101395_c0_seq1	.	.	.	.	.	.	.
comp101396_c0_seq1	.	.	.	.	.	.	.
comp101397_c0_seq1	T3JAM_HUMAN^T3JAM_HUMAN^Q:319-5,H:1-104^77.143%ID^E:1.13e-18^RecName: Full=TRAF3-interacting JNK-activating modulator;^Eukaryota; Metazoa; Chordata; Craniata; Vertebrata; Euteleostomi; Mammalia; Eutheria; Euarchontoglires; Primates; Haplorrhini; Catarrhini; Hominidae; Homo	comp101397_c0_seq1|m.604657	T3JAM_HUMAN^T3JAM_HUMAN^Q:19-123,H:1-104^77.143%ID^E:4.81e-45^RecName: Full=TRAF3-interacting JNK-activating modulator;^Eukaryota; Metazoa; Chordata; Craniata; Vertebrata; Euteleostomi; Mammalia; Eutheria; Euarchontoglires; Primates; Haplorrhini; Catarrhini; Hominidae; Homo	.	.	ENOG410ZX9A^NA	KEGG:hsa:80342
comp101397_c0_seq1	T3JAM_HUMAN^T3JAM_HUMAN^Q:319-5,H:1-104^77.143%ID^E:1.13e-18^RecName: Full=TRAF3-interacting JNK-activating modulator;^Eukaryota; Metazoa; Chordata; Craniata; Vertebrata; Euteleostomi; Mammalia; Eutheria; Euarchontoglires; Primates; Haplorrhini; Catarrhini; Hominidae; Homo	comp101397_c0_seq1|m.604658	.	.	.	.	.
comp101398_c0_seq1	NKPD1_HUMAN^NKPD1_HUMAN^Q:158-1855,H:18-584^79.789%ID^E:0^RecName: Full=NTPase KAP family P-loop domain-containing protein 1;^Eukaryota; Metazoa; Chordata; Craniata; Vertebrata; Euteleostomi; Mammalia; Eutheria; Euarchontoglires; Primates; Haplorrhini; Catarrhini; Hominidae; Homo	comp101398_c0_seq1|m.604659	NKPD1_HUMAN^NKPD1_HUMAN^Q:36-618,H:1-584^79.863%ID^E:0^RecName: Full=NTPase KAP family P-loop domain-containing protein 1;^Eukaryota; Metazoa; Chordata; Craniata; Vertebrata; Euteleostomi; Mammalia; Eutheria; Euarchontoglires; Primates; Haplorrhini; Catarrhini; Hominidae; Homo	.	ExpAA=74.28^PredHel=2^Topology=i153-175o190-212i	COG0666^Ankyrin Repeat	.
comp101398_c0_seq1	NKPD1_HUMAN^NKPD1_HUMAN^Q:158-1855,H:18-584^79.789%ID^E:0^RecName: Full=NTPase KAP family P-loop domain-containing protein 1;^Eukaryota; Metazoa; Chordata; Craniata; Vertebrata; Euteleostomi; Mammalia; Eutheria; Euarchontoglires; Primates; Haplorrhini; Catarrhini; Hominidae; Homo	comp101398_c0_seq1|m.604661	.	.	.	.	.
comp101399_c0_seq1	.	.	.	.	.	.	.
comp1014_c0_seq1	.	.	.	.	.	.	.
comp10140_c0_seq1	.	.	.	.	.	.	.
comp101400_c0_seq1	.	comp101400_c0_seq1|m.604662	.	.	.	.	.
comp101401_c0_seq1	.	.	.	.	.	.	.
comp101402_c0_seq1	LIN1_NYCCO^LIN1_NYCCO^Q:764-1879,H:124-506^35.533%ID^E:1.64e-23^RecName: Full=LINE-1 reverse transcriptase homolog;^Eukaryota; Metazoa; Chordata; Craniata; Vertebrata; Euteleostomi; Mammalia; Eutheria; Euarchontoglires; Primates; Strepsirrhini; Lorisiformes; Lorisidae; Nycticebus`LIN1_NYCCO^LIN1_NYCCO^Q:580-684,H:53-87^31.429%ID^E:1.64e-23^RecName: Full=LINE-1 reverse transcriptase homolog;^Eukar…	.	.	.	.	.	.
comp101403_c0_seq1	.	.	.	.	.	.	.
comp101404_c0_seq1	.	.	.	.	.	.	.
comp101405_c0_seq1	.	.	.	.	.	.	.
comp101406_c0_seq1	.	.	.	.	.	.	.
comp101407_c0_seq1	.	.	.	.	.	.	.
comp101408_c0_seq1	.	.	.	.	.	.	.
comp101409_c0_seq1	.	.	.	.	.	.	.
comp10141_c0_seq1	.	.	.	.	.	.	.
comp101410_c0_seq1	.	.	.	.	.	.	.
comp101411_c0_seq1	.	.	.	.	.	.	.
comp101412_c0_seq1	RPA34_HUMAN^RPA34_HUMAN^Q:457-5,H:330-487^50.625%ID^E:6.74e-18^RecName: Full=DNA-directed RNA polymerase I subunit RPA34;^Eukaryota; Metazoa; Chordata; Craniata; Vertebrata; Euteleostomi; Mammalia; Eutheria; Euarchontoglires; Primates; Haplorrhini; Catarrhini; Hominidae; Homo	comp101412_c0_seq1|m.604664	RPA34_HUMAN^RPA34_HUMAN^Q:1-151,H:330-487^50.625%ID^E:6.07e-18^RecName: Full=DNA-directed RNA polymerase I subunit RPA34;^Eukaryota; Metazoa; Chordata; Craniata; Vertebrata; Euteleostomi; Mammalia; Eutheria; Euarchontoglires; Primates; Haplorrhini; Catarrhini; Hominidae; Homo	.	.	ENOG4112CGI^CD3e molecule, epsilon associated protein	KEGG:hsa:10849
comp101413_c0_seq1	.	.	.	.	.	.	.
comp101414_c0_seq1	.	.	.	.	.	.	.
comp101415_c0_seq1	.	.	.	.	.	.	.
comp101416_c0_seq1	.	.	.	.	.	.	.
comp101417_c0_seq1	FBRS_MOUSE^FBRS_MOUSE^Q:350-69,H:203-296^93.617%ID^E:3.97e-40^RecName: Full=Probable fibrosin-1;^Eukaryota; Metazoa; Chordata; Craniata; Vertebrata; Euteleostomi; Mammalia; Eutheria; Euarchontoglires; Glires; Rodentia; Myomorpha; Muroidea; Muridae; Murinae; Mus; Mus	comp101417_c0_seq1|m.604667	FBRS_MOUSE^FBRS_MOUSE^Q:1-108,H:203-310^94.444%ID^E:9.14e-62^RecName: Full=Probable fibrosin-1;^Eukaryota; Metazoa; Chordata; Craniata; Vertebrata; Euteleostomi; Mammalia; Eutheria; Euarchontoglires; Glires; Rodentia; Myomorpha; Muroidea; Muridae; Murinae; Mus; Mus	.	.	ENOG4111ADK^fibrosin	KEGG:mmu:14123
comp101418_c0_seq1	ARVC_MOUSE^ARVC_MOUSE^Q:290-3,H:71-166^94.792%ID^E:4.19e-12^RecName: Full=Armadillo repeat protein deleted in velo-cardio-facial syndrome homolog;^Eukaryota; Metazoa; Chordata; Craniata; Vertebrata; Euteleostomi; Mammalia; Eutheria; Euarchontoglires; Glires; Rodentia; Myomorpha; Muroidea; Muridae; Murinae; Mus; Mus	comp101418_c0_seq1|m.604669	ARVC_MOUSE^ARVC_MOUSE^Q:31-126,H:71-166^94.792%ID^E:5.99e-41^RecName: Full=Armadillo repeat protein deleted in velo-cardio-facial syndrome homolog;^Eukaryota; Metazoa; Chordata; Craniata; Vertebrata; Euteleostomi; Mammalia; Eutheria; Euarchontoglires; Glires; Rodentia; Myomorpha; Muroidea; Muridae; Murinae; Mus; Mus	.	.	ENOG410Y21Q^Plakophilin	KEGG:mmu:11877
comp101418_c0_seq1	ARVC_MOUSE^ARVC_MOUSE^Q:290-3,H:71-166^94.792%ID^E:4.19e-12^RecName: Full=Armadillo repeat protein deleted in velo-cardio-facial syndrome homolog;^Eukaryota; Metazoa; Chordata; Craniata; Vertebrata; Euteleostomi; Mammalia; Eutheria; Euarchontoglires; Glires; Rodentia; Myomorpha; Muroidea; Muridae; Murinae; Mus; Mus	comp101418_c0_seq1|m.604670	.	.	ExpAA=17.66^PredHel=1^Topology=o29-51i	.	.
comp101419_c0_seq1	.	.	.	.	.	.	.
comp10142_c0_seq1	.	.	.	.	.	.	.
comp101420_c0_seq1	.	comp101420_c0_seq1|m.604672	.	.	.	.	.
comp101420_c0_seq1	.	comp101420_c0_seq1|m.604671	.	.	.	.	.
comp101421_c0_seq1	FBX6_BOVIN^FBX6_BOVIN^Q:415-2,H:33-170^81.884%ID^E:1.99e-82^RecName: Full=F-box only protein 6;^Eukaryota; Metazoa; Chordata; Craniata; Vertebrata; Euteleostomi; Mammalia; Eutheria; Laurasiatheria; Cetartiodactyla; Ruminantia; Pecora; Bovidae; Bovinae; Bos	comp101421_c0_seq1|m.604673	FBX6_BOVIN^FBX6_BOVIN^Q:1-138,H:33-170^81.884%ID^E:1.79e-82^RecName: Full=F-box only protein 6;^Eukaryota; Metazoa; Chordata; Craniata; Vertebrata; Euteleostomi; Mammalia; Eutheria; Laurasiatheria; Cetartiodactyla; Ruminantia; Pecora; Bovidae; Bovinae; Bos	.	.	ENOG4111MF5^F-box protein	KEGG:bta:513023`KO:K10100
comp101422_c0_seq1	.	.	.	.	.	.	.
comp101423_c0_seq1	.	.	.	.	.	.	.
comp101424_c0_seq1	.	.	.	.	.	.	.
comp101425_c0_seq1	.	.	.	.	.	.	.
comp101426_c0_seq1	.	.	.	.	.	.	.
comp101427_c0_seq1	.	.	.	.	.	.	.
comp101428_c0_seq1	.	.	.	.	.	.	.
comp101429_c0_seq1	LORF2_HUMAN^LORF2_HUMAN^Q:53-286,H:426-512^36.782%ID^E:2.4e-06^RecName: Full=LINE-1 retrotransposable element ORF2 protein;^Eukaryota; Metazoa; Chordata; Craniata; Vertebrata; Euteleostomi; Mammalia; Eutheria; Euarchontoglires; Primates; Haplorrhini; Catarrhini; Hominidae; Homo	.	.	.	.	ENOG410Y9TZ^NA	.
comp10143_c0_seq1	.	.	.	.	.	.	.
comp101430_c0_seq1	.	.	.	.	.	.	.
comp101431_c0_seq1	.	.	.	.	.	.	.
comp101432_c0_seq1	.	.	.	.	.	.	.
comp101433_c0_seq1	.	.	.	.	.	.	.
comp101434_c0_seq1	.	.	.	.	.	.	.
comp101435_c0_seq1	.	.	.	.	.	.	.
comp101436_c0_seq1	.	.	.	.	.	.	.
comp101437_c0_seq1	.	.	.	.	.	.	.
comp101438_c0_seq1	.	.	.	.	.	.	.
comp101439_c0_seq1	.	.	.	.	.	.	.
comp10144_c0_seq1	.	.	.	.	.	.	.
comp101440_c0_seq1	.	comp101440_c0_seq1|m.604674	.	.	.	.	.
comp101441_c0_seq1	.	.	.	.	.	.	.
comp101442_c0_seq1	.	.	.	.	.	.	.
comp101443_c0_seq1	.	.	.	.	.	.	.
comp101444_c0_seq1	.	.	.	.	.	.	.
comp101445_c0_seq1	.	comp101445_c0_seq1|m.604675	.	.	.	.	.
comp101446_c0_seq1	.	.	.	.	.	.	.
comp101447_c0_seq1	.	.	.	.	.	.	.
comp101448_c0_seq1	GPR12_MOUSE^GPR12_MOUSE^Q:223-1227,H:1-334^92.239%ID^E:0^RecName: Full=G-protein coupled receptor 12;^Eukaryota; Metazoa; Chordata; Craniata; Vertebrata; Euteleostomi; Mammalia; Eutheria; Euarchontoglires; Glires; Rodentia; Myomorpha; Muroidea; Muridae; Murinae; Mus; Mus	comp101448_c0_seq1|m.604676	GPR12_HUMAN^GPR12_HUMAN^Q:75-409,H:1-334^94.627%ID^E:0^RecName: Full=G-protein coupled receptor 12;^Eukaryota; Metazoa; Chordata; Craniata; Vertebrata; Euteleostomi; Mammalia; Eutheria; Euarchontoglires; Primates; Haplorrhini; Catarrhini; Hominidae; Homo	.	ExpAA=144.19^PredHel=6^Topology=i157-179o189-211i232-254o274-296i324-346o356-378i	ENOG410XRW9^Receptor	KEGG:hsa:2835`KO:K04315
comp101449_c0_seq1	.	.	.	.	.	.	.
comp10145_c0_seq1	.	.	.	.	.	.	.
comp101450_c0_seq1	.	.	.	.	.	.	.
comp101451_c0_seq1	.	.	.	.	.	.	.
comp101452_c0_seq1	GRB7_BOVIN^GRB7_BOVIN^Q:391-2,H:362-491^93.846%ID^E:2.52e-61^RecName: Full=Growth factor receptor-bound protein 7;^Eukaryota; Metazoa; Chordata; Craniata; Vertebrata; Euteleostomi; Mammalia; Eutheria; Laurasiatheria; Cetartiodactyla; Ruminantia; Pecora; Bovidae; Bovinae; Bos	comp101452_c0_seq1|m.604677	GRB7_BOVIN^GRB7_BOVIN^Q:1-130,H:362-491^93.846%ID^E:1.29e-81^RecName: Full=Growth factor receptor-bound protein 7;^Eukaryota; Metazoa; Chordata; Craniata; Vertebrata; Euteleostomi; Mammalia; Eutheria; Laurasiatheria; Cetartiodactyla; Ruminantia; Pecora; Bovidae; Bovinae; Bos	.	.	ENOG410XXC8^phospholipid binding	KEGG:bta:508847
comp101452_c0_seq1	GRB7_BOVIN^GRB7_BOVIN^Q:391-2,H:362-491^93.846%ID^E:2.52e-61^RecName: Full=Growth factor receptor-bound protein 7;^Eukaryota; Metazoa; Chordata; Craniata; Vertebrata; Euteleostomi; Mammalia; Eutheria; Laurasiatheria; Cetartiodactyla; Ruminantia; Pecora; Bovidae; Bovinae; Bos	comp101452_c0_seq1|m.604679	.	.	.	.	.
comp101452_c0_seq1	GRB7_BOVIN^GRB7_BOVIN^Q:391-2,H:362-491^93.846%ID^E:2.52e-61^RecName: Full=Growth factor receptor-bound protein 7;^Eukaryota; Metazoa; Chordata; Craniata; Vertebrata; Euteleostomi; Mammalia; Eutheria; Laurasiatheria; Cetartiodactyla; Ruminantia; Pecora; Bovidae; Bovinae; Bos	comp101452_c0_seq1|m.604678	.	.	.	.	.
comp101453_c0_seq1	SYS1_PONAB^SYS1_PONAB^Q:602-462,H:110-156^100%ID^E:3.57e-25^RecName: Full=Protein SYS1 homolog;^Eukaryota; Metazoa; Chordata; Craniata; Vertebrata; Euteleostomi; Mammalia; Eutheria; Euarchontoglires; Primates; Haplorrhini; Catarrhini; Hominidae; Pongo	.	.	.	.	.	KEGG:pon:100137180`KO:K20318
comp101454_c0_seq1	.	.	.	.	.	.	.
comp101455_c0_seq1	.	.	.	.	.	.	.
comp101456_c0_seq1	CAF1B_HUMAN^CAF1B_HUMAN^Q:323-15,H:395-510^57.265%ID^E:3.5e-27^RecName: Full=Chromatin assembly factor 1 subunit B;^Eukaryota; Metazoa; Chordata; Craniata; Vertebrata; Euteleostomi; Mammalia; Eutheria; Euarchontoglires; Primates; Haplorrhini; Catarrhini; Hominidae; Homo	comp101456_c0_seq1|m.604681	CAF1B_HUMAN^CAF1B_HUMAN^Q:1-103,H:395-510^57.265%ID^E:3.15e-27^RecName: Full=Chromatin assembly factor 1 subunit B;^Eukaryota; Metazoa; Chordata; Craniata; Vertebrata; Euteleostomi; Mammalia; Eutheria; Euarchontoglires; Primates; Haplorrhini; Catarrhini; Hominidae; Homo	.	.	ENOG410XPU4^chromatin assembly factor 1 subunit	KEGG:hsa:8208`KO:K10751
comp101457_c0_seq1	LORF2_HUMAN^LORF2_HUMAN^Q:2019-1786,H:1178-1255^39.744%ID^E:9.88e-07^RecName: Full=LINE-1 retrotransposable element ORF2 protein;^Eukaryota; Metazoa; Chordata; Craniata; Vertebrata; Euteleostomi; Mammalia; Eutheria; Euarchontoglires; Primates; Haplorrhini; Catarrhini; Hominidae; Homo`LORF2_HUMAN^LORF2_HUMAN^Q:2164-2087,H:1116-1156^39.024%ID^E:9.88e-07^RecName: Full=LINE-1 retrotransposable elemen…	comp101457_c0_seq1|m.604683	.	.	.	.	.
comp101458_c0_seq1	.	.	.	.	.	.	.
comp101459_c0_seq1	DHX16_PIG^DHX16_PIG^Q:305-3,H:253-353^96.04%ID^E:7.11e-58^RecName: Full=Putative pre-mRNA-splicing factor ATP-dependent RNA helicase DHX16;^Eukaryota; Metazoa; Chordata; Craniata; Vertebrata; Euteleostomi; Mammalia; Eutheria; Laurasiatheria; Cetartiodactyla; Suina; Suidae; Sus	comp101459_c0_seq1|m.604686	DHX16_PIG^DHX16_PIG^Q:1-101,H:253-353^96.04%ID^E:6.4e-58^RecName: Full=Putative pre-mRNA-splicing factor ATP-dependent RNA helicase DHX16;^Eukaryota; Metazoa; Chordata; Craniata; Vertebrata; Euteleostomi; Mammalia; Eutheria; Laurasiatheria; Cetartiodactyla; Suina; Suidae; Sus	.	.	COG1643^helicase	KEGG:ssc:100144456`KO:K12813
comp10146_c0_seq1	.	.	.	.	.	.	.
comp101460_c0_seq1	.	.	.	.	.	.	.
comp101461_c0_seq1	LORF2_HUMAN^LORF2_HUMAN^Q:338-177,H:252-305^55.556%ID^E:1.01e-11^RecName: Full=LINE-1 retrotransposable element ORF2 protein;^Eukaryota; Metazoa; Chordata; Craniata; Vertebrata; Euteleostomi; Mammalia; Eutheria; Euarchontoglires; Primates; Haplorrhini; Catarrhini; Hominidae; Homo`LORF2_HUMAN^LORF2_HUMAN^Q:163-2,H:310-364^38.182%ID^E:1.01e-11^RecName: Full=LINE-1 retrotransposable element ORF2 pro…	.	.	.	.	ENOG410Y9TZ^NA	.
comp101462_c0_seq1	PZP_HUMAN^PZP_HUMAN^Q:357-1,H:424-544^61.983%ID^E:1.72e-46^RecName: Full=Pregnancy zone protein;^Eukaryota; Metazoa; Chordata; Craniata; Vertebrata; Euteleostomi; Mammalia; Eutheria; Euarchontoglires; Primates; Haplorrhini; Catarrhini; Hominidae; Homo	comp101462_c0_seq1|m.604687	PZP_HUMAN^PZP_HUMAN^Q:6-124,H:424-544^61.983%ID^E:1.55e-46^RecName: Full=Pregnancy zone protein;^Eukaryota; Metazoa; Chordata; Craniata; Vertebrata; Euteleostomi; Mammalia; Eutheria; Euarchontoglires; Primates; Haplorrhini; Catarrhini; Hominidae; Homo	.	.	COG2373^alpha-2-macroglobulin domain protein	.
comp101463_c0_seq1	.	.	.	.	.	.	.
comp101464_c0_seq1	.	comp101464_c0_seq1|m.604688	.	.	.	.	.
comp101465_c0_seq1	.	.	.	.	.	.	.
comp101466_c0_seq1	.	.	.	.	.	.	.
comp101467_c0_seq1	.	.	.	.	.	.	.
comp101468_c0_seq1	.	.	.	.	.	.	.
comp101469_c0_seq1	.	.	.	.	.	.	.
comp10147_c0_seq1	.	.	.	.	.	.	.
comp101470_c0_seq1	.	.	.	.	.	.	.
comp101471_c0_seq1	.	.	.	.	.	.	.
comp101472_c0_seq1	.	.	.	.	.	.	.
comp101473_c0_seq1	.	comp101473_c0_seq1|m.604689	.	.	.	.	.
comp101474_c0_seq1	.	.	.	.	.	.	.
comp101475_c0_seq1	.	.	.	.	.	.	.
comp101476_c0_seq1	SPD2A_MOUSE^SPD2A_MOUSE^Q:320-6,H:494-598^84.762%ID^E:6.92e-33^RecName: Full=SH3 and PX domain-containing protein 2A;^Eukaryota; Metazoa; Chordata; Craniata; Vertebrata; Euteleostomi; Mammalia; Eutheria; Euarchontoglires; Glires; Rodentia; Myomorpha; Muroidea; Muridae; Murinae; Mus; Mus	comp101476_c0_seq1|m.604690	SPD2A_MOUSE^SPD2A_MOUSE^Q:1-105,H:494-598^84.762%ID^E:3.37e-43^RecName: Full=SH3 and PX domain-containing protein 2A;^Eukaryota; Metazoa; Chordata; Craniata; Vertebrata; Euteleostomi; Mammalia; Eutheria; Euarchontoglires; Glires; Rodentia; Myomorpha; Muroidea; Muridae; Murinae; Mus; Mus	.	.	ENOG410YBFF^phosphatidylinositol binding	KEGG:mmu:14218
comp101477_c0_seq1	EVI5L_HUMAN^EVI5L_HUMAN^Q:353-3,H:333-449^97.436%ID^E:3.7e-72^RecName: Full=EVI5-like protein;^Eukaryota; Metazoa; Chordata; Craniata; Vertebrata; Euteleostomi; Mammalia; Eutheria; Euarchontoglires; Primates; Haplorrhini; Catarrhini; Hominidae; Homo	comp101477_c0_seq1|m.604693	EVI5L_HUMAN^EVI5L_HUMAN^Q:1-117,H:333-449^97.436%ID^E:3.33e-72^RecName: Full=EVI5-like protein;^Eukaryota; Metazoa; Chordata; Craniata; Vertebrata; Euteleostomi; Mammalia; Eutheria; Euarchontoglires; Primates; Haplorrhini; Catarrhini; Hominidae; Homo	.	.	ENOG410YWJY^ecotropic viral integration site	KEGG:hsa:115704`KO:K20242
comp101478_c0_seq1	.	.	.	.	.	.	.
comp101479_c0_seq1	.	.	.	.	.	.	.
comp10148_c0_seq1	.	.	.	.	.	.	.
comp101480_c0_seq1	.	.	.	.	.	.	.
comp101481_c0_seq1	.	.	.	.	.	.	.
comp101482_c0_seq1	.	.	.	.	.	.	.
comp101483_c0_seq1	.	comp101483_c0_seq1|m.604694	.	.	.	.	.
comp101484_c0_seq1	.	.	.	.	.	.	.
comp101485_c0_seq1	CA174_RAT^CA174_RAT^Q:389-276,H:177-214^92.105%ID^E:3.57e-10^RecName: Full=UPF0688 protein C1orf174 homolog;^Eukaryota; Metazoa; Chordata; Craniata; Vertebrata; Euteleostomi; Mammalia; Eutheria; Euarchontoglires; Glires; Rodentia; Myomorpha; Muroidea; Muridae; Murinae; Rattus	.	.	.	.	ENOG410XZ19^Chromosome 1 open reading frame 174	KEGG:rno:362671
comp101486_c0_seq1	KDM5C_PIG^KDM5C_PIG^Q:374-3,H:1366-1489^93.548%ID^E:1.34e-33^RecName: Full=Lysine-specific demethylase 5C;^Eukaryota; Metazoa; Chordata; Craniata; Vertebrata; Euteleostomi; Mammalia; Eutheria; Laurasiatheria; Cetartiodactyla; Suina; Suidae; Sus	comp101486_c0_seq1|m.604697	KDM5C_PIG^KDM5C_PIG^Q:1-124,H:1366-1489^93.548%ID^E:2.47e-48^RecName: Full=Lysine-specific demethylase 5C;^Eukaryota; Metazoa; Chordata; Craniata; Vertebrata; Euteleostomi; Mammalia; Eutheria; Laurasiatheria; Cetartiodactyla; Suina; Suidae; Sus	.	.	ENOG410XR9J^lysine (K)-specific demethylase	KEGG:ssc:100037295`KO:K11446
comp101487_c0_seq1	.	.	.	.	.	.	.
comp101488_c0_seq1	.	.	.	.	.	.	.
comp101489_c0_seq1	.	comp101489_c0_seq1|m.604698	.	.	.	.	.
comp101490_c0_seq1	.	.	.	.	.	.	.
comp101491_c0_seq1	.	.	.	.	.	.	.
comp101492_c0_seq1	.	.	.	.	.	.	.
comp101493_c0_seq1	.	.	.	.	.	.	.
comp101494_c0_seq1	ARP3_CHICK^ARP3_CHICK^Q:306-1,H:309-410^100%ID^E:1.86e-69^RecName: Full=Actin-related protein 3;^Eukaryota; Metazoa; Chordata; Craniata; Vertebrata; Euteleostomi; Archelosauria; Archosauria; Dinosauria; Saurischia; Theropoda; Coelurosauria; Aves; Neognathae; Galloanserae; Galliformes; Phasianidae; Phasianinae; Gallus	comp101494_c0_seq1|m.604699	ARP3_CHICK^ARP3_CHICK^Q:1-102,H:309-410^100%ID^E:1.68e-69^RecName: Full=Actin-related protein 3;^Eukaryota; Metazoa; Chordata; Craniata; Vertebrata; Euteleostomi; Archelosauria; Archosauria; Dinosauria; Saurischia; Theropoda; Coelurosauria; Aves; Neognathae; Galloanserae; Galliformes; Phasianidae; Phasianinae; Gallus	.	.	COG5277^Actin-related protein	KEGG:gga:374197`KO:K18584
comp101495_c0_seq1	.	.	.	.	.	.	.
comp101496_c0_seq1	.	.	.	.	.	.	.
comp101497_c0_seq1	.	.	.	.	.	.	.
comp101498_c0_seq1	.	.	.	.	.	.	.
comp101499_c0_seq1	.	.	.	.	.	.	.
comp10150_c0_seq1	.	.	.	.	.	.	.
comp101500_c0_seq1	.	.	.	.	.	.	.
comp101501_c0_seq1	NGEF_MOUSE^NGEF_MOUSE^Q:362-84,H:618-710^96.774%ID^E:2.41e-59^RecName: Full=Ephexin-1;^Eukaryota; Metazoa; Chordata; Craniata; Vertebrata; Euteleostomi; Mammalia; Eutheria; Euarchontoglires; Glires; Rodentia; Myomorpha; Muroidea; Muridae; Murinae; Mus; Mus	.	.	.	.	COG5422^guanine nucleotide exchange factor	KEGG:mmu:53972`KO:K07525
comp101502_c0_seq1	.	.	.	.	.	.	.
comp101503_c0_seq1	.	.	.	.	.	.	.
comp101504_c0_seq1	.	.	.	.	.	.	.
comp101505_c0_seq1	.	.	.	.	.	.	.
comp101506_c0_seq1	.	.	.	.	.	.	.
comp101507_c0_seq1	.	.	.	.	.	.	.
comp101508_c0_seq1	.	.	.	.	.	.	.
comp101509_c0_seq1	.	.	.	.	.	.	.
comp10151_c0_seq1	.	.	.	.	.	.	.
comp101510_c0_seq1	.	.	.	.	.	.	.
comp101511_c0_seq1	.	comp101511_c0_seq1|m.604705	.	sigP:1^23^0.52^YES	.	.	.
comp101511_c0_seq1	.	comp101511_c0_seq1|m.604704	.	.	.	.	.
comp101512_c0_seq1	.	.	.	.	.	.	.
comp101513_c0_seq1	.	.	.	.	.	.	.
comp101514_c0_seq1	.	.	.	.	.	.	.
comp101515_c0_seq1	.	.	.	.	.	.	.
comp101516_c0_seq1	.	.	.	.	.	.	.
comp101517_c0_seq1	HMX2_HUMAN^HMX2_HUMAN^Q:255-55,H:1-67^97.015%ID^E:1.42e-38^RecName: Full=Homeobox protein HMX2;^Eukaryota; Metazoa; Chordata; Craniata; Vertebrata; Euteleostomi; Mammalia; Eutheria; Euarchontoglires; Primates; Haplorrhini; Catarrhini; Hominidae; Homo	comp101517_c0_seq1|m.604707	HMX2_HUMAN^HMX2_HUMAN^Q:46-130,H:1-85^95.294%ID^E:4.59e-44^RecName: Full=Homeobox protein HMX2;^Eukaryota; Metazoa; Chordata; Craniata; Vertebrata; Euteleostomi; Mammalia; Eutheria; Euarchontoglires; Primates; Haplorrhini; Catarrhini; Hominidae; Homo	.	.	ENOG4111R8D^H6 family homeobox	KEGG:hsa:3167`KO:K09349
comp101517_c0_seq1	HMX2_HUMAN^HMX2_HUMAN^Q:255-55,H:1-67^97.015%ID^E:1.42e-38^RecName: Full=Homeobox protein HMX2;^Eukaryota; Metazoa; Chordata; Craniata; Vertebrata; Euteleostomi; Mammalia; Eutheria; Euarchontoglires; Primates; Haplorrhini; Catarrhini; Hominidae; Homo	comp101517_c0_seq1|m.604708	.	.	.	.	.
comp101518_c0_seq1	.	.	.	.	.	.	.
comp101519_c0_seq1	.	.	.	.	.	.	.
comp10152_c0_seq1	.	.	.	.	.	.	.
comp101520_c0_seq1	.	.	.	.	.	.	.
comp101521_c0_seq1	.	.	.	.	.	.	.
comp101522_c0_seq1	.	comp101522_c0_seq1|m.604710	.	.	.	.	.
comp101523_c0_seq1	.	.	.	.	.	.	.
comp101524_c0_seq1	.	.	.	.	.	.	.
comp101525_c0_seq1	.	.	.	.	.	.	.
comp101526_c0_seq1	SIR2_PONAB^SIR2_PONAB^Q:358-53,H:111-212^88.235%ID^E:1.37e-62^RecName: Full=NAD-dependent protein deacetylase sirtuin-2;^Eukaryota; Metazoa; Chordata; Craniata; Vertebrata; Euteleostomi; Mammalia; Eutheria; Euarchontoglires; Primates; Haplorrhini; Catarrhini; Hominidae; Pongo	comp101526_c0_seq1|m.604713	SIR2_PONAB^SIR2_PONAB^Q:1-102,H:111-212^88.235%ID^E:1.23e-62^RecName: Full=NAD-dependent protein deacetylase sirtuin-2;^Eukaryota; Metazoa; Chordata; Craniata; Vertebrata; Euteleostomi; Mammalia; Eutheria; Euarchontoglires; Primates; Haplorrhini; Catarrhini; Hominidae; Pongo	.	.	COG0846^NAD-dependent protein deacetylase which modulates the activities of several enzymes which are inactive in their acetylated form	KEGG:pon:100172430`KO:K11412
comp101527_c0_seq1	.	.	.	.	.	.	.
comp101528_c0_seq1	.	.	.	.	.	.	.
comp101529_c0_seq1	.	.	.	.	.	.	.
comp10153_c0_seq1	.	.	.	.	.	.	.
comp101530_c0_seq1	.	.	.	.	.	.	.
comp101531_c0_seq1	.	.	.	.	.	.	.
comp101532_c0_seq1	ZNF79_HUMAN^ZNF79_HUMAN^Q:3-410,H:226-361^71.324%ID^E:6.09e-65^RecName: Full=Zinc finger protein 79;^Eukaryota; Metazoa; Chordata; Craniata; Vertebrata; Euteleostomi; Mammalia; Eutheria; Euarchontoglires; Primates; Haplorrhini; Catarrhini; Hominidae; Homo`ZNF79_HUMAN^ZNF79_HUMAN^Q:3-410,H:198-333^68.382%ID^E:2.7e-61^RecName: Full=Zinc finger protein 79;^Eukaryota; Metazoa; Chordata; Craniata; Ver…	comp101532_c0_seq1|m.604715	ZNF79_HUMAN^ZNF79_HUMAN^Q:1-136,H:226-361^71.324%ID^E:5.48e-65^RecName: Full=Zinc finger protein 79;^Eukaryota; Metazoa; Chordata; Craniata; Vertebrata; Euteleostomi; Mammalia; Eutheria; Euarchontoglires; Primates; Haplorrhini; Catarrhini; Hominidae; Homo`ZNF79_HUMAN^ZNF79_HUMAN^Q:1-136,H:198-333^68.382%ID^E:2.43e-61^RecName: Full=Zinc finger protein 79;^Eukaryota; Metazoa; Chordata; Craniata; Ve…	.	.	COG5048^Zinc finger protein	KEGG:hsa:7633`KO:K09228
comp101533_c0_seq1	.	.	.	.	.	.	.
comp101534_c0_seq1	.	.	.	.	.	.	.
comp101535_c0_seq1	.	.	.	.	.	.	.
comp101536_c0_seq1	LC7L2_HUMAN^LC7L2_HUMAN^Q:348-1,H:95-210^100%ID^E:1.11e-63^RecName: Full=Putative RNA-binding protein Luc7-like 2;^Eukaryota; Metazoa; Chordata; Craniata; Vertebrata; Euteleostomi; Mammalia; Eutheria; Euarchontoglires; Primates; Haplorrhini; Catarrhini; Hominidae; Homo	comp101536_c0_seq1|m.604716	LC7L2_HUMAN^LC7L2_HUMAN^Q:1-116,H:95-210^100%ID^E:3.24e-77^RecName: Full=Putative RNA-binding protein Luc7-like 2;^Eukaryota; Metazoa; Chordata; Craniata; Vertebrata; Euteleostomi; Mammalia; Eutheria; Euarchontoglires; Primates; Haplorrhini; Catarrhini; Hominidae; Homo	.	.	COG5200^S. cerevisiae	KEGG:hsa:51631`KO:K13212
comp101537_c0_seq1	.	comp101537_c0_seq1|m.604717	.	.	.	.	.
comp101538_c0_seq1	.	comp101538_c0_seq1|m.604718	.	.	.	.	.
comp101539_c0_seq1	.	.	.	.	.	.	.
comp10154_c0_seq1	.	.	.	.	.	.	.
comp101540_c0_seq1	DVL1_HUMAN^DVL1_HUMAN^Q:330-142,H:1-63^93.651%ID^E:3.48e-33^RecName: Full=Segment polarity protein dishevelled homolog DVL-1;^Eukaryota; Metazoa; Chordata; Craniata; Vertebrata; Euteleostomi; Mammalia; Eutheria; Euarchontoglires; Primates; Haplorrhini; Catarrhini; Hominidae; Homo	.	.	.	.	ENOG410Y5G4^dishevelled, dsh homolog	KEGG:hsa:1855`KO:K02353
comp101541_c0_seq1	.	.	.	.	.	.	.
comp101542_c0_seq1	PLHD1_HUMAN^PLHD1_HUMAN^Q:830-9,H:233-506^94.161%ID^E:2.38e-93^RecName: Full=Pleckstrin homology domain-containing family D member 1;^Eukaryota; Metazoa; Chordata; Craniata; Vertebrata; Euteleostomi; Mammalia; Eutheria; Euarchontoglires; Primates; Haplorrhini; Catarrhini; Hominidae; Homo	comp101542_c0_seq1|m.604722	PLHD1_HUMAN^PLHD1_HUMAN^Q:1-274,H:233-506^94.161%ID^E:0^RecName: Full=Pleckstrin homology domain-containing family D member 1;^Eukaryota; Metazoa; Chordata; Craniata; Vertebrata; Euteleostomi; Mammalia; Eutheria; Euarchontoglires; Primates; Haplorrhini; Catarrhini; Hominidae; Homo	.	.	ENOG410YFD5^pleckstrin homology domain containing, family D (with coiled-coil domains) member 1	KEGG:hsa:400224
comp101542_c0_seq1	PLHD1_HUMAN^PLHD1_HUMAN^Q:830-9,H:233-506^94.161%ID^E:2.38e-93^RecName: Full=Pleckstrin homology domain-containing family D member 1;^Eukaryota; Metazoa; Chordata; Craniata; Vertebrata; Euteleostomi; Mammalia; Eutheria; Euarchontoglires; Primates; Haplorrhini; Catarrhini; Hominidae; Homo	comp101542_c0_seq1|m.604724	.	.	ExpAA=23.86^PredHel=1^Topology=i57-79o	.	.
comp101542_c0_seq1	PLHD1_HUMAN^PLHD1_HUMAN^Q:830-9,H:233-506^94.161%ID^E:2.38e-93^RecName: Full=Pleckstrin homology domain-containing family D member 1;^Eukaryota; Metazoa; Chordata; Craniata; Vertebrata; Euteleostomi; Mammalia; Eutheria; Euarchontoglires; Primates; Haplorrhini; Catarrhini; Hominidae; Homo	comp101542_c0_seq1|m.604723	.	.	.	.	.
comp101543_c0_seq1	.	.	.	.	.	.	.
comp101544_c0_seq1	.	.	.	.	.	.	.
comp101545_c0_seq1	.	.	.	.	.	.	.
comp101546_c0_seq1	.	.	.	.	.	.	.
comp101547_c0_seq1	LORF2_HUMAN^LORF2_HUMAN^Q:110-835,H:859-1122^39.326%ID^E:4.3e-30^RecName: Full=LINE-1 retrotransposable element ORF2 protein;^Eukaryota; Metazoa; Chordata; Craniata; Vertebrata; Euteleostomi; Mammalia; Eutheria; Euarchontoglires; Primates; Haplorrhini; Catarrhini; Hominidae; Homo	.	.	.	.	ENOG410Y9TZ^NA	.
comp101548_c0_seq1	.	.	.	.	.	.	.
comp101549_c0_seq1	.	.	.	.	.	.	.
comp10155_c0_seq1	.	.	.	.	.	.	.
comp101550_c0_seq1	.	.	.	.	.	.	.
comp101551_c0_seq1	MAGD2_PONAB^MAGD2_PONAB^Q:318-73,H:450-531^98.78%ID^E:7.39e-28^RecName: Full=Melanoma-associated antigen D2;^Eukaryota; Metazoa; Chordata; Craniata; Vertebrata; Euteleostomi; Mammalia; Eutheria; Euarchontoglires; Primates; Haplorrhini; Catarrhini; Hominidae; Pongo	comp101551_c0_seq1|m.604727	MAGD2_PONAB^MAGD2_PONAB^Q:1-105,H:450-554^95.238%ID^E:5.05e-62^RecName: Full=Melanoma-associated antigen D2;^Eukaryota; Metazoa; Chordata; Craniata; Vertebrata; Euteleostomi; Mammalia; Eutheria; Euarchontoglires; Primates; Haplorrhini; Catarrhini; Hominidae; Pongo	.	.	ENOG4111S70^Melanoma antigen, family	KEGG:pon:100171511
comp101552_c0_seq1	.	.	.	.	.	.	.
comp101553_c0_seq1	.	.	.	.	.	.	.
comp101554_c0_seq1	LIN1_NYCCO^LIN1_NYCCO^Q:30-221,H:1157-1220^46.154%ID^E:4.01e-06^RecName: Full=LINE-1 reverse transcriptase homolog;^Eukaryota; Metazoa; Chordata; Craniata; Vertebrata; Euteleostomi; Mammalia; Eutheria; Euarchontoglires; Primates; Strepsirrhini; Lorisiformes; Lorisidae; Nycticebus	comp101554_c0_seq1|m.604729	.	.	.	.	.
comp101555_c0_seq1	.	.	.	.	.	.	.
comp101556_c0_seq1	LORF2_MOUSE^LORF2_MOUSE^Q:554-297,H:1131-1216^39.535%ID^E:7.93e-09^RecName: Full=LINE-1 retrotransposable element ORF2 protein;^Eukaryota; Metazoa; Chordata; Craniata; Vertebrata; Euteleostomi; Mammalia; Eutheria; Euarchontoglires; Glires; Rodentia; Myomorpha; Muroidea; Muridae; Murinae; Mus; Mus	.	.	.	.	ENOG41120A8^NA	.
comp101557_c0_seq1	3BHS7_MOUSE^3BHS7_MOUSE^Q:316-185,H:326-369^81.818%ID^E:4.33e-18^RecName: Full=3 beta-hydroxysteroid dehydrogenase type 7;^Eukaryota; Metazoa; Chordata; Craniata; Vertebrata; Euteleostomi; Mammalia; Eutheria; Euarchontoglires; Glires; Rodentia; Myomorpha; Muroidea; Muridae; Murinae; Mus; Mus	.	.	.	.	COG0451^Nad-dependent epimerase dehydratase	KEGG:mmu:101502`KO:K12408
comp101558_c0_seq1	.	comp101558_c0_seq1|m.604733	.	.	.	.	.
comp101558_c0_seq1	.	comp101558_c0_seq1|m.604731	.	.	.	.	.
comp101559_c0_seq1	.	comp101559_c0_seq1|m.604734	.	.	.	.	.
comp101560_c0_seq1	.	.	.	.	.	.	.
comp101561_c0_seq1	EMAL5_MOUSE^EMAL5_MOUSE^Q:923-810,H:1634-1671^97.368%ID^E:2.1e-14^RecName: Full=Echinoderm microtubule-associated protein-like 5;^Eukaryota; Metazoa; Chordata; Craniata; Vertebrata; Euteleostomi; Mammalia; Eutheria; Euarchontoglires; Glires; Rodentia; Myomorpha; Muroidea; Muridae; Murinae; Mus; Mus	.	.	.	.	ENOG410XNTQ^Echinoderm microtubule associated protein like	KEGG:mmu:319670`KO:K18597
comp101562_c0_seq1	.	.	.	.	.	.	.
comp101563_c0_seq1	.	.	.	.	.	.	.
comp101564_c0_seq1	.	.	.	.	.	.	.
comp101565_c0_seq1	.	comp101565_c0_seq1|m.604736	.	.	.	.	.
comp101566_c0_seq1	TPPC3_RAT^TPPC3_RAT^Q:198-1,H:1-66^98.485%ID^E:4.38e-41^RecName: Full=Trafficking protein particle complex subunit 3;^Eukaryota; Metazoa; Chordata; Craniata; Vertebrata; Euteleostomi; Mammalia; Eutheria; Euarchontoglires; Glires; Rodentia; Myomorpha; Muroidea; Muridae; Murinae; Rattus	.	.	.	.	ENOG410Z1VV^trafficking protein particle complex	KEGG:rno:362599`KO:K20302
comp101567_c0_seq1	.	.	.	.	.	.	.
comp101568_c0_seq1	.	.	.	.	.	.	.
comp101569_c0_seq1	.	.	.	.	.	.	.
comp10157_c0_seq1	.	comp10157_c0_seq1|m.2657	.	.	.	.	.
comp10157_c0_seq1	.	comp10157_c0_seq1|m.2658	.	.	.	.	.
comp101570_c0_seq1	.	.	.	.	.	.	.
comp101571_c0_seq1	TPP1_PANTR^TPP1_PANTR^Q:639-4,H:166-377^93.396%ID^E:1.7e-129^RecName: Full=Tripeptidyl-peptidase 1;^Eukaryota; Metazoa; Chordata; Craniata; Vertebrata; Euteleostomi; Mammalia; Eutheria; Euarchontoglires; Primates; Haplorrhini; Catarrhini; Hominidae; Pan	comp101571_c0_seq1|m.604739	TPP1_HUMAN^TPP1_HUMAN^Q:2-213,H:166-377^93.396%ID^E:3.59e-142^RecName: Full=Tripeptidyl-peptidase 1;^Eukaryota; Metazoa; Chordata; Craniata; Vertebrata; Euteleostomi; Mammalia; Eutheria; Euarchontoglires; Primates; Haplorrhini; Catarrhini; Hominidae; Homo	.	.	COG4934^peptidase	KEGG:hsa:1200`KO:K01279
comp101572_c0_seq1	.	.	.	.	.	.	.
comp101573_c0_seq1	RS12_RAT^RS12_RAT^Q:159-1,H:60-112^60.377%ID^E:7.61e-27^RecName: Full=40S ribosomal protein S12;^Eukaryota; Metazoa; Chordata; Craniata; Vertebrata; Euteleostomi; Mammalia; Eutheria; Euarchontoglires; Glires; Rodentia; Myomorpha; Muroidea; Muridae; Murinae; Rattus`RS12_RAT^RS12_RAT^Q:329-162,H:3-58^62.5%ID^E:7.61e-27^RecName: Full=40S ribosomal protein S12;^Eukaryota; Metazoa; Chordata; Craniata;…	.	.	.	.	COG1358^(ribosomal) protein	.
comp101574_c0_seq1	.	.	.	.	.	.	.
comp101575_c0_seq1	.	.	.	.	.	.	.
comp101576_c0_seq1	.	.	.	.	.	.	.
comp101577_c0_seq1	.	.	.	.	.	.	.
comp101578_c0_seq1	.	.	.	.	.	.	.
comp101579_c0_seq1	CINP_HUMAN^CINP_HUMAN^Q:391-221,H:1-57^91.228%ID^E:7.27e-30^RecName: Full=Cyclin-dependent kinase 2-interacting protein;^Eukaryota; Metazoa; Chordata; Craniata; Vertebrata; Euteleostomi; Mammalia; Eutheria; Euarchontoglires; Primates; Haplorrhini; Catarrhini; Hominidae; Homo	.	.	.	.	ENOG4111M0E^Cyclin-dependent kinase 2 interacting protein	KEGG:hsa:51550
comp10158_c0_seq1	.	.	.	.	.	.	.
comp101580_c0_seq1	.	.	.	.	.	.	.
comp101581_c0_seq1	.	.	.	.	.	.	.
comp101582_c0_seq1	.	comp101582_c0_seq1|m.604741	.	.	.	.	.
comp101583_c0_seq1	.	comp101583_c0_seq1|m.604742	.	.	.	.	.
comp101584_c0_seq1	.	.	.	.	.	.	.
comp101585_c0_seq1	.	.	.	.	.	.	.
comp101586_c0_seq1	.	.	.	.	.	.	.
comp101587_c0_seq1	.	.	.	.	.	.	.
comp101588_c0_seq1	.	.	.	.	.	.	.
comp101589_c0_seq1	.	comp101589_c0_seq1|m.604743	.	.	.	.	.
comp10159_c0_seq1	.	comp10159_c0_seq1|m.2659	.	sigP:1^18^0.791^YES	.	.	.
comp101590_c0_seq1	.	.	.	.	.	.	.
comp101591_c0_seq1	RDH1_HUMAN^RDH1_HUMAN^Q:376-116,H:232-318^90.805%ID^E:2.46e-51^RecName: Full=11-cis retinol dehydrogenase;^Eukaryota; Metazoa; Chordata; Craniata; Vertebrata; Euteleostomi; Mammalia; Eutheria; Euarchontoglires; Primates; Haplorrhini; Catarrhini; Hominidae; Homo	.	.	.	.	ENOG410Y7FK^retinol dehydrogenase activity	KEGG:hsa:5959`KO:K00061
comp101592_c0_seq1	.	.	.	.	.	.	.
comp101593_c0_seq1	.	comp101593_c0_seq1|m.604744	.	.	.	.	.
comp101594_c0_seq1	MYH14_MOUSE^MYH14_MOUSE^Q:330-1,H:142-251^96.364%ID^E:4.31e-70^RecName: Full=Myosin-14;^Eukaryota; Metazoa; Chordata; Craniata; Vertebrata; Euteleostomi; Mammalia; Eutheria; Euarchontoglires; Glires; Rodentia; Myomorpha; Muroidea; Muridae; Murinae; Mus; Mus	comp101594_c0_seq1|m.604745	MYH14_MOUSE^MYH14_MOUSE^Q:1-110,H:142-251^96.364%ID^E:3.88e-70^RecName: Full=Myosin-14;^Eukaryota; Metazoa; Chordata; Craniata; Vertebrata; Euteleostomi; Mammalia; Eutheria; Euarchontoglires; Glires; Rodentia; Myomorpha; Muroidea; Muridae; Murinae; Mus; Mus	.	.	COG5022^myosin heavy chain	KEGG:mmu:71960`KO:K10352
comp101595_c0_seq1	.	.	.	.	.	.	.
comp101596_c0_seq1	NCKX4_MOUSE^NCKX4_MOUSE^Q:92-478,H:476-604^97.674%ID^E:6.17e-62^RecName: Full=Sodium/potassium/calcium exchanger 4;^Eukaryota; Metazoa; Chordata; Craniata; Vertebrata; Euteleostomi; Mammalia; Eutheria; Euarchontoglires; Glires; Rodentia; Myomorpha; Muroidea; Muridae; Murinae; Mus; Mus	comp101596_c0_seq1|m.604746	NCKX4_MOUSE^NCKX4_MOUSE^Q:1-116,H:489-604^98.276%ID^E:1.4e-71^RecName: Full=Sodium/potassium/calcium exchanger 4;^Eukaryota; Metazoa; Chordata; Craniata; Vertebrata; Euteleostomi; Mammalia; Eutheria; Euarchontoglires; Glires; Rodentia; Myomorpha; Muroidea; Muridae; Murinae; Mus; Mus	.	ExpAA=64.13^PredHel=3^Topology=o39-61i68-90o100-115i	ENOG410Y9YY^Solute carrier family 24 (Sodium potassium calcium exchanger), member	KEGG:mmu:238384`KO:K13752
comp101597_c0_seq1	IL1R1_HUMAN^IL1R1_HUMAN^Q:453-4,H:419-563^83.333%ID^E:4.24e-80^RecName: Full=Interleukin-1 receptor type 1;^Eukaryota; Metazoa; Chordata; Craniata; Vertebrata; Euteleostomi; Mammalia; Eutheria; Euarchontoglires; Primates; Haplorrhini; Catarrhini; Hominidae; Homo	comp101597_c0_seq1|m.604747	IL1R1_HUMAN^IL1R1_HUMAN^Q:1-150,H:419-563^83.333%ID^E:3.82e-80^RecName: Full=Interleukin-1 receptor type 1;^Eukaryota; Metazoa; Chordata; Craniata; Vertebrata; Euteleostomi; Mammalia; Eutheria; Euarchontoglires; Primates; Haplorrhini; Catarrhini; Hominidae; Homo	.	.	ENOG410Z3W1^Interleukin 1	KEGG:hsa:3554`KO:K04386
comp101598_c0_seq1	.	.	.	.	.	.	.
comp101599_c0_seq1	.	.	.	.	.	.	.
comp1016_c0_seq1	.	.	.	.	.	.	.
comp10160_c0_seq1	.	.	.	.	.	.	.
comp101600_c0_seq1	.	.	.	.	.	.	.
comp101601_c0_seq1	SURF2_MOUSE^SURF2_MOUSE^Q:450-16,H:109-256^46.711%ID^E:4.42e-30^RecName: Full=Surfeit locus protein 2;^Eukaryota; Metazoa; Chordata; Craniata; Vertebrata; Euteleostomi; Mammalia; Eutheria; Euarchontoglires; Glires; Rodentia; Myomorpha; Muroidea; Muridae; Murinae; Mus; Mus	comp101601_c0_seq1|m.604749	SURF2_MOUSE^SURF2_MOUSE^Q:16-160,H:109-256^46.711%ID^E:2.07e-31^RecName: Full=Surfeit locus protein 2;^Eukaryota; Metazoa; Chordata; Craniata; Vertebrata; Euteleostomi; Mammalia; Eutheria; Euarchontoglires; Glires; Rodentia; Myomorpha; Muroidea; Muridae; Murinae; Mus; Mus	.	.	ENOG4111NE1^Surfeit 2	KEGG:mmu:20931
comp101601_c0_seq1	SURF2_MOUSE^SURF2_MOUSE^Q:450-16,H:109-256^46.711%ID^E:4.42e-30^RecName: Full=Surfeit locus protein 2;^Eukaryota; Metazoa; Chordata; Craniata; Vertebrata; Euteleostomi; Mammalia; Eutheria; Euarchontoglires; Glires; Rodentia; Myomorpha; Muroidea; Muridae; Murinae; Mus; Mus	comp101601_c0_seq1|m.604748	.	.	.	.	.
comp101602_c0_seq1	EHMT2_HUMAN^EHMT2_HUMAN^Q:442-2,H:119-265^89.796%ID^E:1.26e-67^RecName: Full=Histone-lysine N-methyltransferase EHMT2;^Eukaryota; Metazoa; Chordata; Craniata; Vertebrata; Euteleostomi; Mammalia; Eutheria; Euarchontoglires; Primates; Haplorrhini; Catarrhini; Hominidae; Homo	comp101602_c0_seq1|m.604750	EHMT2_HUMAN^EHMT2_HUMAN^Q:1-147,H:119-265^89.796%ID^E:4.25e-77^RecName: Full=Histone-lysine N-methyltransferase EHMT2;^Eukaryota; Metazoa; Chordata; Craniata; Vertebrata; Euteleostomi; Mammalia; Eutheria; Euarchontoglires; Primates; Haplorrhini; Catarrhini; Hominidae; Homo	.	.	COG0666^Ankyrin Repeat`COG2940^Histone-lysine N-methyltransferase	KEGG:hsa:10919`KO:K11420
comp101603_c0_seq1	.	.	.	.	.	.	.
comp101604_c0_seq1	CAMP3_HUMAN^CAMP3_HUMAN^Q:578-108,H:1078-1234^100%ID^E:4.7e-107^RecName: Full=Calmodulin-regulated spectrin-associated protein 3;^Eukaryota; Metazoa; Chordata; Craniata; Vertebrata; Euteleostomi; Mammalia; Eutheria; Euarchontoglires; Primates; Haplorrhini; Catarrhini; Hominidae; Homo	comp101604_c0_seq1|m.604752	CAMP3_MOUSE^CAMP3_MOUSE^Q:1-172,H:1081-1252^99.419%ID^E:2.59e-117^RecName: Full=Calmodulin-regulated spectrin-associated protein 3;^Eukaryota; Metazoa; Chordata; Craniata; Vertebrata; Euteleostomi; Mammalia; Eutheria; Euarchontoglires; Glires; Rodentia; Myomorpha; Muroidea; Muridae; Murinae; Mus; Mus	.	.	ENOG4111D0B^calmodulin regulated spectrin-associated protein	KEGG:mmu:69697`KO:K17493
comp101605_c0_seq1	MITD1_HUMAN^MITD1_HUMAN^Q:370-44,H:141-249^85.321%ID^E:1.28e-63^RecName: Full=MIT domain-containing protein 1;^Eukaryota; Metazoa; Chordata; Craniata; Vertebrata; Euteleostomi; Mammalia; Eutheria; Euarchontoglires; Primates; Haplorrhini; Catarrhini; Hominidae; Homo	comp101605_c0_seq1|m.604753	MITD1_HUMAN^MITD1_HUMAN^Q:1-109,H:141-249^85.321%ID^E:6.8e-64^RecName: Full=MIT domain-containing protein 1;^Eukaryota; Metazoa; Chordata; Craniata; Vertebrata; Euteleostomi; Mammalia; Eutheria; Euarchontoglires; Primates; Haplorrhini; Catarrhini; Hominidae; Homo	.	.	ENOG410XQAH^MIT, microtubule interacting and transport, domain containing 1	KEGG:hsa:129531
comp101606_c0_seq1	FSCN1_HUMAN^FSCN1_HUMAN^Q:482-3,H:213-372^98.125%ID^E:3.59e-110^RecName: Full=Fascin;^Eukaryota; Metazoa; Chordata; Craniata; Vertebrata; Euteleostomi; Mammalia; Eutheria; Euarchontoglires; Primates; Haplorrhini; Catarrhini; Hominidae; Homo	comp101606_c0_seq1|m.604754	FSCN1_HUMAN^FSCN1_HUMAN^Q:1-160,H:213-372^98.125%ID^E:3.23e-110^RecName: Full=Fascin;^Eukaryota; Metazoa; Chordata; Craniata; Vertebrata; Euteleostomi; Mammalia; Eutheria; Euarchontoglires; Primates; Haplorrhini; Catarrhini; Hominidae; Homo	.	.	ENOG410XPHV^fascin homolog 2, actin-bundling protein, retinal (Strongylocentrotus purpuratus)	KEGG:hsa:6624`KO:K17455
comp101606_c0_seq1	FSCN1_HUMAN^FSCN1_HUMAN^Q:482-3,H:213-372^98.125%ID^E:3.59e-110^RecName: Full=Fascin;^Eukaryota; Metazoa; Chordata; Craniata; Vertebrata; Euteleostomi; Mammalia; Eutheria; Euarchontoglires; Primates; Haplorrhini; Catarrhini; Hominidae; Homo	comp101606_c0_seq1|m.604755	.	.	.	.	.
comp101607_c0_seq1	.	.	.	.	.	.	.
comp101608_c0_seq1	.	.	.	.	.	.	.
comp101609_c0_seq1	.	.	.	.	.	.	.
comp101610_c0_seq1	FLII_HUMAN^FLII_HUMAN^Q:388-173,H:1198-1269^90.278%ID^E:7.16e-39^RecName: Full=Protein flightless-1 homolog;^Eukaryota; Metazoa; Chordata; Craniata; Vertebrata; Euteleostomi; Mammalia; Eutheria; Euarchontoglires; Primates; Haplorrhini; Catarrhini; Hominidae; Homo	.	.	.	.	COG4886^leucine Rich Repeat	KEGG:hsa:2314
comp101611_c0_seq1	AMPB_MOUSE^AMPB_MOUSE^Q:324-1,H:178-285^84.259%ID^E:3.88e-62^RecName: Full=Aminopeptidase B;^Eukaryota; Metazoa; Chordata; Craniata; Vertebrata; Euteleostomi; Mammalia; Eutheria; Euarchontoglires; Glires; Rodentia; Myomorpha; Muroidea; Muridae; Murinae; Mus; Mus	comp101611_c0_seq1|m.604759	AMPB_MOUSE^AMPB_MOUSE^Q:1-108,H:178-285^84.259%ID^E:3.49e-62^RecName: Full=Aminopeptidase B;^Eukaryota; Metazoa; Chordata; Craniata; Vertebrata; Euteleostomi; Mammalia; Eutheria; Euarchontoglires; Glires; Rodentia; Myomorpha; Muroidea; Muridae; Murinae; Mus; Mus	.	.	COG0308^aminopeptidase	KEGG:mmu:215615`KO:K01260
comp101612_c0_seq1	.	.	.	.	.	.	.
comp101613_c0_seq1	.	.	.	.	.	.	.
comp101614_c0_seq1	.	comp101614_c0_seq1|m.604763	.	.	.	.	.
comp101615_c0_seq1	.	.	.	.	.	.	.
comp101616_c0_seq1	.	.	.	.	.	.	.
comp101617_c0_seq1	.	.	.	.	.	.	.
comp101618_c0_seq1	.	.	.	.	.	.	.
comp101619_c0_seq1	.	comp101619_c0_seq1|m.604764	.	.	.	.	.
comp101619_c0_seq1	.	comp101619_c0_seq1|m.604765	.	.	.	.	.
comp101620_c0_seq1	.	.	.	.	.	.	.
comp101621_c0_seq1	KIF12_HUMAN^KIF12_HUMAN^Q:279-1,H:58-150^92.473%ID^E:1.67e-43^RecName: Full=Kinesin-like protein KIF12;^Eukaryota; Metazoa; Chordata; Craniata; Vertebrata; Euteleostomi; Mammalia; Eutheria; Euarchontoglires; Primates; Haplorrhini; Catarrhini; Hominidae; Homo	comp101621_c0_seq1|m.604767	KIF12_HUMAN^KIF12_HUMAN^Q:11-103,H:58-150^92.473%ID^E:4.05e-55^RecName: Full=Kinesin-like protein KIF12;^Eukaryota; Metazoa; Chordata; Craniata; Vertebrata; Euteleostomi; Mammalia; Eutheria; Euarchontoglires; Primates; Haplorrhini; Catarrhini; Hominidae; Homo	.	.	COG5059^Kinesin family member	KEGG:hsa:113220`KO:K10399
comp101622_c0_seq1	.	.	.	.	.	.	.
comp101623_c0_seq1	.	.	.	.	.	.	.
comp101624_c0_seq1	.	.	.	.	.	.	.
comp101625_c0_seq1	CLPT1_BOVIN^CLPT1_BOVIN^Q:319-2,H:380-485^97.17%ID^E:1.72e-52^RecName: Full=Cleft lip and palate transmembrane protein 1 homolog;^Eukaryota; Metazoa; Chordata; Craniata; Vertebrata; Euteleostomi; Mammalia; Eutheria; Laurasiatheria; Cetartiodactyla; Ruminantia; Pecora; Bovidae; Bovinae; Bos	comp101625_c0_seq1|m.604768	CLPT1_BOVIN^CLPT1_BOVIN^Q:3-108,H:380-485^97.17%ID^E:7.7e-66^RecName: Full=Cleft lip and palate transmembrane protein 1 homolog;^Eukaryota; Metazoa; Chordata; Craniata; Vertebrata; Euteleostomi; Mammalia; Eutheria; Laurasiatheria; Cetartiodactyla; Ruminantia; Pecora; Bovidae; Bovinae; Bos	.	ExpAA=39.01^PredHel=2^Topology=i13-35o40-57i	ENOG410XPEV^cleft lip and palate	KEGG:bta:618037
comp101626_c0_seq1	.	.	.	.	.	.	.
comp101627_c0_seq1	.	.	.	.	.	.	.
comp101628_c0_seq1	.	.	.	.	.	.	.
comp101629_c0_seq1	CETN2_MOUSE^CETN2_MOUSE^Q:337-2,H:58-169^96.429%ID^E:6.64e-57^RecName: Full=Centrin-2;^Eukaryota; Metazoa; Chordata; Craniata; Vertebrata; Euteleostomi; Mammalia; Eutheria; Euarchontoglires; Glires; Rodentia; Myomorpha; Muroidea; Muridae; Murinae; Mus; Mus`CETN2_MOUSE^CETN2_MOUSE^Q:238-11,H:13-93^40.741%ID^E:2.74e-09^RecName: Full=Centrin-2;^Eukaryota; Metazoa; Chordata; Craniata; Vertebrata; Eut…	comp101629_c0_seq1|m.604770	CETN2_MOUSE^CETN2_MOUSE^Q:1-112,H:58-169^96.429%ID^E:5.02e-71^RecName: Full=Centrin-2;^Eukaryota; Metazoa; Chordata; Craniata; Vertebrata; Euteleostomi; Mammalia; Eutheria; Euarchontoglires; Glires; Rodentia; Myomorpha; Muroidea; Muridae; Murinae; Mus; Mus`CETN2_MOUSE^CETN2_MOUSE^Q:44-109,H:28-93^45.455%ID^E:2.46e-09^RecName: Full=Centrin-2;^Eukaryota; Metazoa; Chordata; Craniata; Vertebrata; Eut…	.	.	COG5126^Calcium-binding protein	KEGG:mmu:26370`KO:K10840
comp10163_c0_seq1	.	.	.	.	.	.	.
comp101630_c0_seq1	FAH2A_HUMAN^FAH2A_HUMAN^Q:558-1,H:22-207^93.548%ID^E:9.1e-116^RecName: Full=Fumarylacetoacetate hydrolase domain-containing protein 2A;^Eukaryota; Metazoa; Chordata; Craniata; Vertebrata; Euteleostomi; Mammalia; Eutheria; Euarchontoglires; Primates; Haplorrhini; Catarrhini; Hominidae; Homo	comp101630_c0_seq1|m.604771	FAH2A_HUMAN^FAH2A_HUMAN^Q:1-186,H:22-207^93.548%ID^E:1.17e-128^RecName: Full=Fumarylacetoacetate hydrolase domain-containing protein 2A;^Eukaryota; Metazoa; Chordata; Craniata; Vertebrata; Euteleostomi; Mammalia; Eutheria; Euarchontoglires; Primates; Haplorrhini; Catarrhini; Hominidae; Homo	.	.	COG0179^Fumarylacetoacetate hydrolase	KEGG:hsa:51011
comp101631_c0_seq1	XYLB_HUMAN^XYLB_HUMAN^Q:459-1,H:38-190^90.85%ID^E:1.97e-96^RecName: Full=Xylulose kinase;^Eukaryota; Metazoa; Chordata; Craniata; Vertebrata; Euteleostomi; Mammalia; Eutheria; Euarchontoglires; Primates; Haplorrhini; Catarrhini; Hominidae; Homo	comp101631_c0_seq1|m.604774	XYLB_HUMAN^XYLB_HUMAN^Q:1-153,H:38-190^90.85%ID^E:1.77e-96^RecName: Full=Xylulose kinase;^Eukaryota; Metazoa; Chordata; Craniata; Vertebrata; Euteleostomi; Mammalia; Eutheria; Euarchontoglires; Primates; Haplorrhini; Catarrhini; Hominidae; Homo	.	.	COG1070^Carbohydrate kinase	KEGG:hsa:9942`KO:K00854
comp101632_c0_seq1	.	.	.	.	.	.	.
comp101633_c0_seq1	.	.	.	.	.	.	.
comp101634_c0_seq1	.	.	.	.	.	.	.
comp101635_c0_seq1	.	.	.	.	.	.	.
comp101636_c0_seq1	SAE1_BOVIN^SAE1_BOVIN^Q:339-1,H:148-260^96.46%ID^E:1.29e-73^RecName: Full=SUMO-activating enzyme subunit 1;^Eukaryota; Metazoa; Chordata; Craniata; Vertebrata; Euteleostomi; Mammalia; Eutheria; Laurasiatheria; Cetartiodactyla; Ruminantia; Pecora; Bovidae; Bovinae; Bos	comp101636_c0_seq1|m.604777	SAE1_BOVIN^SAE1_BOVIN^Q:1-113,H:148-260^96.46%ID^E:1.16e-73^RecName: Full=SUMO-activating enzyme subunit 1;^Eukaryota; Metazoa; Chordata; Craniata; Vertebrata; Euteleostomi; Mammalia; Eutheria; Laurasiatheria; Cetartiodactyla; Ruminantia; Pecora; Bovidae; Bovinae; Bos	.	.	COG0476^small protein activating enzyme activity	KEGG:bta:505512`KO:K10684
comp101637_c0_seq1	.	.	.	.	.	.	.
comp101638_c0_seq1	EVC_HUMAN^EVC_HUMAN^Q:382-206,H:933-992^68.333%ID^E:1.65e-07^RecName: Full=Ellis-van Creveld syndrome protein;^Eukaryota; Metazoa; Chordata; Craniata; Vertebrata; Euteleostomi; Mammalia; Eutheria; Euarchontoglires; Primates; Haplorrhini; Catarrhini; Hominidae; Homo	.	.	.	.	ENOG410ZF6D^Ellis van Creveld syndrome	KEGG:hsa:2121`KO:K19605
comp101639_c0_seq1	.	.	.	.	.	.	.
comp10164_c0_seq1	.	.	.	.	.	.	.
comp101640_c0_seq1	.	comp101640_c0_seq1|m.604778	.	.	.	.	.
comp101641_c0_seq1	.	.	.	.	.	.	.
comp101642_c0_seq1	.	.	.	.	.	.	.
comp101643_c0_seq1	LAMP2_HUMAN^LAMP2_HUMAN^Q:486-1,H:134-294^67.901%ID^E:1.43e-53^RecName: Full=Lysosome-associated membrane glycoprotein 2;^Eukaryota; Metazoa; Chordata; Craniata; Vertebrata; Euteleostomi; Mammalia; Eutheria; Euarchontoglires; Primates; Haplorrhini; Catarrhini; Hominidae; Homo	comp101643_c0_seq1|m.604779	LAMP2_HUMAN^LAMP2_HUMAN^Q:1-162,H:134-294^77.16%ID^E:2.25e-73^RecName: Full=Lysosome-associated membrane glycoprotein 2;^Eukaryota; Metazoa; Chordata; Craniata; Vertebrata; Euteleostomi; Mammalia; Eutheria; Euarchontoglires; Primates; Haplorrhini; Catarrhini; Hominidae; Homo	.	.	.	KEGG:hsa:3920`KO:K06528
comp101644_c0_seq1	.	.	.	.	.	.	.
comp101645_c0_seq1	.	.	.	.	.	.	.
comp101646_c0_seq1	.	.	.	.	.	.	.
comp101647_c0_seq1	.	.	.	.	.	.	.
comp101648_c0_seq1	.	.	.	.	.	.	.
comp101649_c0_seq1	.	.	.	.	.	.	.
comp101650_c0_seq1	.	.	.	.	.	.	.
comp101651_c0_seq1	.	.	.	.	.	.	.
comp101652_c0_seq1	.	.	.	.	.	.	.
comp101653_c0_seq1	PACN3_HUMAN^PACN3_HUMAN^Q:351-1,H:105-221^94.017%ID^E:2.81e-71^RecName: Full=Protein kinase C and casein kinase substrate in neurons protein 3;^Eukaryota; Metazoa; Chordata; Craniata; Vertebrata; Euteleostomi; Mammalia; Eutheria; Euarchontoglires; Primates; Haplorrhini; Catarrhini; Hominidae; Homo	comp101653_c0_seq1|m.604781	PACN3_HUMAN^PACN3_HUMAN^Q:1-117,H:105-221^94.017%ID^E:2.53e-71^RecName: Full=Protein kinase C and casein kinase substrate in neurons protein 3;^Eukaryota; Metazoa; Chordata; Craniata; Vertebrata; Euteleostomi; Mammalia; Eutheria; Euarchontoglires; Primates; Haplorrhini; Catarrhini; Hominidae; Homo	.	.	ENOG410XRX2^Protein kinase C and casein kinase substrate in neurons	KEGG:hsa:29763`KO:K20123
comp101653_c0_seq1	PACN3_HUMAN^PACN3_HUMAN^Q:351-1,H:105-221^94.017%ID^E:2.81e-71^RecName: Full=Protein kinase C and casein kinase substrate in neurons protein 3;^Eukaryota; Metazoa; Chordata; Craniata; Vertebrata; Euteleostomi; Mammalia; Eutheria; Euarchontoglires; Primates; Haplorrhini; Catarrhini; Hominidae; Homo	comp101653_c0_seq1|m.604780	.	.	.	.	.
comp101654_c0_seq1	.	.	.	.	.	.	.
comp101655_c0_seq1	.	.	.	.	.	.	.
comp101656_c0_seq1	.	comp101656_c0_seq1|m.604783	.	.	.	.	.
comp101657_c0_seq1	ARRB1_MACFA^ARRB1_MACFA^Q:514-2,H:145-315^100%ID^E:9.46e-103^RecName: Full=Beta-arrestin-1;^Eukaryota; Metazoa; Chordata; Craniata; Vertebrata; Euteleostomi; Mammalia; Eutheria; Euarchontoglires; Primates; Haplorrhini; Catarrhini; Cercopithecidae; Cercopithecinae; Macaca	comp101657_c0_seq1|m.604784	ARRB1_BOVIN^ARRB1_BOVIN^Q:1-171,H:145-315^100%ID^E:1.48e-122^RecName: Full=Beta-arrestin-1;^Eukaryota; Metazoa; Chordata; Craniata; Vertebrata; Euteleostomi; Mammalia; Eutheria; Laurasiatheria; Cetartiodactyla; Ruminantia; Pecora; Bovidae; Bovinae; Bos	.	.	ENOG410XR0F^arrestin	KEGG:bta:281637`KO:K04439
comp101658_c0_seq1	.	.	.	.	.	.	.
comp101659_c0_seq1	.	.	.	.	.	.	.
comp101660_c0_seq1	.	.	.	.	.	.	.
comp101661_c0_seq1	.	.	.	.	.	.	.
comp101662_c0_seq1	.	comp101662_c0_seq1|m.604785	.	.	ExpAA=31.13^PredHel=1^Topology=o20-41i	.	.
comp101663_c0_seq1	.	.	.	.	.	.	.
comp101664_c0_seq1	.	.	.	.	.	.	.
comp101665_c0_seq1	.	.	.	.	.	.	.
comp101666_c0_seq1	.	.	.	.	.	.	.
comp101667_c0_seq1	.	.	.	.	.	.	.
comp101668_c0_seq1	.	.	.	.	.	.	.
comp101669_c0_seq1	.	comp101669_c0_seq1|m.604787	.	.	.	.	.
comp10167_c0_seq1	DDX51_MOUSE^DDX51_MOUSE^Q:368-222,H:196-244^91.837%ID^E:3.02e-24^RecName: Full=ATP-dependent RNA helicase DDX51;^Eukaryota; Metazoa; Chordata; Craniata; Vertebrata; Euteleostomi; Mammalia; Eutheria; Euarchontoglires; Glires; Rodentia; Myomorpha; Muroidea; Muridae; Murinae; Mus; Mus`DDX51_MOUSE^DDX51_MOUSE^Q:127-62,H:249-270^77.273%ID^E:3.02e-24^RecName: Full=ATP-dependent RNA helicase DDX51;^Euka…	.	.	.	.	ENOG410XRWM^atp-dependent rna helicase	KEGG:mmu:69663`KO:K14807
comp101670_c0_seq1	.	.	.	.	.	.	.
comp101671_c0_seq1	TR143_MOUSE^TR143_MOUSE^Q:778-467,H:3-106^52.885%ID^E:2.14e-23^RecName: Full=Taste receptor type 2 member 143;^Eukaryota; Metazoa; Chordata; Craniata; Vertebrata; Euteleostomi; Mammalia; Eutheria; Euarchontoglires; Glires; Rodentia; Myomorpha; Muroidea; Muridae; Murinae; Mus; Mus	comp101671_c0_seq1|m.604789	.	.	.	.	.
comp101672_c0_seq1	.	.	.	.	.	.	.
comp101673_c0_seq1	.	.	.	.	.	.	.
comp101674_c0_seq1	.	.	.	.	.	.	.
comp101675_c0_seq1	.	comp101675_c0_seq1|m.604791	.	.	.	.	.
comp101676_c0_seq1	.	.	.	.	.	.	.
comp101677_c0_seq1	.	.	.	.	.	.	.
comp101678_c0_seq1	.	.	.	.	.	.	.
comp101679_c0_seq1	.	.	.	.	.	.	.
comp10168_c0_seq1	.	comp10168_c0_seq1|m.2661	.	.	.	.	.
comp101680_c0_seq1	SPNS2_MOUSE^SPNS2_MOUSE^Q:391-2,H:232-361^95.385%ID^E:1.55e-84^RecName: Full=Protein spinster homolog 2;^Eukaryota; Metazoa; Chordata; Craniata; Vertebrata; Euteleostomi; Mammalia; Eutheria; Euarchontoglires; Glires; Rodentia; Myomorpha; Muroidea; Muridae; Murinae; Mus; Mus	comp101680_c0_seq1|m.604793	SPNS2_MOUSE^SPNS2_MOUSE^Q:1-130,H:232-361^95.385%ID^E:1.39e-84^RecName: Full=Protein spinster homolog 2;^Eukaryota; Metazoa; Chordata; Craniata; Vertebrata; Euteleostomi; Mammalia; Eutheria; Euarchontoglires; Glires; Rodentia; Myomorpha; Muroidea; Muridae; Murinae; Mus; Mus	.	ExpAA=54.24^PredHel=2^Topology=o30-52i83-105o	COG0477^major facilitator Superfamily	KEGG:mmu:216892
comp101681_c0_seq1	.	.	.	.	.	.	.
comp101682_c0_seq1	.	.	.	.	.	.	.
comp101683_c0_seq1	CCM2_HUMAN^CCM2_HUMAN^Q:350-3,H:13-128^98.276%ID^E:3.92e-77^RecName: Full=Cerebral cavernous malformations 2 protein;^Eukaryota; Metazoa; Chordata; Craniata; Vertebrata; Euteleostomi; Mammalia; Eutheria; Euarchontoglires; Primates; Haplorrhini; Catarrhini; Hominidae; Homo	comp101683_c0_seq1|m.604796	CCM2_HUMAN^CCM2_HUMAN^Q:47-174,H:1-128^98.438%ID^E:5.66e-88^RecName: Full=Cerebral cavernous malformations 2 protein;^Eukaryota; Metazoa; Chordata; Craniata; Vertebrata; Euteleostomi; Mammalia; Eutheria; Euarchontoglires; Primates; Haplorrhini; Catarrhini; Hominidae; Homo	.	.	ENOG410ZBNR^Cerebral cavernous malformation 2	KEGG:hsa:83605
comp101684_c0_seq1	.	.	.	.	.	.	.
comp101685_c0_seq1	.	.	.	.	.	.	.
comp101686_c0_seq1	.	.	.	.	.	.	.
comp101687_c0_seq1	.	comp101687_c0_seq1|m.604797	.	.	.	.	.
comp101688_c0_seq1	TNIP3_HUMAN^TNIP3_HUMAN^Q:248-3,H:72-159^54.545%ID^E:5.01e-16^RecName: Full=TNFAIP3-interacting protein 3;^Eukaryota; Metazoa; Chordata; Craniata; Vertebrata; Euteleostomi; Mammalia; Eutheria; Euarchontoglires; Primates; Haplorrhini; Catarrhini; Hominidae; Homo	.	.	.	.	ENOG410YIE3^NA	KEGG:hsa:79931
comp101689_c0_seq1	.	comp101689_c0_seq1|m.604798	.	.	ExpAA=35.16^PredHel=2^Topology=i47-64o96-118i	.	.
comp10169_c0_seq1	.	.	.	.	.	.	.
comp101690_c0_seq1	.	.	.	.	.	.	.
comp101691_c0_seq1	.	.	.	.	.	.	.
comp101692_c0_seq1	.	.	.	.	.	.	.
comp101693_c0_seq1	CP8B1_PIG^CP8B1_PIG^Q:1011-328,H:271-498^83.333%ID^E:7.42e-120^RecName: Full=5-beta-cholestane-3-alpha,7-alpha-diol 12-alpha-hydroxylase;^Eukaryota; Metazoa; Chordata; Craniata; Vertebrata; Euteleostomi; Mammalia; Eutheria; Laurasiatheria; Cetartiodactyla; Suina; Suidae; Sus	comp101693_c0_seq1|m.604799	CP8B1_HUMAN^CP8B1_HUMAN^Q:1-227,H:271-497^82.379%ID^E:8.46e-140^RecName: Full=7-alpha-hydroxycholest-4-en-3-one 12-alpha-hydroxylase;^Eukaryota; Metazoa; Chordata; Craniata; Vertebrata; Euteleostomi; Mammalia; Eutheria; Euarchontoglires; Primates; Haplorrhini; Catarrhini; Hominidae; Homo	.	.	COG2124^Cytochrome p450	KEGG:hsa:1582`KO:K07431
comp101694_c0_seq1	TUSC1_HUMAN^TUSC1_HUMAN^Q:704-135,H:2-193^71.282%ID^E:9.45e-31^RecName: Full=Tumor suppressor candidate gene 1 protein;^Eukaryota; Metazoa; Chordata; Craniata; Vertebrata; Euteleostomi; Mammalia; Eutheria; Euarchontoglires; Primates; Haplorrhini; Catarrhini; Hominidae; Homo	comp101694_c0_seq1|m.604803	TUSC1_HUMAN^TUSC1_HUMAN^Q:1-198,H:1-200^71.921%ID^E:1.13e-72^RecName: Full=Tumor suppressor candidate gene 1 protein;^Eukaryota; Metazoa; Chordata; Craniata; Vertebrata; Euteleostomi; Mammalia; Eutheria; Euarchontoglires; Primates; Haplorrhini; Catarrhini; Hominidae; Homo	.	.	ENOG41117ET^tumor suppressor candidate 1	KEGG:hsa:286319
comp101695_c0_seq1	.	.	.	.	.	.	.
comp101696_c0_seq1	.	.	.	.	.	.	.
comp101697_c0_seq1	.	.	.	.	.	.	.
comp101698_c0_seq1	.	.	.	.	.	.	.
comp101699_c0_seq1	.	.	.	.	.	.	.
comp1017_c0_seq1	.	.	.	.	.	.	.
comp10170_c0_seq1	.	comp10170_c0_seq1|m.2667	.	.	.	.	.
comp101700_c0_seq1	.	.	.	.	.	.	.
comp101701_c0_seq1	.	.	.	.	.	.	.
comp101702_c0_seq1	.	comp101702_c0_seq1|m.604805	.	.	ExpAA=44.88^PredHel=2^Topology=i21-43o72-94i	.	.
comp101703_c0_seq1	.	.	.	.	.	.	.
comp101704_c0_seq1	CLASR_BOVIN^CLASR_BOVIN^Q:320-180,H:569-615^100%ID^E:4.95e-11^RecName: Full=CLK4-associating serine/arginine rich protein;^Eukaryota; Metazoa; Chordata; Craniata; Vertebrata; Euteleostomi; Mammalia; Eutheria; Laurasiatheria; Cetartiodactyla; Ruminantia; Pecora; Bovidae; Bovinae; Bos	comp101704_c0_seq1|m.604806	CLASR_HUMAN^CLASR_HUMAN^Q:1-102,H:573-674^99.02%ID^E:3.85e-59^RecName: Full=CLK4-associating serine/arginine rich protein;^Eukaryota; Metazoa; Chordata; Craniata; Vertebrata; Euteleostomi; Mammalia; Eutheria; Euarchontoglires; Primates; Haplorrhini; Catarrhini; Hominidae; Homo	.	.	COG0303^Molybdenum cofactor synthesis domain protein	KEGG:hsa:11129`KO:K13168
comp101705_c0_seq1	.	.	.	.	.	.	.
comp101706_c0_seq1	.	.	.	.	.	.	.
comp101707_c0_seq1	.	.	.	.	.	.	.
comp101708_c0_seq1	.	.	.	.	.	.	.
comp101709_c0_seq1	.	.	.	.	.	.	.
comp101710_c0_seq1	.	comp101710_c0_seq1|m.604807	.	.	.	.	.
comp101711_c0_seq1	.	.	.	.	.	.	.
comp101712_c0_seq1	.	.	.	.	.	.	.
comp101713_c0_seq1	.	.	.	.	.	.	.
comp101714_c0_seq1	.	.	.	.	.	.	.
comp101715_c0_seq1	.	.	.	.	.	.	.
comp101716_c0_seq1	ERLEC_HUMAN^ERLEC_HUMAN^Q:361-2,H:348-467^99.167%ID^E:8.51e-85^RecName: Full=Endoplasmic reticulum lectin 1;^Eukaryota; Metazoa; Chordata; Craniata; Vertebrata; Euteleostomi; Mammalia; Eutheria; Euarchontoglires; Primates; Haplorrhini; Catarrhini; Hominidae; Homo`ERLEC_HUMAN^ERLEC_HUMAN^Q:352-2,H:120-244^25.197%ID^E:3.44e-06^RecName: Full=Endoplasmic reticulum lectin 1;^Eukaryota; Metazoa; Chorda…	comp101716_c0_seq1|m.604808	ERLEC_HUMAN^ERLEC_HUMAN^Q:1-120,H:348-467^99.167%ID^E:7.65e-85^RecName: Full=Endoplasmic reticulum lectin 1;^Eukaryota; Metazoa; Chordata; Craniata; Vertebrata; Euteleostomi; Mammalia; Eutheria; Euarchontoglires; Primates; Haplorrhini; Catarrhini; Hominidae; Homo`ERLEC_HUMAN^ERLEC_HUMAN^Q:4-120,H:120-244^25.197%ID^E:3.1e-06^RecName: Full=Endoplasmic reticulum lectin 1;^Eukaryota; Metazoa; Chordat…	.	.	ENOG410XR8A^glycoprotein binding	KEGG:hsa:27248`KO:K14008
comp101717_c0_seq1	.	.	.	.	.	.	.
comp101718_c0_seq1	.	.	.	.	.	.	.
comp101719_c0_seq1	.	comp101719_c0_seq1|m.604809	.	.	.	.	.
comp101720_c0_seq1	.	.	.	.	.	.	.
comp101721_c0_seq1	.	.	.	.	.	.	.
comp101722_c0_seq1	FCN3_HUMAN^FCN3_HUMAN^Q:452-3,H:19-168^90%ID^E:9.39e-67^RecName: Full=Ficolin-3;^Eukaryota; Metazoa; Chordata; Craniata; Vertebrata; Euteleostomi; Mammalia; Eutheria; Euarchontoglires; Primates; Haplorrhini; Catarrhini; Hominidae; Homo	comp101722_c0_seq1|m.604810	FCN3_HUMAN^FCN3_HUMAN^Q:11-160,H:19-168^90%ID^E:1.24e-80^RecName: Full=Ficolin-3;^Eukaryota; Metazoa; Chordata; Craniata; Vertebrata; Euteleostomi; Mammalia; Eutheria; Euarchontoglires; Primates; Haplorrhini; Catarrhini; Hominidae; Homo	sigP:1^15^0.451^YES	.	ENOG410ZYS4^fibrinogen	KEGG:hsa:8547`KO:K10104
comp101723_c0_seq1	.	.	.	.	.	.	.
comp101724_c0_seq1	TICN2_HUMAN^TICN2_HUMAN^Q:519-316,H:310-377^94.118%ID^E:1.16e-37^RecName: Full=Testican-2;^Eukaryota; Metazoa; Chordata; Craniata; Vertebrata; Euteleostomi; Mammalia; Eutheria; Euarchontoglires; Primates; Haplorrhini; Catarrhini; Hominidae; Homo	comp101724_c0_seq1|m.604814	TICN2_HUMAN^TICN2_HUMAN^Q:1-83,H:310-392^95.181%ID^E:1.09e-51^RecName: Full=Testican-2;^Eukaryota; Metazoa; Chordata; Craniata; Vertebrata; Euteleostomi; Mammalia; Eutheria; Euarchontoglires; Primates; Haplorrhini; Catarrhini; Hominidae; Homo	.	.	ENOG410Y6A8^peptide cross-linking via chondroitin 4-sulfate glycosaminoglycan	KEGG:hsa:9806`KO:K08136
comp101725_c0_seq1	SBNO2_BOVIN^SBNO2_BOVIN^Q:597-1,H:558-756^88.945%ID^E:1.11e-87^RecName: Full=Protein strawberry notch homolog 2;^Eukaryota; Metazoa; Chordata; Craniata; Vertebrata; Euteleostomi; Mammalia; Eutheria; Laurasiatheria; Cetartiodactyla; Ruminantia; Pecora; Bovidae; Bovinae; Bos	comp101725_c0_seq1|m.604815	SBNO2_BOVIN^SBNO2_BOVIN^Q:1-199,H:558-756^88.945%ID^E:1.61e-103^RecName: Full=Protein strawberry notch homolog 2;^Eukaryota; Metazoa; Chordata; Craniata; Vertebrata; Euteleostomi; Mammalia; Eutheria; Laurasiatheria; Cetartiodactyla; Ruminantia; Pecora; Bovidae; Bovinae; Bos	.	.	ENOG410XQ7Q^Strawberry notch homolog	KEGG:bta:512682
comp101726_c0_seq1	.	comp101726_c0_seq1|m.604817	.	.	.	.	.
comp101728_c0_seq1	SPSY_HUMAN^SPSY_HUMAN^Q:368-3,H:147-268^99.18%ID^E:7.7e-73^RecName: Full=Spermine synthase;^Eukaryota; Metazoa; Chordata; Craniata; Vertebrata; Euteleostomi; Mammalia; Eutheria; Euarchontoglires; Primates; Haplorrhini; Catarrhini; Hominidae; Homo	comp101728_c0_seq1|m.604819	SPSY_HUMAN^SPSY_HUMAN^Q:1-122,H:147-268^99.18%ID^E:2.47e-82^RecName: Full=Spermine synthase;^Eukaryota; Metazoa; Chordata; Craniata; Vertebrata; Euteleostomi; Mammalia; Eutheria; Euarchontoglires; Primates; Haplorrhini; Catarrhini; Hominidae; Homo	.	.	COG0421^Catalyzes the production of spermidine from putrescine and decarboxylated S-adenosylmethionine (dcSAM), which serves as an aminopropyl donor (By similarity)	KEGG:hsa:6611`KO:K00802
comp101729_c0_seq1	.	.	.	.	.	.	.
comp101730_c0_seq1	COPD_MOUSE^COPD_MOUSE^Q:364-2,H:291-411^99.174%ID^E:1.21e-82^RecName: Full=Coatomer subunit delta;^Eukaryota; Metazoa; Chordata; Craniata; Vertebrata; Euteleostomi; Mammalia; Eutheria; Euarchontoglires; Glires; Rodentia; Myomorpha; Muroidea; Muridae; Murinae; Mus; Mus	comp101730_c0_seq1|m.604820	COPD_MOUSE^COPD_MOUSE^Q:1-121,H:291-411^99.174%ID^E:1.09e-82^RecName: Full=Coatomer subunit delta;^Eukaryota; Metazoa; Chordata; Craniata; Vertebrata; Euteleostomi; Mammalia; Eutheria; Euarchontoglires; Glires; Rodentia; Myomorpha; Muroidea; Muridae; Murinae; Mus; Mus	.	.	ENOG410XRH2^The coatomer is a cytosolic protein complex that binds to dilysine motifs and reversibly associates with Golgi non- clathrin-coated vesicles, which further mediate biosynthetic protein transport from the ER, via the Golgi up to the trans Golgi network. Coatomer complex is required for budding from Golgi membranes, and is essential for the retrograde Golgi-to-ER transport of dilysine-t…	KEGG:mmu:213827`KO:K20471
comp101731_c0_seq1	.	.	.	.	.	.	.
comp101732_c0_seq1	.	.	.	.	.	.	.
comp101733_c0_seq1	.	.	.	.	.	.	.
comp101734_c0_seq1	.	.	.	.	.	.	.
comp101735_c0_seq1	.	.	.	.	.	.	.
comp101736_c0_seq1	MIS_BOVIN^MIS_BOVIN^Q:496-609,H:149-187^79.487%ID^E:6.24e-08^RecName: Full=Muellerian-inhibiting factor;^Eukaryota; Metazoa; Chordata; Craniata; Vertebrata; Euteleostomi; Mammalia; Eutheria; Laurasiatheria; Cetartiodactyla; Ruminantia; Pecora; Bovidae; Bovinae; Bos	.	.	.	.	ENOG410XT8Z^bone morphogenetic protein	KEGG:bta:280718`KO:K04665
comp101737_c0_seq1	.	.	.	.	.	.	.
comp101738_c0_seq1	GXLT2_HUMAN^GXLT2_HUMAN^Q:102-1172,H:87-443^93.277%ID^E:0^RecName: Full=Glucoside xylosyltransferase 2;^Eukaryota; Metazoa; Chordata; Craniata; Vertebrata; Euteleostomi; Mammalia; Eutheria; Euarchontoglires; Primates; Haplorrhini; Catarrhini; Hominidae; Homo	comp101738_c0_seq1|m.604821	GXLT2_HUMAN^GXLT2_HUMAN^Q:34-390,H:87-443^93.277%ID^E:0^RecName: Full=Glucoside xylosyltransferase 2;^Eukaryota; Metazoa; Chordata; Craniata; Vertebrata; Euteleostomi; Mammalia; Eutheria; Euarchontoglires; Primates; Haplorrhini; Catarrhini; Hominidae; Homo	.	.	ENOG410XRNY^Glucoside xylosyltransferase	KEGG:hsa:727936`KO:K13676
comp101739_c0_seq1	.	.	.	.	.	.	.
comp10174_c0_seq1	.	.	.	.	.	.	.
comp101740_c0_seq1	LORF1_HUMAN^LORF1_HUMAN^Q:90-1,H:277-306^63.333%ID^E:1.5e-07^RecName: Full=LINE-1 retrotransposable element ORF1 protein;^Eukaryota; Metazoa; Chordata; Craniata; Vertebrata; Euteleostomi; Mammalia; Eutheria; Euarchontoglires; Primates; Haplorrhini; Catarrhini; Hominidae; Homo`LORF1_HUMAN^LORF1_HUMAN^Q:229-131,H:232-264^45.455%ID^E:1.5e-07^RecName: Full=LINE-1 retrotransposable element ORF1 protei…	.	.	.	.	.	.
comp101741_c0_seq1	PSPC1_HUMAN^PSPC1_HUMAN^Q:382-2,H:260-386^100%ID^E:5.09e-27^RecName: Full=Paraspeckle component 1;^Eukaryota; Metazoa; Chordata; Craniata; Vertebrata; Euteleostomi; Mammalia; Eutheria; Euarchontoglires; Primates; Haplorrhini; Catarrhini; Hominidae; Homo	comp101741_c0_seq1|m.604822	PSPC1_BOVIN^PSPC1_BOVIN^Q:1-127,H:257-383^100%ID^E:1.81e-81^RecName: Full=Paraspeckle component 1;^Eukaryota; Metazoa; Chordata; Craniata; Vertebrata; Euteleostomi; Mammalia; Eutheria; Laurasiatheria; Cetartiodactyla; Ruminantia; Pecora; Bovidae; Bovinae; Bos	.	.	ENOG410XQA0^Splicing factor proline	KEGG:bta:506696
comp101742_c0_seq1	.	.	.	.	.	.	.
comp101743_c0_seq1	DUS7_RAT^DUS7_RAT^Q:390-223,H:225-280^98.214%ID^E:1.48e-31^RecName: Full=Dual specificity protein phosphatase 7;^Eukaryota; Metazoa; Chordata; Craniata; Vertebrata; Euteleostomi; Mammalia; Eutheria; Euarchontoglires; Glires; Rodentia; Myomorpha; Muroidea; Muridae; Murinae; Rattus	.	.	.	.	COG2453^dual specificity phosphatase	.
comp101744_c0_seq1	.	comp101744_c0_seq1|m.604824	.	.	.	.	.
comp101745_c0_seq1	.	.	.	.	.	.	.
comp101746_c0_seq1	.	.	.	.	.	.	.
comp101747_c0_seq1	.	comp101747_c0_seq1|m.604826	.	.	.	.	.
comp101748_c0_seq1	.	.	.	.	.	.	.
comp101749_c0_seq1	.	.	.	.	.	.	.
comp10175_c0_seq1	.	.	.	.	.	.	.
comp101750_c0_seq1	.	comp101750_c0_seq1|m.604827	.	sigP:1^21^0.599^YES	.	.	.
comp101750_c0_seq1	.	comp101750_c0_seq1|m.604828	.	.	.	.	.
comp101751_c0_seq1	IGS10_HUMAN^IGS10_HUMAN^Q:1-2562,H:1770-2623^83.958%ID^E:0^RecName: Full=Immunoglobulin superfamily member 10;^Eukaryota; Metazoa; Chordata; Craniata; Vertebrata; Euteleostomi; Mammalia; Eutheria; Euarchontoglires; Primates; Haplorrhini; Catarrhini; Hominidae; Homo`IGS10_HUMAN^IGS10_HUMAN^Q:4-2529,H:1674-2513^29.647%ID^E:4.25e-118^RecName: Full=Immunoglobulin superfamily member 10;^Eukaryota; Met…	comp101751_c0_seq1|m.604829	IGS10_HUMAN^IGS10_HUMAN^Q:1-854,H:1770-2623^83.958%ID^E:0^RecName: Full=Immunoglobulin superfamily member 10;^Eukaryota; Metazoa; Chordata; Craniata; Vertebrata; Euteleostomi; Mammalia; Eutheria; Euarchontoglires; Primates; Haplorrhini; Catarrhini; Hominidae; Homo`IGS10_HUMAN^IGS10_HUMAN^Q:2-843,H:1674-2513^29.989%ID^E:9.61e-123^RecName: Full=Immunoglobulin superfamily member 10;^Eukaryota; Metaz…	.	.	ENOG410YEVU^immunoglobulin superfamily, member 10	KEGG:hsa:285313
comp101752_c0_seq1	.	.	.	.	.	.	.
comp101753_c0_seq1	.	comp101753_c0_seq1|m.604830	.	.	.	.	.
comp101754_c0_seq1	.	.	.	.	.	.	.
comp101755_c0_seq1	.	.	.	.	.	.	.
comp101756_c0_seq1	EKI1_HUMAN^EKI1_HUMAN^Q:270-1,H:60-149^95.556%ID^E:5.96e-34^RecName: Full=Ethanolamine kinase 1;^Eukaryota; Metazoa; Chordata; Craniata; Vertebrata; Euteleostomi; Mammalia; Eutheria; Euarchontoglires; Primates; Haplorrhini; Catarrhini; Hominidae; Homo	comp101756_c0_seq1|m.604833	EKI1_HUMAN^EKI1_HUMAN^Q:45-139,H:55-149^95.789%ID^E:3.39e-41^RecName: Full=Ethanolamine kinase 1;^Eukaryota; Metazoa; Chordata; Craniata; Vertebrata; Euteleostomi; Mammalia; Eutheria; Euarchontoglires; Primates; Haplorrhini; Catarrhini; Hominidae; Homo	.	ExpAA=22.43^PredHel=1^Topology=i59-81o	COG0510^Ethanolamine kinase	KEGG:hsa:55500`KO:K00894
comp101757_c0_seq1	PSD13_HUMAN^PSD13_HUMAN^Q:339-1,H:101-213^97.345%ID^E:1.74e-75^RecName: Full=26S proteasome non-ATPase regulatory subunit 13;^Eukaryota; Metazoa; Chordata; Craniata; Vertebrata; Euteleostomi; Mammalia; Eutheria; Euarchontoglires; Primates; Haplorrhini; Catarrhini; Hominidae; Homo	comp101757_c0_seq1|m.604835	PSD13_HUMAN^PSD13_HUMAN^Q:1-113,H:101-213^97.345%ID^E:1.56e-75^RecName: Full=26S proteasome non-ATPase regulatory subunit 13;^Eukaryota; Metazoa; Chordata; Craniata; Vertebrata; Euteleostomi; Mammalia; Eutheria; Euarchontoglires; Primates; Haplorrhini; Catarrhini; Hominidae; Homo	.	.	.	KEGG:hsa:5719`KO:K03039
comp101758_c0_seq1	.	.	.	.	.	.	.
comp101759_c0_seq1	STEA4_HUMAN^STEA4_HUMAN^Q:501-1,H:28-194^83.832%ID^E:9.93e-101^RecName: Full=Metalloreductase STEAP4;^Eukaryota; Metazoa; Chordata; Craniata; Vertebrata; Euteleostomi; Mammalia; Eutheria; Euarchontoglires; Primates; Haplorrhini; Catarrhini; Hominidae; Homo	comp101759_c0_seq1|m.604836	STEA4_HUMAN^STEA4_HUMAN^Q:1-167,H:28-194^83.832%ID^E:8.94e-101^RecName: Full=Metalloreductase STEAP4;^Eukaryota; Metazoa; Chordata; Craniata; Vertebrata; Euteleostomi; Mammalia; Eutheria; Euarchontoglires; Primates; Haplorrhini; Catarrhini; Hominidae; Homo	.	.	COG2085^NADP oxidoreductase, coenzyme f420-dependent	KEGG:hsa:79689`KO:K19876
comp10176_c0_seq1	.	.	.	.	.	.	.
comp101760_c0_seq1	.	.	.	.	.	.	.
comp101761_c0_seq1	.	.	.	.	.	.	.
comp101762_c0_seq1	.	.	.	.	.	.	.
comp101763_c0_seq1	DYH5_HUMAN^DYH5_HUMAN^Q:2-1144,H:3552-3932^96.063%ID^E:0^RecName: Full=Dynein heavy chain 5, axonemal;^Eukaryota; Metazoa; Chordata; Craniata; Vertebrata; Euteleostomi; Mammalia; Eutheria; Euarchontoglires; Primates; Haplorrhini; Catarrhini; Hominidae; Homo	comp101763_c0_seq1|m.604837	DYH5_HUMAN^DYH5_HUMAN^Q:1-381,H:3552-3932^96.063%ID^E:0^RecName: Full=Dynein heavy chain 5, axonemal;^Eukaryota; Metazoa; Chordata; Craniata; Vertebrata; Euteleostomi; Mammalia; Eutheria; Euarchontoglires; Primates; Haplorrhini; Catarrhini; Hominidae; Homo	.	.	COG5245^heavy chain	KEGG:hsa:1767`KO:K10408
comp101764_c0_seq1	.	.	.	.	.	.	.
comp101765_c0_seq1	.	.	.	.	.	.	.
comp101766_c0_seq1	.	.	.	.	.	.	.
comp101767_c0_seq1	TIF1A_HUMAN^TIF1A_HUMAN^Q:109-2,H:30-65^100%ID^E:1.34e-16^RecName: Full=Transcription intermediary factor 1-alpha;^Eukaryota; Metazoa; Chordata; Craniata; Vertebrata; Euteleostomi; Mammalia; Eutheria; Euarchontoglires; Primates; Haplorrhini; Catarrhini; Hominidae; Homo	comp101767_c0_seq1|m.604838	TIF1A_HUMAN^TIF1A_HUMAN^Q:56-120,H:1-65^93.846%ID^E:4.25e-18^RecName: Full=Transcription intermediary factor 1-alpha;^Eukaryota; Metazoa; Chordata; Craniata; Vertebrata; Euteleostomi; Mammalia; Eutheria; Euarchontoglires; Primates; Haplorrhini; Catarrhini; Hominidae; Homo	.	.	COG5076^bromodomain	KEGG:hsa:8805`KO:K08881
comp101767_c0_seq1	TIF1A_HUMAN^TIF1A_HUMAN^Q:109-2,H:30-65^100%ID^E:1.34e-16^RecName: Full=Transcription intermediary factor 1-alpha;^Eukaryota; Metazoa; Chordata; Craniata; Vertebrata; Euteleostomi; Mammalia; Eutheria; Euarchontoglires; Primates; Haplorrhini; Catarrhini; Hominidae; Homo	comp101767_c0_seq1|m.604840	.	.	.	.	.
comp101768_c0_seq1	.	.	.	.	.	.	.
comp101769_c0_seq1	.	.	.	.	.	.	.
comp10177_c0_seq1	.	.	.	.	.	.	.
comp101770_c0_seq1	.	.	.	.	.	.	.
comp101771_c0_seq1	CK2N2_HUMAN^CK2N2_HUMAN^Q:206-442,H:1-79^100%ID^E:1.14e-40^RecName: Full=Calcium/calmodulin-dependent protein kinase II inhibitor 2;^Eukaryota; Metazoa; Chordata; Craniata; Vertebrata; Euteleostomi; Mammalia; Eutheria; Euarchontoglires; Primates; Haplorrhini; Catarrhini; Hominidae; Homo	.	.	.	.	ENOG411202V^calcium calmodulin-dependent protein kinase II inhibitor 2	KEGG:hsa:94032
comp101772_c0_seq1	.	.	.	.	.	.	.
comp101773_c0_seq1	.	.	.	.	.	.	.
comp101774_c0_seq1	LITD1_HUMAN^LITD1_HUMAN^Q:256-29,H:223-293^35.526%ID^E:6.89e-06^RecName: Full=LINE-1 type transposase domain-containing protein 1;^Eukaryota; Metazoa; Chordata; Craniata; Vertebrata; Euteleostomi; Mammalia; Eutheria; Euarchontoglires; Primates; Haplorrhini; Catarrhini; Hominidae; Homo	.	.	.	.	ENOG410YV4T^LINE-1 type transposase domain containing 1	KEGG:hsa:54596
comp101775_c0_seq1	KCNQ4_MOUSE^KCNQ4_MOUSE^Q:1-675,H:472-696^94.667%ID^E:3.75e-130^RecName: Full=Potassium voltage-gated channel subfamily KQT member 4;^Eukaryota; Metazoa; Chordata; Craniata; Vertebrata; Euteleostomi; Mammalia; Eutheria; Euarchontoglires; Glires; Rodentia; Myomorpha; Muroidea; Muridae; Murinae; Mus; Mus	comp101775_c0_seq1|m.604842	KCNQ4_MOUSE^KCNQ4_MOUSE^Q:1-225,H:472-696^94.667%ID^E:3.76e-149^RecName: Full=Potassium voltage-gated channel subfamily KQT member 4;^Eukaryota; Metazoa; Chordata; Craniata; Vertebrata; Euteleostomi; Mammalia; Eutheria; Euarchontoglires; Glires; Rodentia; Myomorpha; Muroidea; Muridae; Murinae; Mus; Mus	.	.	COG1226^PotAssium voltage-gated channel	KEGG:mmu:60613`KO:K04929
comp101775_c0_seq1	KCNQ4_MOUSE^KCNQ4_MOUSE^Q:1-675,H:472-696^94.667%ID^E:3.75e-130^RecName: Full=Potassium voltage-gated channel subfamily KQT member 4;^Eukaryota; Metazoa; Chordata; Craniata; Vertebrata; Euteleostomi; Mammalia; Eutheria; Euarchontoglires; Glires; Rodentia; Myomorpha; Muroidea; Muridae; Murinae; Mus; Mus	comp101775_c0_seq1|m.604843	.	.	.	.	.
comp101776_c0_seq1	.	.	.	.	.	.	.
comp101777_c0_seq1	LORF2_MOUSE^LORF2_MOUSE^Q:690-292,H:1137-1270^38.235%ID^E:8.67e-15^RecName: Full=LINE-1 retrotransposable element ORF2 protein;^Eukaryota; Metazoa; Chordata; Craniata; Vertebrata; Euteleostomi; Mammalia; Eutheria; Euarchontoglires; Glires; Rodentia; Myomorpha; Muroidea; Muridae; Murinae; Mus; Mus	comp101777_c0_seq1|m.604845	.	.	ExpAA=51.98^PredHel=2^Topology=i5-27o73-95i	.	.
comp101778_c0_seq1	.	.	.	.	.	.	.
comp101779_c0_seq1	.	.	.	.	.	.	.
comp10178_c0_seq1	.	.	.	.	.	.	.
comp101780_c0_seq1	WNK1_HUMAN^WNK1_HUMAN^Q:366-1,H:1870-1991^84.426%ID^E:2.36e-47^RecName: Full=Serine/threonine-protein kinase WNK1;^Eukaryota; Metazoa; Chordata; Craniata; Vertebrata; Euteleostomi; Mammalia; Eutheria; Euarchontoglires; Primates; Haplorrhini; Catarrhini; Hominidae; Homo	comp101780_c0_seq1|m.604846	WNK1_HUMAN^WNK1_HUMAN^Q:1-122,H:1870-1991^84.426%ID^E:9.83e-51^RecName: Full=Serine/threonine-protein kinase WNK1;^Eukaryota; Metazoa; Chordata; Craniata; Vertebrata; Euteleostomi; Mammalia; Eutheria; Euarchontoglires; Primates; Haplorrhini; Catarrhini; Hominidae; Homo	.	.	ENOG410XQWZ^WNK lysine deficient protein kinase	KEGG:hsa:65125`KO:K08867
comp101781_c0_seq1	.	comp101781_c0_seq1|m.604847	.	.	.	.	.
comp101782_c0_seq1	.	comp101782_c0_seq1|m.604848	.	.	.	.	.
comp101783_c0_seq1	.	.	.	.	.	.	.
comp101784_c0_seq1	.	.	.	.	.	.	.
comp101785_c0_seq1	.	.	.	.	.	.	.
comp101786_c0_seq1	SRTD1_HUMAN^SRTD1_HUMAN^Q:293-105,H:19-81^92.063%ID^E:1.48e-23^RecName: Full=SERTA domain-containing protein 1;^Eukaryota; Metazoa; Chordata; Craniata; Vertebrata; Euteleostomi; Mammalia; Eutheria; Euarchontoglires; Primates; Haplorrhini; Catarrhini; Hominidae; Homo	comp101786_c0_seq1|m.604849	SRTD1_MOUSE^SRTD1_MOUSE^Q:1-109,H:7-115^77.982%ID^E:5.41e-44^RecName: Full=SERTA domain-containing protein 1;^Eukaryota; Metazoa; Chordata; Craniata; Vertebrata; Euteleostomi; Mammalia; Eutheria; Euarchontoglires; Glires; Rodentia; Myomorpha; Muroidea; Muridae; Murinae; Mus; Mus	.	.	ENOG41114KT^SERTA domain containing 1	KEGG:mmu:55942
comp101787_c0_seq1	NAGAB_BOVIN^NAGAB_BOVIN^Q:659-3,H:132-350^88.584%ID^E:9.6e-145^RecName: Full=Alpha-N-acetylgalactosaminidase;^Eukaryota; Metazoa; Chordata; Craniata; Vertebrata; Euteleostomi; Mammalia; Eutheria; Laurasiatheria; Cetartiodactyla; Ruminantia; Pecora; Bovidae; Bovinae; Bos	comp101787_c0_seq1|m.604850	NAGAB_BOVIN^NAGAB_BOVIN^Q:1-219,H:132-350^88.584%ID^E:8.64e-145^RecName: Full=Alpha-N-acetylgalactosaminidase;^Eukaryota; Metazoa; Chordata; Craniata; Vertebrata; Euteleostomi; Mammalia; Eutheria; Laurasiatheria; Cetartiodactyla; Ruminantia; Pecora; Bovidae; Bovinae; Bos	.	.	ENOG410XPF1^alpha-galactosidase	KEGG:bta:533357`KO:K01204
comp101788_c0_seq1	.	.	.	.	.	.	.
comp101789_c0_seq1	CACO1_HUMAN^CACO1_HUMAN^Q:1312-2,H:145-581^90.16%ID^E:0^RecName: Full=Calcium-binding and coiled-coil domain-containing protein 1;^Eukaryota; Metazoa; Chordata; Craniata; Vertebrata; Euteleostomi; Mammalia; Eutheria; Euarchontoglires; Primates; Haplorrhini; Catarrhini; Hominidae; Homo	comp101789_c0_seq1|m.604851	CACO1_HUMAN^CACO1_HUMAN^Q:1-437,H:145-581^90.16%ID^E:0^RecName: Full=Calcium-binding and coiled-coil domain-containing protein 1;^Eukaryota; Metazoa; Chordata; Craniata; Vertebrata; Euteleostomi; Mammalia; Eutheria; Euarchontoglires; Primates; Haplorrhini; Catarrhini; Hominidae; Homo	.	.	ENOG410ZVZ6^Wnt receptor signaling pathway	KEGG:hsa:57658
comp101790_c0_seq1	.	.	.	.	.	.	.
[truncated: 63,536 more rows]
