# Supplementary material for: Transcriptomic Signatures of Tacaribe Virus-Infected Jamaican Fruit Bats
Source: mSphere. 2017 Sep 27;2(5):e00245-17. doi: 10.1128/mSphere.00245-17 (PMC5615131; doi:10.1128/mSphere.00245-17)
Supplement: DATA SET S2 [file sph005172369sd5.xlsx]

## Sheet: Top Spp SD3
Top Species Distribution
DEG Gene Lists (UniProt/SwissProt)				DEG Gene Lists (Mammalia)				Complete Gene Lists (UniProt/SwissProt)			Complete Gene Lists (Mammalia)
All Down	Species	BLAST Top-Hits		All Down	Species	BLAST Top-Hits		Species	BLAST Top-Hits		Species	BLAST Top-Hits
	Homo sapiens	5			Pteropus alecto	5		Homo sapiens	102381		Myotis brandtii	8060
					Ursus maritimus	2		Mus musculus	18214		Eptesicus fuscus	7947
All Up	Species	BLAST Top-Hits			Macaca fascicularis	2		Bos taurus	14215		Pteropus alecto	6955
	Homo sapiens	22			Callithrix jacchus	2		Rattus norvegicus	6053		Homo sapiens	5413
	Rattus norvegicus	12			Echinops telfairi	1		Pongo abelii	3592		Pteropus vampyrus	5346
	Phalaenopsis aphrodite	8		All Up	Species	BLAST Top-Hits		Sus scrofa	2222		Myotis lucifugus	5139
	Bos taurus	4			Myotis brandtii	9		Macaca fascicularis	1900		Myotis davidii	4917
	Mus musculus	3			Homo sapiens	7		Canis lupus	1814		Ceratotherium simum	3233
	Sus scrofa	3			Pteropus alecto	6		Oryctolagus cuniculus	765		Equus caballus	3114
	Canis lupus	2			Vicugna pacos	4		Nycticebus coucang	754		Ailuropoda melanoleuca	2405
	Pongo abelii	1			Saimiri boliviensis	4		Pan troglodytes	451		Equus przewalskii	2402
	Tursiops truncatus	1			Myotis davidii	3		Xenopus laevis	403		Canis lupus	2339
					Pantholops hodgsonii	3		Gallus gallus	396		Mustela putorius	2264
Spleen Down	Species	BLAST Top-Hits			Chlorocebus sabaeus	3		Equus caballus	374		Bos mutus	2090
	Homo sapiens	1163			Felis catus	3		ADP-ribose	372		Sus scrofa	2012
	Mus musculus	379			Canis lupus	3		ubiquinone	268		Mus musculus	1984
	Rattus norvegicus	54			Pan paniscus	2		Danio rerio	258		Felis catus	1868
	Bos taurus	53			Pteropus vampyrus	2		Xenopus (Silurana)	233		Balaenoptera acutorostrata	1711
	Cavia porcellus	18			Tupaia chinensis	2		Vulpes vulpes	229		Camelus ferus	1591
	Canis lupus	15			Orcinus orca	2		Macaca mulatta	226		Ovis aries	1579
	Acyl-carrier-protein	10			Gorilla gorilla	1		Felis catus	207		Odobenus rosmarus	1564
	Sus scrofa	9			Equus caballus	1		Cricetulus griseus	199		Bos taurus	1376
	Oryctolagus cuniculus	7			Macaca mulatta	1		Ailuropoda melanoleuca	194		Panthera tigris	1314
	Macaca fascicularis	5			Callithrix jacchus	1		Ovis aries	143		Physeter catodon	1238
	Avian spleen	5			Sus scrofa	1		Pongo pygmaeus	121		Leptonychotes weddellii	1231
	Xenotropic MuLV-related	4			Ailuropoda melanoleuca	1		Mesocricetus auratus	110		Ursus maritimus	1202
	Macaca mulatta	3			Camelus dromedarius	1		Gorilla gorilla	108		Bubalus bubalis	1119
	Nycticebus coucang	3			Bos mutus	1		Chlorocebus aethiops	96		Vicugna pacos	989
	Pongo abelii	3			Eptesicus fuscus	1		Baboon endogenous	78		Tupaia chinensis	972
	Rhinolophus ferrumequinum	2			Physeter catodon	1		Feline endogenous	77		Macaca fascicularis	965
	Baboon endogenous	2			Ictidomys tridecemlineatus	1		Cavia porcellus	77		Galeopterus variegatus	916
	Mustela putorius	2			Camelus ferus	1		Xenotropic MuLV-related	63		Camelus bactrianus	893
	NADP	1			Odobenus rosmarus	1		Ictalurus punctatus	59		Orcinus orca	842
	Gallus gallus	1			Orycteropus afer	1		Pan paniscus	52		Dasypus novemcinctus	822
	Pongo pygmaeus	1		Spleen Down	Species	BLAST Top-Hits		Caenorhabditis elegans	52		Chlorocebus sabaeus	799
	Capra hircus	1			Eptesicus fuscus	118		Squirrel monkey	50		Rattus norvegicus	793
	Gibbon ape	1			Leptonychotes weddellii	74		Cricetulus longicaudatus	47		Cricetulus griseus	724
	Cas-Br-E murine	1			Myotis brandtii	69		C	46		Heterocephalus glaber	713
	Equus caballus	1			Ailuropoda melanoleuca	60		acyl-carrier-protein	43		Callithrix jacchus	695
	Jaagsiekte sheep	1			Pteropus alecto	55		Rhinolophus ferrumequinum	42		Lipotes vexillifer	648
	Ictidomys tridecemlineatus	1			Pteropus vampyrus	51		NAD(+)	39		Tursiops truncatus	640
	starch	1			Homo sapiens	29		NAD(P)(+)	38		Papio anubis	605
	Carassius auratus	1			Equus przewalskii	24		Feline leukemia	37		Oryctolagus cuniculus	595
	Feline endogenous	1			Felis catus	21		Koala retrovirus	37		Camelus dromedarius	584
					Myotis davidii	21		Papio anubis	37		Trichechus manatus	578
Spleen Up	Species	BLAST Top-Hits			Ceratotherium simum	20		Avian spleen	37		Aotus nancymaae	562
	Homo sapiens	2531			Sus scrofa	17		Jaagsiekte sheep	36		Macaca mulatta	554
	Bos taurus	301			Myotis lucifugus	17		NAD(P)+	36		Tarsius syrichta	554
	Sus scrofa	238			Macaca fascicularis	14		Erythrocebus patas	34		Macaca nemestrina	551
	Mus musculus	234			Papio anubis	13		Hylobates lar	33		Otolemur garnettii	532
	Rattus norvegicus	159			Bos mutus	12		cyclizing	31		Nomascus leucogenys	526
	Macaca fascicularis	59			Odobenus rosmarus	11		Mouse mammary	29		Saimiri boliviensis	524
	Mesocricetus auratus	54			Ursus maritimus	11		Schistosoma mansoni	28		Condylura cristata	517
	Feline endogenous	54			Tupaia chinensis	11		glutamine-hydrolyzing	25		Pan troglodytes	515
	Baboon endogenous	50			Camelus ferus	10		NMDA	24		Fukomys damarensis	479
	Xenotropic MuLV-related	39			Callithrix jacchus	7		Friend murine	24		Cercocebus atys	468
	Canis lupus	28			Fukomys damarensis	7		Gibbon ape	24		Pongo abelii	433
	Pongo abelii	25			Canis lupus	7		Callithrix jacchus	24		Bison bison	420
	Oryctolagus cuniculus	19			Balaenoptera acutorostrata	7		Radiation murine	23		Gorilla gorilla	393
	Danio rerio	16			Galeopterus variegatus	7		Drosophila melanogaster	23		unknown	389
	Phalaenopsis aphrodite	8			Vicugna pacos	7		Macaca fuscata	22		Pantholops hodgsonii	379
	Koala retrovirus	8			Ovis aries	6		Papio hamadryas	21		Ictidomys tridecemlineatus	374
	Felis catus	8			Macaca nemestrina	6		Reticuloendotheliosis virus	20		Pan paniscus	370
	Ovis aries	6			Bos taurus	6		Acyl-carrier-protein	19		Monodelphis domestica	340
	Equus caballus	4			Oryctolagus cuniculus	6		NADH	18		Rhinopithecus roxellana	324
	Xenopus laevis	3			Nomascus leucogenys	5		Capra hircus	18		Colobus angolensis	324
	Mn	3			Echinops telfairi	5		Histone-H3	18		Chinchilla lanigera	317
	Pan troglodytes	3			Bison bison	5		N-oxide-forming	17		Loxodonta africana	311
	Drosophila melanogaster	2			Tursiops truncatus	5		Spermophilus citellus	17		Capra hircus	304
	Saimiri boliviensis	2			Macaca mulatta	5		Pyruvate dehydrogenase	16		Nannospalax galili	263
	Nycticebus coucang	2			Cricetulus griseus	4		NAD	15		Jaculus jaculus	256
	Gallus gallus	2			Orcinus orca	4		Moloney murine	15		Octodon degus	256
	Lama glama	2			Dasypus novemcinctus	4		Gekko japonicus	14		Mandrillus leucophaeus	255
	NAD	1			Panthera tigris	4		NADPH	14		ubiquinone	251
	Oncorhynchus mykiss	1			Rattus norvegicus	4		Saguinus oedipus	13		Orycteropus afer	249
	Camelus dromedarius	1			Mus musculus	3		Hylobates pileatus	13		Cavia porcellus	229
	ATP	1			Condylura cristata	3		NADP	12		Erinaceus europaeus	207
	Equus asinus	1			Equus caballus	3		Tarsius syrichta	12		Sorex araneus	200
	Papio anubis	1			Sorex araneus	3		Ochotona curzoniae	12		Elephantulus edwardii	196
	Spermophilus citellus	1			Tarsius syrichta	2		Saccharomyces cerevisiae	12		Chrysochloris asiatica	174
	glutamine-hydrolyzing	1			Cercocebus atys	2		methylmalonyl-CoA-carboxytransferase	11		Mesocricetus auratus	155
	AKR (endogenous)	1			Chlorocebus sabaeus	2		Lagothrix lagotricha	11		Ochotona princeps	150
	Tursiops truncatus	1			Chrysochloris asiatica	2		Mustela putorius	11		Rhinolophus ferrumequinum	146
	Capra hircus	1			Aotus nancymaae	2		Didelphis virginiana	11		ADP-ribose	131
	Macaca mulatta	1			Physeter catodon	2		Arabidopsis thaliana	10		Echinops telfairi	126
	Mustela putorius	1			Mesocricetus auratus	2		starch	10		Microtus ochrogaster	116
	Hylobates lar	1			Artibeus jamaicensis	2		Drosophila mauritiana	10		Peromyscus maniculatus	100
	Gorilla gorilla	1			Loxodonta africana	2		Protein ADP-ribosylarginine	10		Ornithorhynchus anatinus	92
	Jaagsiekte sheep	1			Mustela putorius	2		Dicerorhinus sumatrensis	10		Sarcophilus harrisii	67
					Otolemur garnettii	1		GTP	10		NAD(P)(+)	35
Kidney Down	Species	BLAST Top-Hits			Elephantulus edwardii	1		3-methyl-2-oxobutanoate dehydrogenase	9		NAD(+)	23
	Homo sapiens	288			Camelus dromedarius	1		Saimiri sciureus	9		NAD(P)+	18
	Mus musculus	41			Octodon degus	1		ATP	9		Nycticebus coucang	18
	Cavia porcellus	16			Bubalus bubalis	1		Gm1145	9		Artibeus lituratus	17
	Rattus norvegicus	5			Erinaceus europaeus	1		Hoolock hoolock	8		Carollia perspicillata	16
	Bos taurus	4			Saimiri boliviensis	1		NADP(+)	8		NADPH	13
	Equus caballus	4			Lipotes vexillifer	1		Otolemur garnettii	8		NAD	13
	Pongo abelii	3			Rattus sp.	1		Rhinoceros unicornis	8		N-oxide-forming	12
	Macaca mulatta	2			Monodelphis domestica	1		asymmetrical	8		Saguinus labiatus	10
	Canis lupus	2			Camelus bactrianus	1		Phalaenopsis aphrodite	8		Artibeus jamaicensis	10
	Oryctolagus cuniculus	2			Nannospalax galili	1		copper-containing	8		NADP	9
	Macaca fascicularis	1			ADP-ribose	1		Marmota monax	8		acyl-carrier protein	9
	Lytechinus pictus	1			Ornithorhynchus anatinus	1		Takifugu rubripes	7		asymmetrical	8
	Sus scrofa	1		Spleen Up	Species	BLAST Top-Hits		Delphinapterus leucas	7		NMDA	7
					Eptesicus fuscus	206		Spodoptera frugiperda	7		Pyruvate dehydrogenase	6
Kidney Up	Species	BLAST Top-Hits			Myotis brandtii	133		Chinchilla lanigera	7		Suricata suricatta	5
	Homo sapiens	244			Pteropus alecto	122		Schizosaccharomyces pombe	7		glutamine-hydrolyzing	5
	Chlorocebus aethiops	58			Pteropus vampyrus	101		Um1369	7		isomerizing	5
	Bos taurus	43			Myotis davidii	90		Heparan sulfate	7		GDP-forming	5
	Mus musculus	30			Homo sapiens	88		AKR (endogenous)	7		Cu-Zn	5
	Sus scrofa	21			Myotis lucifugus	73		Lytechinus pictus	7		NADP(+)	4
	Felis catus	16			Trichechus manatus	53		Cas-Br-E murine	7		Cynopterus sphinx	4
	Rattus norvegicus	15			Ceratotherium simum	51		ammonia	7		Pteronotus parnellii	4
	Macaca fascicularis	7			Equus caballus	40		Simian retrovirus	7		ADP-forming	4
	Ovis aries	3			Camelus ferus	34		Saimiri boliviensis	7		GTP	4
	Lama glama	3			Physeter catodon	32		Ursus arctos	7		Rhinolophus affinis	4
	Pongo abelii	1			Equus przewalskii	29		Papio cynocephalus	7		quinone	3
	Xenopus laevis	1			Odobenus rosmarus	28		Tripneustes gratilla	6		Neovison vison	3
	Tursiops truncatus	1			Chlorocebus sabaeus	27		Neovison vison	6		flavin-containing	3
	Papio anubis	1			Nomascus leucogenys	24		flavin-containing	6		ammonia	3
	Oryctolagus cuniculus	1			Canis lupus	23		Torpedo marmorata	6		Mn	3
	copper-containing	1			Ochotona princeps	19		Oryzias latipes	6		Eulemur albifrons	3
					Felis catus	19		1	6		Eidolon helvum	2
Liver Down	Species	BLAST Top-Hits			Orcinus orca	17		Colobus guereza	6		Hoolock hoolock	2
	Mus musculus	89			Cricetulus griseus	17		Heliocidaris crassispina	5		Macrotus californicus	2
	Homo sapiens	34			Leptonychotes weddellii	16		FBJ murine	5		ADP/GDP-forming	2
	Rattus norvegicus	18			Ovis aries	15		Protein ADP-ribosylglutamate	5		Varecia variegata	2
	Bos taurus	15			Erinaceus europaeus	15		Trachypithecus phayrei	5		Saguinus oedipus	2
	Pongo abelii	1			Ailuropoda melanoleuca	15		Poecilia reticulata	5		Taphozous melanopogon	2
	Canis lupus	1			Panthera tigris	14		ADP-forming	5		Rattus rattus	2
					Mustela putorius	14		Ictidomys tridecemlineatus	5		Equus asinus	2
Liver Up	Species	BLAST Top-Hits			Balaenoptera acutorostrata	13		Mustela erminea	5		Ia io	2
	Homo sapiens	338			Ursus maritimus	12		Walleye dermal	5		AA 1-	2
	Mus musculus	32			Callithrix jacchus	12		isomerizing	5		Pithecia pithecia	2
	Bos taurus	32			Otolemur garnettii	12		Lama glama	5		Miniopterus fuliginosus	2
	Rattus norvegicus	25			Sus scrofa	11		unknown	5		Nyctalus plancyi	2
	Pongo abelii	9			Bos mutus	11		Cu-Zn	5		Ursus arctos	2
	Phalaenopsis aphrodite	8			Tupaia chinensis	10		quinone	4		Rattus sp.	2
	Sus scrofa	7			Vicugna pacos	9		Woolly monkey	4		Peromyscus leucopus	1
	Pan troglodytes	5			Lipotes vexillifer	9		Ateles geoffroyi	4		Trichosurus vulpecula	1
	Canis lupus	5			Mus musculus	9		Feline foamy	4		Miniopterus schreibersii	1
	Oryctolagus cuniculus	3			Galeopterus variegatus	8		Cas NS-1	4		Thryonomys swinderianus	1
	Macaca fascicularis	2			Saimiri boliviensis	8		Coelops frithii	4		Eonycteris spelaea	1
	Cricetulus griseus	2			Tursiops truncatus	8		acylating	4		Mirounga angustirostris	1
	Saccharomyces cerevisiae	1			Cercocebus atys	7		Mason-Pfizer monkey	4		Myotis ricketti	1
	Papio anubis	1			Tarsius syrichta	7		Aotus trivirgatus	4		Equus hemionus	1
					Camelus bactrianus	7		Carollia perspicillata	4		amino(Imino) Methyl	1
					Macaca fascicularis	7		Alligator mississippiensis	4		Mus sp.	1
					Condylura cristata	7		Bombyx mori	4		Hylobates lar	1
					Bos taurus	7		Callicebus moloch	4		Hipposideros armiger	1
					Oryctolagus cuniculus	6		Neurospora crassa	4		Ursus thibetanus	1
					Ictidomys tridecemlineatus	6		Miniopterus schreibersii	3		Chaerephon plicatus	1
					Aotus nancymaae	6		Salmo salar	3		Panthera pardus	1
					Macaca nemestrina	6		Kirsten murine	3		Cervus elaphus	1
					Dasypus novemcinctus	5		Eulemur fulvus	3		Ateles geoffroyi	1
					Chinchilla lanigera	5		Feline sarcoma	3		Stenella coeruleoalba	1
					Colobus angolensis	5		Dictyostelium discoideum	3		starch	1
					Bison bison	5		Mn	3		Pipistrellus kuhlii	1
					Sorex araneus	5		Torpedo californica	3		Artibeus aztecus	1
					Gorilla gorilla	5		Podocoryna carnea	3		carboxylating	1
					Macaca mulatta	4		Atelerix albiventris	3		Rhinolophus paradoxolophus	1
					Pan paniscus	4		Myelin basic	3		Tragelaphus spekii	1
					Chrysochloris asiatica	4		Carassius auratus	3		Saimiri sciureus	1
					unknown	4		Anguilla japonica	3		decarboxylating	1
					Pan troglodytes	4		Rhinopithecus bieti	3		Marmota monax	1
					Loxodonta africana	4		carboxylating	3		Artibeus intermedius	1
					Mesocricetus auratus	4		Murine sarcoma	3		Aselliscus stoliczkanus	1
					Mandrillus leucophaeus	3		Lemur catta	3		Pongo pygmaeus	1
					Camelus dromedarius	3		Naja naja	3		Tadarida brasiliensis	1
					Bubalus bubalis	3		Saguinus labiatus	3		Didelphis virginiana	1
					Pongo abelii	3		Mytilus trossulus	3
					Mn	3		Pleurodeles waltl	3
					Rattus norvegicus	3		Myotis lucifugus	3
					Fukomys damarensis	2		Macrotus californicus	2
					Rhinopithecus roxellana	2		Trichosurus vulpecula	2
					Carollia perspicillata	2		Human spumaretrovirus	2
					Papio anubis	2		Trachypithecus francoisi	2
					Rhinolophus ferrumequinum	1		ADP/GDP-forming	2
					Elephantulus edwardii	1		Tamias striatus	2
					Orycteropus afer	1		Avian retrovirus	2
					Microtus ochrogaster	1		Aeropyrum pernix	2
					Heterocephalus glaber	1		Equus asinus	2
					glutamine-hydrolyzing	1		Mouse intracisternal	2
					Jaculus jaculus	1		Sorex araneus	2
					Artibeus jamaicensis	1		Cervus elaphus	2
					Octodon degus	1		Homarus americanus	2
				Kidney Down	Species	BLAST Top-Hits		Phodopus sungorus	2
					Pteropus alecto	41		Nomascus leucogenys	2
					Sorex araneus	37		Paralichthys olivaceus	2
					Eptesicus fuscus	33		Bison bison	2
					Pteropus vampyrus	26		Crocuta crocuta	2
					Cricetulus griseus	22		Ovis canadensis	2
					Myotis davidii	22		Coturnix japonica	2
					Myotis lucifugus	17		Bos indicus	2
					Nomascus leucogenys	16		Meleagris gallopavo	2
					Ursus maritimus	15		Gm1370	2
					Myotis brandtii	12		Strongylocentrotus purpuratus	2
					Nannospalax galili	11		Oncorhynchus mykiss	2
					Sus scrofa	10		Neofelis nebulosa	2
					Bison bison	9		Suncus murinus	2
					Homo sapiens	9		Tupaia glis	2
					Leptonychotes weddellii	8		Tursiops truncatus	2
					Equus przewalskii	7		GM37	2
					Ovis aries	7		Tadarida brasiliensis	2
					Camelus ferus	7		Equid herpesvirus	2
					Mus musculus	6		Serinus canaria	2
					Echinops telfairi	6		Camelus dromedarius	2
					Dasypus novemcinctus	6		Ambystoma mexicanum	1
					Macaca nemestrina	6		Rickettsia prowazekii	1
					Pongo abelii	5		Urechis caupo	1
					Bubalus bubalis	4		UDP-forming	1
					Canis lupus	4		Halichoerus grypus	1
					Balaenoptera acutorostrata	4		Prochlorococcus marinus	1
					Galeopterus variegatus	3		Pseudomonas aeruginosa	1
					Equus caballus	3		Enteroctopus dofleini	1
					Tursiops truncatus	3		Propithecus coquereli	1
					Callithrix jacchus	2		Paracentrotus lividus	1
					Ceratotherium simum	2		Loxodonta africana	1
					Odobenus rosmarus	2		Glycine max	1
					Heterocephalus glaber	2		Onychomys torridus	1
					Bos taurus	2		Herminiimonas arsenicoxydans	1
					Mustela putorius	2		Macropus robustus	1
					Rattus norvegicus	2		Chromobacterium violaceum	1
					Otolemur garnettii	1		Caulobacter crescentus	1
					Camelus dromedarius	1		Avian leukemia	1
					Orcinus orca	1		Xanthomonas axonopodis	1
					Chlorocebus sabaeus	1		Raphicerus campestris	1
					Ailuropoda melanoleuca	1		Cricetus cricetus	1
					Saimiri boliviensis	1		Macaca arctoides	1
					Felis catus	1		Monopterus albus	1
					Panthera tigris	1		Gossypium hirsutum	1
					Pantholops hodgsonii	1		Pseudomonas mendocina	1
					Colobus angolensis	1		Myxine glutinosa	1
					Microtus ochrogaster	1		Pisum sativum	1
					Oryctolagus cuniculus	1		Papio papio	1
					Macaca mulatta	1		Trypanosoma brucei	1
					Vicugna pacos	1		Heterocephalus glaber	1
					Miniopterus schreibersii	1		Acidothermus cellulolyticus	1
				Kidney Up	Species	BLAST Top-Hits		Austrelaps superbus	1
					Equus caballus	50		Rhizomucor miehei	1
					Myotis lucifugus	40		Microcebus sambiranensis	1
					Myotis brandtii	36		Borna disease	1
					Pteropus alecto	36		Microtus arvalis	1
					Myotis davidii	32		NS.C58 murine	1
					Pteropus vampyrus	27		Kluyveromyces lactis	1
					Eptesicus fuscus	23		Hippopotamus amphibius	1
					Rattus norvegicus	16		Friend spleen	1
					Panthera tigris	11		Artibeus planirostris	1
					Homo sapiens	11		Dipodillus campestris	1
					Ceratotherium simum	10		Phosphatase 2A	1
					Mus musculus	9		Boselaphus tragocamelus	1
					Felis catus	9		Adeno-associated virus	1
					Physeter catodon	9		Cricetulus migratorius	1
					Ovis aries	8		Haliotis discus	1
					Bubalus bubalis	7		Tupaia belangeri	1
					Ailuropoda melanoleuca	7		Sigmodon hispidus	1
					Saimiri boliviensis	7		Rauscher spleen	1
					Tupaia chinensis	7		Aspergillus niger	1
					Leptonychotes weddellii	6		Thiocapsa roseopersicina	1
					Odobenus rosmarus	6		Phascolarctos cinereus	1
					Vicugna pacos	6		Brugia pahangi	1
					Orcinus orca	5		Macropus fuliginosus	1
					Canis lupus	5		Cyanothece sp.	1
					Equus przewalskii	5		Drosophila grimshawi	1
					Condylura cristata	5		Ralstonia eutropha	1
					Camelus ferus	5		Ateles fusciceps	1
					Sus scrofa	4		Apis mellifera	1
					Chlorocebus sabaeus	4		Vampyressa bidens	1
					Lipotes vexillifer	4		UR2 sarcoma	1
					Balaenoptera acutorostrata	4		Dissostichus mawsoni	1
					Ursus maritimus	4		Jaculus orientalis	1
					Mustela putorius	4		Azoarcus sp.	1
					Gorilla gorilla	4		Snyder-Theilen feline	1
					Rhinopithecus roxellana	3		Mus spretus	1
					Pan paniscus	3		Spalax carmeli	1
					Orycteropus afer	3		Procyon lotor	1
					Ictidomys tridecemlineatus	3		Lymnaea stagnalis	1
					Pantholops hodgsonii	3		Heterodontus francisci	1
					Tursiops truncatus	3		Bos grunniens	1
					Bos mutus	3		Ixodes scapularis	1
					Otolemur garnettii	2		Botrytis cinerea	1
					Eidolon helvum	2		Endosymbiont phage	1
					Tarsius syrichta	2		Otolemur crassicaudatus	1
					Cercocebus atys	2		Morone saxatilis	1
					Fukomys damarensis	2		GDP-forming	1
					Erinaceus europaeus	2		Taeniopygia guttata	1
					Aotus nancymaae	2		Drosophila ananassae	1
					Galeopterus variegatus	2
					Trichechus manatus	2
					Dasypus novemcinctus	2
					Macaca fascicularis	2
					Bos taurus	2
					Macaca mulatta	2
					Chinchilla lanigera	2
					Cricetulus griseus	1
					Callithrix jacchus	1
					Papio anubis	1
					Peromyscus maniculatus	1
					Heterocephalus glaber	1
					Camelus bactrianus	1
					Bison bison	1
					Microtus ochrogaster	1
					copper-containing	1
					Loxodonta africana	1
					Sorex araneus	1
					Pan troglodytes	1
				Liver Down	Species	BLAST Top-Hits
					Eptesicus fuscus	74
					Myotis brandtii	33
					Myotis lucifugus	28
					Pteropus alecto	5
					Myotis davidii	4
					Cricetulus griseus	4
					Balaenoptera acutorostrata	3
					Ailuropoda melanoleuca	3
					Pteropus vampyrus	3
					Callithrix jacchus	2
					Aotus nancymaae	2
					Galeopterus variegatus	2
					Mustela putorius	2
					Canis lupus	2
					Ursus maritimus	2
					Tursiops truncatus	1
					Macaca mulatta	1
					Equus caballus	1
					Sus scrofa	1
					Equus przewalskii	1
					Tupaia chinensis	1
					Vicugna pacos	1
					Felis catus	1
					Camelus ferus	1
					Homo sapiens	1
					Echinops telfairi	1
					Bison bison	1
					Orcinus orca	1
				Liver Up	Species	BLAST Top-Hits
					Myotis davidii	67
					Eptesicus fuscus	55
					Myotis brandtii	50
					Pteropus alecto	46
					Myotis lucifugus	44
					Homo sapiens	24
					Ceratotherium simum	21
					Balaenoptera acutorostrata	21
					Felis catus	16
					Pteropus vampyrus	14
					Tupaia chinensis	11
					Equus caballus	10
					Chinchilla lanigera	10
					Equus przewalskii	9
					Camelus ferus	7
					Leptonychotes weddellii	6
					Canis lupus	6
					Saimiri boliviensis	6
					Camelus dromedarius	5
					Pongo abelii	5
					Orcinus orca	4
					Orycteropus afer	4
					Chlorocebus sabaeus	4
					Ictidomys tridecemlineatus	4
					Pantholops hodgsonii	4
					Sus scrofa	3
					Bubalus bubalis	3
					Macaca fascicularis	3
					Pan troglodytes	3
					Pan paniscus	2
					Odobenus rosmarus	2
					Papio anubis	2
					Aotus nancymaae	2
					Ursus maritimus	2
					Trichechus manatus	2
					Dasypus novemcinctus	2
					Tursiops truncatus	2
					Vicugna pacos	2
					Gorilla gorilla	2
					unknown	1
					Callithrix jacchus	1
					Fukomys damarensis	1
					Chrysochloris asiatica	1
					Ailuropoda melanoleuca	1
					Rhinolophus ferrumequinum	1
					Echinops telfairi	1
					Cavia porcellus	1
					Physeter catodon	1
					Bison bison	1
					Capra hircus	1
					Macaca mulatta	1
					Mustela putorius	1
					Bos mutus	1
