# Supplementary material for: Transcriptomic Signatures of Tacaribe Virus-Infected Jamaican Fruit Bats
Source: mSphere. 2017 Sep 27;2(5):e00245-17. doi: 10.1128/mSphere.00245-17 (PMC5615131; doi:10.1128/mSphere.00245-17)
Supplement: DATA SET S3 [file sph005172369sd6.xlsx]

## Sheet: Complete Gene Lists SD7
Annotated (DEG) Gene List for All Treatments
All Down	All Up	Spleen Down	Spleen Up	Kidney Down	Kidney Up	Liver Down	Liver Up
Cabp1	Ac-v-ubi	4833423E24Rik	1110008F13Rik	2010107G23Rik	CD14	ABI3BP	Ac-v-ubi
CABP2	ACLA_046980	4921509C19Rik	1700029J07Rik	ABHD6	TLR2	AT3G09470	ACAN
CABP4	AEN	6030468B19Rik	1810055G02Rik	abhd6-a	TLR2-1	c3ar1	ACLA_030250
CABP5	AFUA_2G05560	Acbd6	20L	abhd6-b	TLR10	c5ar	ACLA_046980
CALML3	AFUA_4G07660	ACVR1	2810417H13Rik	ac	Tlr1	C5ar1	ADIPOQ
PF14_0323	AGOS_ADL273C	ACVR1B	4833420G17Rik	Adh1	SAP18	C5AR2	AEN
	AMCF-II	ACVR1C	4931428F04Rik	ADH1A	CELE_C16C10.4	Cabp1	AFUA_1G04190
	an3	ADCYAP1R1	5430419D17Rik	ADH1B	IFI6	CABP2	AFUA_2G05560
	ANI_1_430184	ADGRE2	9430007A20Rik	ADH1C	CABP4	CABP4	AFUA_4G07660
	AOR_1_1404144	Adgrg1	9530077C05Rik	AFGF	IGFBP2	CABP5	AFUA_6G12170
	ATEG_05438	Adgrg2	A1BG	AGTR1	IGFBP4	CALML3	AGOS_ADL273C
	bel	ADGRG3	A930018P22Rik	agtr1-a	igfbp2a	CAMP	AGOS_AEL068W
	CAGL0I07931g	Adgrg4	AA467197	agtr1-b	SAA1	CATHL2	AGOS_AER304C
	CAGL0J06908g	ADGRG5	Aadac	Agtr1a	SAA2	CATHL5	AGOS_AGR372W
	CIMG_09563	adgrg6	AADACL2	Agtr1b	SAA3	CELE_C46F11.1	Agt
	CNA07860	ADGRG7	Aadacl3	APLNR	Saa4	CELE_F33E2.2	AIG1
	CNBA7700	ADGRL3	AADACL4	aplnr-a	LOC100009168	CELE_Y42H9B.2	AMCF-II
	CTRL	Adgrl4	AaeL_AAEL005870	aplnr-b	LOC100009259	CELE_ZK909.4	an3
	Cxcl1	ADIPOQ	Aats-cys	aplnra	HAMP	CG4928	ANI_1_430184
	Cxcl2	Adora1	Ac-v-ubi	aplnrb	Hamp2	CGN1	AOR_1_1404144
	Cxcl3	Adora2a	ACKR1	APS1	BCL2A1	CHAT1	AOR_1_1646154
	Cxcl5	ADORA2B	ACLA_031540	APS2	Bcl2a1a	CHAT2	AOR_1_516094
	CXCL8	ADORA3	ACLA_046980	APS3	PRELP	CL43	Apoc1
	D1Pas1	Adra1b	ACLA_053980	APS4	DBP	CL46	APOC1A
	DDX3X	adra2c	ACLA_096630	ARRDC1	HLF	COL12A1	Arhgap1
	DDX3Y	ADRB1	ACLA_097850	ARRDC2	TIMP1	COL14A1	ARHGAP17
	DEHA2C13486g	ADRB3	Adam11	Arrdc3	TIMP2	Col20a1	ARHGAP20
	DEHA2G09636g	AFUA_2G11760	ADAM12	ARRDC4	timp3	COL21A1	Arhgap44
	FGSG_04253	AFUA_8G00540	Adam15	ASCL1	Ngp	COL22A1	Art2a-ps
	Gm3376	AGOS_ADR094W	Adam17	ascl1a	LOC100009166	Col4a1	ART4
	GRO-B	AGTR1	Adam18	ascl1b	CATHL6	COL6A1	ASGR2
	GRO-G	agtr1-a	ADAM19	ASCL2	SC5	Col6a2	AT4G32700
	GRO1	agtr1-b	ADAM21	Ascl3	CAMP	COL6A3	AT5G38710
	IFI6	AHNAK	adam22	ASCL4	CATHL3	Col6a4	ATEG_05438
	IL1B	AHNAK2	ADAM23	ASCL5	SLC6A5	COL6A5	Atf3
	IL1F10	ALA1	Adam25	ase	Slc6a7	COL6A6	Bax
	Il1f5	ALA3	ADAM28	AT1G78560	slc6a9	COLEC10	Bcl2
	Il1f6	Ankdd1b	ADAM29	BETA3	SLC6A1	COLEC11	BCL2A1
	Il1f8	Ankrd2	ADAM33	BHLHE22	Slc6a2	DBP	Bcl2a1a
	Il1r1	ANKRD55	Adam9	Bhlhe23	Slc6a13	Dcc	BCL2L1
	IL1R2	ANPEP	ADAMTS1	BRD7	IL1R2	FCN1	bel
	Il1rap	aplnr	Adamts15	bun	Il1r1	FCN2	BOLA-N
	il1rapl1b	aplnr-a	Adamts20	BXE_RS42260	IL1RAPL2	FCN3	Bst2
	IL1RAPL2	aplnr-b	ADAMTS4	C10orf35	Il1rl1	Fcna	C1QA
	Il1rl1	aplnra	Adamts5	C3orf33	Il1rap	Fcnb	C1qb
	Il1rl2	AR	ADAMTS6	CATHL2	Il1rl2	fibcd1	C1qc
	IL1RN	ARF1A1C	Adamts7	CATHL5	il1rapl1b	fibcd1-a	C1qtnf2
	IL36A	Arf79F	Adamts8	CD1	S100a9	fibcd1-b	C1qtnf5
	IL36G	ARFGEF3	ADAMTS9	CD1.1	S100A12	FMOD	C1qtnf9
	IL36RN	Arhgef11	Adgrb1	CD1A	S100P	FN1	C1QTNF9B
	IL37	ARL6	ADGRB2	CD1B	S100a8	FNDC1	C7orf49
	IL8	armi	ADGRB3	Cd1b1	S100Z	GAT	CAGL0I05478g
	IL8L2	ASGR1	adl1	Cd1b2	S100a1	Glyat	CAGL0I07931g
	IRF3	Asgr2	adra2a	Cd1b3	S100A2	GLYATL1	CAGL0J06908g
	IRF4	AT1G52380	Adra2b	Cd1b4	S100A5	Glyatl2	CATHL3
	IRF5	AT2G46210	adra2da	CD1C	S100A4	GLYATL3	CATHL6
	IRF6	AT3G09470	Aen	Cd1c1	S100G	Gm4952	Cbr-math-33
	IRF7	AT3G13900	aes	Cd1c2	SCGB1D2	Gpr1	Cbr-par-1
	IRF8	AT3G15970	AF0892	Cd1c3	SCGB1D1	gt	CD163
	IRF9	AT3G27870	AF2245m	CD1D	SCGB1D	Gucy2d	CD163L1
	ISG15	AT3G51670	AFH14	Cd1d1	SCGB1D4	Gucy2g	CD207
	ISG20	AT4G08790	AFUA_1G03050	Cd1e	Psbpc2	Gyc32E	CD209
	Isg20l2	Atp10a	AFUA_1G05440	CD40LG	SCGB1A1	Hlf	CD22
	KDM6A	ATP10B	AFUA_2G03870	Cdh23	SCGB2A1	HSP70	CEACAM5
	KLKB1	ATP10D	AFUA_2G05560	CDHR2	SCGB2A2	HSP70.2	CEBPA
	KLLA0E17865g	ATP1A1	AFUA_3G09560	CELE_C03F11.1	Fam150b	HSPA1A	CEBPB
	LCN12	atp1a1-a	AFUA_3G11030	CELE_C15B12.7	FAM150A	Hspa1a	CEBPD
	Lcn2	ATP1A2	AFUA_4G04390	CELE_F08F3.2	MTHFD2	Hspa1b	CEBPE
	LELG_02733	ATP1A3	AFUA_4G07660	CELE_F52F12.1	MTHFD2L	HSPA1B	Cebpg
	LOC100144429	ATP2B1	AFUA_4G11620	CELE_K04H4.1	Nmdmc	HSPA1L	CELE_B0513.5
	MCT7	Atp2b3	AFUA_5G11350	CELE_T10A3.1	SRU_1839	Hspa8	CELE_C04F5.1
	MGG_07033	Atp6v1e1	AFUA_6G03960	CELE_T18D3.7	folD	IGDCC4	CELE_C28H8.3
	NCU01369	ATP6V1E2	AFUA_6G12170	CELE_W01D2.5	HAPS_RS05560	Itgam	CELE_F10G7.4
	NCU05217	Atp8a1	AGD6	Celsr2	Moth_1516	Keg1	CELE_F22D3.1
	NFIA_108530	Atp8a2	AGD7	Celsr3	DDX3Y	KERA	CELE_H39E23.1
	OAS1	Atp8b1	AGD8	Cg25C	DDX3X	L669	CELE_T26C11.6
	Oas1a	Atp8b2	AGD9	Col24a1	D1Pas1	LOC373321	CELE_T26C11.7
	Oas1b	ATP8B4	aglA	COL4A1	an3	LOC618664	CELE_unc-17
	Oas2	Atp8b5	AGOS_AAL036W	COL4A2	bel	LUM	CELE_W08D2.7
	OAS3	AVT2	AGOS_AAR188W	COL4A3	UMAG_04080	MADPRT	CELE_Y54F10AM.4
	Oasl	avt5	AGOS_ABL045W	COL4A4	CAGL0J06908g	MAP3K13	CFD
	Oasl1	AVT6	AGOS_ACR010C	COL4A5	AGOS_ADL273C	map3k13-a	Cg25C
	Oasl2	Bcl6	AGOS_ACR228C	COL4A6	LELG_02733	map3k13-b	CIMG_09563
	PhapfoPp090	BETA-UP	AGOS_ADL273C	Col9a1	DEHA2C13486g	MATN1	CIRBP
	PPBP	bgn	AGOS_ADR011C	COT1	CIMG_09563	MATN2	cirbp-a
	Prss21	BMPER	AGOS_AEL068W	CYP2A10	CNBA7700	MATN3	cirbp-b
	Prss22	Bmpr1a	AGOS_AER015C	CYP2A11	AOR_1_1404144	Mbl1	Cish
	Prss27	BMPR1B	AGOS_AER304C	CYP2A13	ANI_1_430184	MFAP4	Clec10a
	Prss30	BPSS1983	AGOS_AFL098W	Cyp2a3	FCGR3A	mfsd11	CLEC4F
	PRSS33	BRAFLDRAFT_12141	AGOS_AFL101C	Cyp2a4	FCGR3B	MGC80919	CLEC4M
	Prss36	Brinp1	AGOS_AFR281C	Cyp2a5	FCGR3	NEO1	CNA07860
	Prss38	BRINP2	AGOS_AFR657C	CYP2A6	LOC102140945	nfil3	CNBA7700
	Prss39	Brinp3	AGOS_AFR679C	CYP2A7	Fcgr2a	NPR1	COL7A1
	Prss40	BRO1	AGOS_AGR372W	Cyp2b1	FCER1A	Npr2	colec12
	PRSS44	bsk146	AGOS_AGR399C	Cyp2b10	FCGR1B	Nt5dc1	Crlf1
	PRSS45	BTH_II0389	AHP2	Cyp2b19	FCGR1C	PCDH10	CSF3R
	PRSS47	BZRAP1	AIM1	Cyp2b2	FCGR2B	PCDH12	ct
	Prss48	C17orf99	AIRE	CYP2B4	FCGR2C	PCDH17	Cux1
	Prss8	C1QL2	ALAS1	CYP2B5	FCGR1A	PCDH18	Cux2
	PTGDS	C1ql3	Alas2	CYP2B6	Gpifcgr	Pcdh19	Cxcl1
	Rbmx	C1QL4	ALG2	CYP2G1	ATEG_05438	Pcdh8	Cxcl2
	Rbmxl1	C1qtnf2	ALK2	Cyp4ac1	NCU01369	PCDHGA10	Cxcl3
	RBMXL2	C1QTNF3	ALPK2	Cyp4ac2	MGG_07033	PCDHGA12	CXCL5
	RBMXL3	C1QTNF5	ALPK3	Cyp4ac3	ACLA_046980	PCDHGA4	CXCL6
	Rbmxrtl	C1QTNF6	ALY4	Cyp4c3	NFIA_108530	PCDHGA9	CXCL8
	Rbmy	C1QTNF7	Alyref	Cyp4d14	AFUA_4G07660	PF14_0323	CYP11A1
	RBMY1A1	C1qtnf9	alyref-b	Cyp4d20	TP53RK	Prelp	Cyp11b2
	RBMY1B	C1QTNF9B	Alyref2	Cyp4d8	Trp53rk	Prrt2	CYP24A1
	RBMY1C	C4bp	AMCF-II	Cyp4g1	CHGG_00516	Prtg	Cyp27a1
	RBMY1D	C4BPA	AMD2	Cyp4g15	FGSG_10037	prtga	CYP27B1
	RBMY1E	CA1	AMIGO1	Cyp4s3	CIMG_00130	prtgb	Cyp4a1
	RBMY1J	CA10	AMIGO2	CYP4V2	MTH1425	Ptprd	Cyp4a14
	REX4	CA11	AMIGO3	Cyp4v3	SPAP27G11.07c	Ptprq	CYP4A21
	rexo4	CA13	AN2284.2	Dchs1	ACLA_041780	R826	CYP4A22
	TMPRSS13	CA2	an3	DSPTP1	AFUA_3G14290	R831	CYP4A24
	TMPRSS15	CA5A	AN3067.2	dusp1	Msp_0013	SDK1	Cyp4a3
	TPSAB1	CA8	AN3363.2	dusp1-b	Msm_1198	SFTPD	CYP4A5
	Tpsb2	cahz	AN3602.2	DUSP2	Mevan_1404	SLC22A11	CYP4A6
	TPSG1	Caprin2	AN3666.2	DUSP4	AN2513.2	Slc22a12	CYP4A7
	TSPY	Car11	AN3941.2	DUSP9	MmarC7_1414	Slc22a21	Cyp4b1
	TSPY1	Car2	AN4068.2	E130311K13Rik	MMP0415	SLC22A4	Cyp4d21
	TSPY10	Car5a	AN4969.2	ERVK-10	gcp	SLC22A5	Cyp4f1
	TSPY2	Car7	AN6197.2	ERVK-11	ADCY1	slc22a6	CYP4F11
	TSPY26P	Car8	AN6364.2	ERVK-6	Adcy5	TEF	CYP4F12
	TSPY3	CB5-A	AN8777.2	Fas2	Adcy6	Tmem233	Cyp4f14
	TSPY4	CBG02625	AN9504.2	Fasl	rut	TMEM252	Cyp4f18
	TSPY8	CBG09545	Anapc11	FASLG	Adcy4	Tusc5	CYP4F2
	Tspyl1	Cbln1	Anapc15	FGF1	Adcy3	UNC93A	CYP4F22
	Tspyl2	Cbln2	anapc15-a	FGF2	ADCY2	Unc93b1	CYP4F3
	TSPYL4	Cbr-arl-6	ANB1	ft	Prg4	VIT	Cyp4f4
	Tspyl5	Cbr-unc-64	ANI_1_2526014	GATM	Vtn		Cyp4f5
	TSPYL6	CCDC24	ANI_1_430184	GJA1	MMP8		Cyp4f6
	Txlna	CCL14	ANI_1_82124	Gja10	HPX		CYP4F8
	TXLNB	CCL15	Ank2	GJA3	MMP12		D1Pas1
	TXLNG	CCL16	ANKHD1	gja4	GADD45G		DCHS2
	ubl4a	CCL17	ANKRA2	gja4-b	GADD45A		dcl-1
	UBQ9	CCL18	ANKRD10	GJA5	GADD45		dcr1
	UMAG_01397	Ccl19	ANKRD22	GJA8	GADD45B		DDX3X
	UMAG_04080	CCL21	ANKRD30BL	GJA9	Fcgr1		DDX3Y
	UTY	Ccl21a	ANKRD44	GPAM	ISG15		DDX58
	ZFX	Ccl21b	ANKRD50	Gpat2	Oasl1		DDX60
	ZFY	Ccl21c	ANKRD52	Gprin1	Ac-v-ubi		DDX60L
	Zfy1	Ccl22	ankrd52a	GPRIN2	Oasl		DEFB107A
	Zfy2	CCL23	ANKRD53	GPRIN3	UBQ9		DEFB107B
		CCL26	Ankrd54	H2-Aa	ubl4a		Defb13
		Ccl3	anln	H2-Ea-ps	IFI27L2		DEHA2A09746g
		CCL3L3	ANTR2	Hand2	Slc12a1		DEHA2C13486g
		CCL4	aop	hand2-a	SLC12A2		DEHA2G09636g
		CCL4L1	AOR_1_1404144	HLA-DOA	SLC12A3		Dgcr6
		CCL5	AOR_1_1406174	HLA-DPA1	CELE_B0303.11		DGCR6L
		Ccl6	AOR_1_250094	HLA-DQA2	CCC1		DHX58
		Ccr8	AOR_1_278074	HLA-DRA	can1		Dicer1
		CD1	AOR_1_280114	HNF1A	VHC1		DKFZP468A0422
		CD1.1	AOR_1_516094	hnf1a-a	slc12a9		dpn
		CD1A	AOR_1_92044	hnf1a-b	SLC12A5		E(spl)mbeta-HLH
		CD1B	AOR_1_968154	hsaD	NUPR1		EPSTI1
		Cd1b1	AOX1	Icam1	NUPR1L		ERD5
		Cd1b2	Aox2	ICAM3	ORM1		f2r
		Cd1b3	Aox3	ICAM4	ORM2		F2rl1
		Cd1b4	apc11	Icam5	Orm3		FAM107A
		CD1C	APE_0907.1	IGSF10	IRF7		Fam107b
		Cd1c1	APE_2072.1	IMPACT	IRF3		Fam132a
		Cd1c2	APEX2	impact-b	IRF5		FCER1A
		Cd1c3	APITD1	KCNN1	Irf6		Fcgr1
		CD1D	Apob	Kcnn2	Irf8		FCGR1A
		Cd1d1	APOL1	KCNN3	IRF9		FCGR1B
		Cd1e	APOL2	Kcnn4	IRF4		FCGR1C
		Cd207	APOL3	Kcnq5	CHAC1		Fcgr2a
		CD209	APOL4	KLLA0C11473g	CHAC2		FCGR2B
		Cd209a	APOL5	l(1)sc	SPBC31F10.03		FCGR2C
		Cd209b	APOL6	Lac	GCG1		FCGR3
		Cd209c	arf4	LECT2	DIRAS3		FCGR3A
		Cd209d	Arf51F	LOC100034175	DIRAS2		FCGR3B
		Cd209e	arf6	LOC100034242	Diras1		Ffar1
		CD209L2	Arfgap1	LOC100133495	Rap1b		FFAR2
		CD300LB	ARFGAP2	LOC101825889	RAP1BL		FFAR3
		Cd300ld	ARFGAP3	LOC102191547	Rap1a		FGA
		Cd300lf	ARHGAP1	LOC443423	R		FGB
		Cd300lg	ARHGAP11A	LOC443441	CELE_C27B7.8		FGG
		Cd300lh	ARHGAP11B	LSAMP	ENDOU		FGL1
		CD46	ARHGAP18	Lxn	ENPP2		FGSG_04253
		CD72	Arhgap22	MKP2	Enpp1		FK506-bp2
		Cd74	ARHGAP24	MMP11	ISG20		FKBP4
		Cdc42	Arhgap25	MMP16	AEN		FKBP5
		CDC42_AEDAE	ARHGAP36	Mmp17	Isg20l2		FKBP59
		CDH10	ARHGAP4	MMP25	CAGL0I07931g		FKBP70
		CDH11	ARHGAP40	Musk	FGSG_04253		FOS
		Cdh12	Arhgap44	MXRA5	UMAG_01397		Fosl1
		CDH18	Arhgap6	MYPN	DEHA2G09636g		FOSL2
		Cdh20	Arhgef10	MYPOP	REX4		Frk
		CDH6	ARHGEF10L	Ncam2	NCU05217		G0S2
		CDH7	ARHGEF16	neurod1-a	rexo4		Gck
		Cdh8	ARHGEF17	NEUROD4	KLLA0E17865g		GIMAP1
		CDH9	ARHGEF39	Nfasc	AFUA_2G05560		GIMAP2
		Ce9	ARHGEF4	NPG4	CLDN20		Gimap3
		CELE_B0280.12	ARHGEF9	Nrcam	CLDN14		GIMAP4
		CELE_B0457.1	ARID1A	Ntm	CLDN7		GIMAP5
		CELE_C01C4.3	ARID1B	OLIG1	Cldn2		GIMAP6
		CELE_C05G5.5	ARID2	OLIG2	Cldn19		GIMAP7
		CELE_C06E1.4	ARID3A	OLIG3	Cldn1		GIMAP8
		CELE_C07B5.5	ARID3B	Orct	CLDN5		Gp6
		CELE_C12D12.2	arid3c	Orct2	cldn7a		Gpifcgr
		CELE_C27B7.8	ARID4A	Os11g0247300	TFB1M		GPR17
		CELE_C32D5.3	Arid4b	Otog	mtTFB1		GPR42
		CELE_C38D4.8	ark1	Palld	DpseGA20255		GRAP2
		CELE_C40H1.4	arl3	Papss1	TXLNG		GRO-B
		CELE_C46F11.1	arl3.1	PAPSS2	Txlna		GRO-G
		CELE_D1022.8	Arl4a	Pcdh18	TXLNB		GRO1
		CELE_D2024.3	ARL4C	Pcdh19	IL6		Gzma
		CELE_F09G8.2	Arl4d	PCDHA6	Lcn2		Gzmb
		CELE_F32E10.4	Arl8a	PCDHA8	LCN12		Gzmc
		CELE_F41H10.7	ARL8B	Pcdhb14	PTGDS		Gzmf
		CELE_F41H10.8	arl8ba	PCDHGA10	FST		Gzmk
		CELE_F42G10.2	ArthMp075	PCDHGA12	fsta		h
		CELE_F53C11.3	Arxes2	PCDHGA3	FSTL3		HABP2
		CELE_F56A8.7	ase1	Pcdhga4	Agrn		Hck
		CELE_K02F3.2	asf1	PCDHGA5	FSTL1		HECTD2
		CELE_K04H4.6	ASF1A	PCDHGA6	FSTL5		HERC3
		CELE_R01H10.8	ASF1B	PCDHGB4	Fstl4		Herc4
		CELE_R07G3.1	asf1ba	PCLO	CIRBP		HERC5
		CELE_T01H8.5	asf1bb	PFL_RS05885	cirbp-b		HERC6
		CELE_T21E12.4	asn1	PFLU_RS06200	cirbp-a		hes1
		CELE_T23G5.2	ASN2	PG-2	Rbm3		hes1-a
		CELE_T26E3.3	ASN3	PIK3C2A	RBMXL1		hes1-b
		CELE_W01C9.4	Asns	PIK3C2B	Rbmx		Hes2
		CELE_W08D2.4	asp	Plekha6	Rbmxrtl		HES4
		CELE_Y116F11B.12	ASPM	plsB	RBMXL2		hes4-a
		CELE_Y39E4B.12	AT1G01880	PMAP-36	BHLHA15		hes4-b
		CELE_Y40H4A.1	AT1G04970	PMEN_RS15600	dimm		Hex-t2
		CELE_Y46G5A.31	AT1G07270	PR39	neurog1		heyl
		CELE_Y95B8A.10	AT1G09200	Psyr_1328	ATOH1		HGFAC
		CELE_ZC21.2	AT1G12270	RARRES1	Neurog2		Hk1
		CELE_ZK688.8	AT1G17745	RASSF10	neurod6b		HK2
		CELE_ZK856.11	AT1G24320	RASSF9	atoh7-b		HK3
		CELE_ZK909.4	AT1G27520	RGS7BP	NEUROG3		HKDC1
		Cep290	AT1G27880	rgs7bpa	neurod1		HLA-A
		CFH	AT1G29630	Rgs9bp	ATOH7		HLA-B
		CG30463	AT1G30630	rgs9bp-b	CDHR5		HLA-C
		CG31957	AT1G61770	rgs9bp-c	PCDH15		HLA-E
		CG4928	AT1G62740	RHA1_RS22130	Cad89D		HLA-H
		CGN1	AT1G66260	RIMS1	Cad87A		HMCN1
		chd	AT1G74790	RIMS2	CadN		HMCN2
		Chek2	AT1G76400	RIMS3	igfbp2b		HRASLS
		chrd	AT2G01720	Rims4	RTEL1		HRASLS2
		CHRDL1	AT2G19380	RMET_RS30105	Cbr-bch-1		Hrasls5
		CHRDL2	AT2G20635	RT1-Ba	CG4078		HSH2D
		CHRM1	AT2G25050	sat	DyakGE16425		HSPG2
		CHRM2	AT2G32590	Sh3pxd2a	DereGG18780		HUL4
		CHRM3	AT2G34840	sh3pxd2aa	DanaGF20802		IFI27L2
		CHRM4	AT2G36200	Shal	HTR5A		IFI44
		Chrnb1	AT2G36810	SK	Htr5b		IFI44L
		CHRNB4	AT2G38180	SLA-DQA1	DRD2		IFI6
		CHRND	AT2G43810	Slc10a1	drd2-b		IFIH1
		CHRNE	AT3G02530	SLC10A2	drd2-a		IFIT1
		CHRNG	AT3G05230	SLC10A3	Octbeta2R		IFIT1B
		Cidea	AT3G08990	Slc10a4	adra2db		IFIT2
		Cideb	AT3G11210	SLC10A5	HTR1A		IFIT3
		CIDEC	AT3G11230	SLC10A6	TIMP4		IFIT5
		CIITA	AT3G11870	slc22a16	CCDC71L		IFITM1
		CL43	AT3G19480	Slc22a21	CCDC71		Ifitm10
		CL46	AT3G20270	SLC22A3	C17orf53		Ifitm2
		CLEC10A	AT3G22845	Slc30a1	BC030867		Ifitm3
		CLEC17A	AT3G48570	SLC30A10	LOC303566		IFITM5
		Clec4f	AT3G48900	SLC30A2	SLC22A6		IL12RB2
		Clec4g	AT3G49660	SLC30A3	POAT1-1		Il1r1
		CLEC4M	AT3G55890	Slc30a8	oat		IL1R2
		Clvs1	AT3G59810	SLC51A	SLC22A8		Il1rap
		Clvs2	AT3G60660	SLCO1B1	Slc22a20		il1rapl1b
		cml	AT4G12400	SLCO1B3	IL1RN		IL1RAPL2
		Cml1	AT4G18375	SLCO1B7	IL36RN		Il1rl1
		Cml2	AT4G24920	SLCO1C1	Il1f5		Il1rl2
		Cml3	AT4G27740	SMIM24	IL1F10		IL31RA
		Cml5	AT4G27745	ssh	IL36G		Il6st
		cmtm8	AT4G29630	Ssh1	Il1f8		IL8
		CNBG1540	AT4G32700	SSH2	IL36A		IL8L2
		CNG03220	AT5G01340	ssh3	IL37		ins1
		CNKSR1	AT5G02530	SYT9	Il1f6		INSIG1
		CNKSR3	AT5G07740	TNFSF10	IL1B		INSIG2
		cnr1	AT5G09830	TNFSF11	ETS2		IRF3
		CNR2	AT5G10980	TNFSF14	ets2-a		IRF4
		Cntn2	AT5G11170	Tnfsf15	ets2-b		IRF5
		CNTN3	AT5G16070	Tsc22d1	Ets1		IRF6
		cntn5	AT5G21326	TSC22D2	ets1-a		IRF7
		COCH	AT5G26900	Tsc22d3	c-ets-1b		IRF8
		COL12A1	AT5G27430	TSC22D4	pnt		IRF9
		COL14A1	AT5G43710	Ttbk1	Ets65A		IRG1
		COL17A1	AT5G45920	Tuba1a	fev		ISG15
		COL20A1	AT5G47480	tuba1b	SGK1		ISG20
		COL22A1	AT5G47490	TUBA1C	sgk1-a		Isg20l2
		COL3A1	AT5G53940	TUBA1D	sgk1-b		Jdp2
		Col5a2	AT5G59950	TUBA3E	Sgk3		jdp2b
		COL6A3	AT5G62930	TUBA4A	C8orf44-SGK3		KCNE1
		Col6a4	ATE2F2	TUBA8	SGK2		Kcne2
		COL6A5	ATEG_00408	TUBAL3	CELE_W10G6.2		KDM6A
		COL6A6	ATEG_02735	TXNIP	Tmem125		Klk14
		COLEC10	ATEG_05438	Unk	TEC		KLLA0E17865g
		COLEC11	ATEG_07055	Unkl	ITK		KLLA0E20395g
		COLEC12	ATEG_07193	VCAM1	Btk		LAIR1
		CPA	ATHAL3B	WDR75	TXK		LAIR2
		Cpa1	ATK1	XF_RS04390	Bmx		LCN12
		CPA3	ATK2	YALI0D19162g	Btk29A		Lcn2
		CPA6	ATK3	yocS	Src42A		LELG_02733
		CPB1	ATK4	ytxM	LCK		LEPR
		CPB2	ATK5	ZFP1	ABL1		lgals3bpa
		CPNE1	ATMAP65-6	Zfp260	Hck		lgals3bpb
		CPNE2	ATOH1	ZFP37	Alk		LIFR
		CPNE3	ATOH7	Zfp664	Ltk		LILRA1
		CPNE4	atoh7-b	zgc:109913	EPHA2		LILRA2
		CPNE5	Atp13a1	zhf1	LOC100198593		LILRA4
		CPNE6	ATP13A2	ZNF285	Srms		LILRA5
		Cpne7	Atp13a3	ZNF501	NNMT		LILRA6
		CPNE8	ATP13A4	ZNF559	INMT		LILRB1
		Cpne9	ATP13A5	ZNF568	Pnmt		LILRB2
		CPO	Atp7a	ZNF599	CELE_B0303.2		LILRB3
		CR1	ATP7B	ZNF624	TMEM213		LILRB4
		CR1L	ATSMC2	ZNF664	Slc43a1		LILRB5
		CR2	AUNIP	ZNF699	SLC43A2		LOC100009166
		CRIM1	AUR1	ZNF71	SLC43A3		LOC100328967
		Csmd1	Aurka	ZNF732	YMR221C		LOC100336258
		CSMD2	aurka-b	ZNF846	AQP2		LOC100343802
		Csmd3	AURKB	ZRC1	AQP5		LOC100689364
		CSPG4	aurkb-a	ZSCAN22	MIP		LOC101117955
		CYP11A	aurkb-b	Bcl2	Aqp6		LOC102135658
		CYP11A1	AURKC		TLR8		LOC102140945
		CYP11B1	AVP		TLR7		LOC102173131
		Cyp11b2	AVPI1		TLR9		LOC500077
		Dap	AZIN1		Tlr13		LOXL4
		DAPK1	azin2		Tlr5		Lrat
		DAPL1	B3gnt2		TLR3		LY6E
		dapl1-a	B3gnt3		TLR4		Mag
		dapl1-b	B3GNT4		TLR2-2		Marco
		DBP	B3GNT5		SPSB1		Mark1
		Dcc	b3gnt5a		SPSB4		Mark2
		DCLK3	B3gnt6		Spsb2		Mark3
		DCN	B3gnt7		DgriGH21169		MARK4
		DECR1	B3GNT8		DmojGI18764		MBB1
		decr2	B3gnt9		DvirGJ21788		MCL1
		DEHA2D15510g	bap1		DsecGM20297		MCP-3
		DFFA	BAT1		DwilGK22006		MCP1
		Dl	BAT2		DanaGF12960		Mcpt1l1
		dlc	BATF		DereGG22511		Mcpt2
		dld	BATF2		Fsn		Mcpt4
		Dnah1	Batf3		DyakGE13381		MGG_01541
		DNAH10	Bax		DpseGA18323		MGG_07033
		DNAH11	BC021891		NR4A2		MJ_1505
		DNAH12	BC030867		nr4a1		MMP1
		DNAH14	BCAT1		Nr4a3		Mmp10
		Dnah17	Bcat2		Hr38		MMP12
		Dnah2	Bcl2		CELE_C48D5.1		MMP13
		DNAH3	BCL2A1		rxrga		MMP2
		DNAH5	Bcl2a1a		RARB		MMP20
		DNAH6	BCL2L1		RXRA		MMP25
		Dnah7	BCL2L15		rxrab		Mmp3
		DNAH8	BDI_RS12030		ESRRG		MMP7
		DNAH9	bel		rargb		MMP9
		DNASE2	BHLHA15		RARA		MSR1
		Dnase2a	BicC		rarga		MT-2B
		DNASE2B	Bicc1		CDH16		MT1A
		dnc	bicc1-a		Cdh17		MT1B
		DNER	bicc1-b		CDH4		MT1E
		DNF1	bip1		CDH2		MT1F
		DpseGA11680	bir1		CDH13		MT2A
		DpseGA16587	BIRC5		DDIAS		mtr4
		DpseGA19622	birc5.1		XDH		mug30
		DpseGA21858	birc5.1-a		AOX1		MYO9A
		DPT	birc5.1-b		Dpse		NCgl0664
		DRS2	birc5.2		P22811		NCR1
		ECM2	birc5.2-b		ry		NCU01369
		ECM38	BIRC6		Aox2		NCU05217
		ECR1	Birc7		Aox3		NCU08501
		EFR3A	Blm		SIDT1		NFIA_020550
		Efr3b	Bola3		Sidt2		NFIA_075500
		efr3bb	BPI		CELE_C04F5.1		NFIA_108530
		egf1	BPIFC		HK3		NFRKB
		EGFIII	BRAFLDRAFT_11371		HK2		Ngp
		Ehmt1	BRAFLDRAFT_25997		Hk1		NPG4
		EHMT2	BRAFLDRAFT_27559		Gck		OAS1
		Eif1ad	BRAFLDRAFT_59218		HKDC1		Oas1a
		ELO1	Brap		Hex-t2		Oas1b
		ELO2	BRN1		SLC34A1		Oas2
		ELOVL3	brr2		Slc34a2		OAS3
		elovl5	bsk		Slc34a3		Oasl
		ELOVL6	BST1		Hps3		Oasl1
		ELOVL7	Bst2		fzd8-a		Oasl2
		ENPEP	BTBD16		Fzd8		Obscn
		Eomes	btbd17		fzd5		OGT
		Erap1	BTD		fz2		onecut
		ERAP2	BTK		Fzd2		Onecut1
		Ets65A	BTN1A1		fzd7		ONECUT2
		EYS	BTN2A1		Fzd1		ONECUT3
		fabG	BTN2A2		C1orf162		Otol1
		FABP9	BTN2A3P		ATP10B		pAbp
		FADS1	BTN3A1		Atp10d		Pabpc1
		FADS2	BTN3A2		Atp10a		pabpc1-a
		FADS2P1	BTN3A3		SPBC887.12		pabpc1-b
		FADS3	Btnl1		ATP8B2		PABPC1L
		Faim3	Btnl2		ATP8B4		pabpc1l-a
		Fam92a	BTNL3		DNF1		pabpc1l-b
		FAM92A1	BTNL9		DRS2		PABPC1L2B
		fam92a1-a	btrc		Atp8a1		PABPC3
		FAM92B	Bub1		Atp8b5		PABPC4
		Fasn	BUB1B		Atp8a2		PABPC4L
		FAT1	BUBR1		AT3G27870		PATR-A
		Fat2	byr1		ALA1		PATR-B
		FBXO17	c-ets-1b		ALA3		PATR-E
		FBXO2	C11orf24		Atp8b1		PDH1
		FBXO27	C11orf91		AT3G13900		PF4
		FBXO44	C15H11orf34		THBS1		PF4V1
		FBXO6	C15H11orf91		THBS2		PG-2
		Fcamr	C15orf48		COMP		PhapfoPp090
		FCER2	C17orf53		Thbs3		Pirb
		FCMR	C18H19orf40		THBS4		Pla2g16
		FCRL3	C19orf40		thbs3a		PLAT
		FCRL4	C1R		ACHE		Plau
		FCRL5	C1ra		ACE-1		PMAP-36
		Fem1b	C1rb		BCHE		PP2-A3
		FGF10	C1rl		MYLIP		PPBP
		FGF14	C1S		mylipa		PR39
		Fgf16	C1s1		mylipb		PRLR
		Fgf20	C1s2		Ptpn4		PRODH
		Fgf22	C20H5orf34		EPB41L5		prodh2
		FGF3	C20orf24		Epb4.1l4b		prpD
		FGF9	C230052I12Rik		Epb41l4b		Prss12
		FGFBP1	C27H4orf47		Epb4.1l5		PTGDS
		FGFBP2	C3		PTPN3		ptr1
		FGSG_08819	c3-1		RDX		pub2
		FMOD	C3AR1		GBP1		PUT1
		FOLT1	C4a		GBP2		rad21
		FREM1	C4B		GBP3		Rad21l
		FREM2	C4orf47		GBP5		RAD21L1
		FREM3	C5		Gbp2b		RARRES3
		fzd1	C5AR1		GBP7		Rb1
		FZD10	C5orf34		GBP6		Rbf
		fzd10-a	CAB3		GBP4		RBL1
		fzd2	CAGL0D02684g		ATL1		Rbl2
		Fzd4	CAGL0D04466g		SJAG_02595		Rbm3
		Fzd7	CAGL0H01705g		atl2		Rbmx
		Fzd8	CAGL0H07249g		ATL3		RBMXL1
		Fzd9	CAGL0H09878g		ANKRD22		RBMXL2
		gag	CAGL0I05478g		MM_0045		Rbmxrtl
		Galnt1	CAGL0I07931g		ANK1		Rbr1
		GALNT10	CAGL0J05610g		ANKRD30BL		rbr3
		Galnt11	CAGL0J06908g		KIDINS220		REC8
		Galnt13	CAGL0J08030g		ANKRA2		REX4
		GALNT14	CAGL0J08250g		kidins220b		rexo4
		Galnt16	CAGL0K06237g		FANK1		RGD1562638
		GALNT18	CAGL0L05412g		Ank3		RhoGAP68F
		GALNT2	CAGL0M05731g		MCM10		RNF146
		GALNT8	CAGL0M08910g		cdc23		RNF213
		GALNT9	CaJ7_0144		DMBT1		ROF1
		Gem	CALHM1		Ssc4d		ROF2
		ggt	Calhm2		CD163		rrb2
		GGT1	CALHM3		CD163L1		RT1-EC2
		GGT2	Calr		Cd6		Rtp1
		GGT3	CALR3		SSC5D		Rtp2
		GGT3P	calypso		5430419D17Rik		RTP3
		GGT4	CaO19.3233		Prss12		RTP4
		Ggt5	CapaR		CUZD1		RTP5
		GGTLC1	CAPN1		Lgals3bp		S100A12
		GGTLC2	CAPN3		CD5L		S100A4
		GGTLC3	CAPNS1		TLL1		S100A5
		Ghrhr	CAPNS2		bmp1-a		S100a9
		GluRIA	Cars		tll2		S100G
		GlyS	CARS2		BMP1		S100P
		GPR12	CASC5		CUBN		S100Z
		GPR15	CASP3		NAV3		Saci_0263
		GPR25	Casp6		NAV2		SCARA3
		Gpr3	Casp7		NAV1		Scara5
		GPR56	CAT2		sick		SEC
		Gpr6	Catsup		CELE_F45E10.1		SERPINA12
		GRIA1	Caur_1873		CTTNBP2		SERPINA3-1
		Gria2	CBG01004		NAMPT		SERPINA3-3
		GRIA3	CBG02218		MPN047		SERPINA3-6
		Gria4	CBG22979		NFRKB		SERPINA3-8
		Grid2ip	CBG24191		CXCL2		SERPINA5
		grid2ipb	CBP1		Cxcl1		SERPINA6
		GRIK2	Cbr-cdk-1		GRO1		serpinb1
		GSDMB	Cbr-cks-1		GRO-G		Serpinb1a
		gsy-1	Cbr-crt-1		CXCL3		SERPINE1
		GSY1	Cbr-dlk-1		GRO-B		Serpine2
		GSY2	Cbr-math-33		PPBP		serpine3
		gt	Cbr-par-1		AMCF-II		SERPINF1
		GYS1	Cbr-unc-43		CXCL5		SERPINI1
		Gys2	Cbr-wee-1.3		IL8L2		SERPINI2
		HAND1	CC1G_05499		TRIM38		Sh2d2a
		hand2	ccdc99-a		TRIM58		sh2d4a
		hand2-a	CCK		TRIM21		SH2D4B
		HAP1	cck-a		TRIM39		Sh2d7
		Havcr1	cck-b		TRIM6		SH3BP1
		Havcr2	Ccl12		TRIM68		SIDT1
		hba1	CCNA1		TRIM11		Sidt2
		HDAC4	CCNA2		TRIM17		SIGLEC-1
		HDAC5	ccnb1		BTN1A1		SIGLEC1
		Hdac7	ccnb1.2		BTN3A3		SIK1
		Hdac9	CCNB2		BTN3A1		SIK2
		hdac9b	CCNE1		Btn2a2		SIRPA
		HDGFRP2	CCNE2		ADAMTS17		SIRPB1
		hebp1	CCNF		ADAMTS19		SIRPB2
		HEBP2	CCR3		ADAMTS7		SIRPD
		HECTD1	CCRL2		ADAMTS6		SIRPG
		HELZ	CCS52A2		ADAMTS12		SKI2
		hep	CCSAP		ADAMTS10		SKIV2L
		HERC2P3	ccsapb		Adamts18		SKIV2L2
		HIPK1	cct2		ADAMTS16		SLC18A1
		HIPK2	CCT4		ADAMTS20		SLC18A2
		HIPK3	cct6		ADAMTS2		Slc18a3
		HIVEP1	Cct6a		ADAMTS9		slc18a3a
		HIVEP2	CCT6B		ADAMTS3		slc18a3b
		HIVEP3	CD163		ADAMTS14		Slc18b1
		Hlf	CD163L1		Adamts15		SLC27A1
		HRH1	CD177		CELE_F25H8.3		SLC27A2
		Hrh3	CD300E		Papln		Slc27a3
		HRH4	Cd38		ADAMTSL4		Slc27a4
		hyd	Cd44		Adamtsl1		SLC27A6
		IFNLR1	CD68		BRIP1		Slco1a1
		IGDCC3	CD69		OAS1		Slco1a4
		Igdcc4	CDA		Oas1a		Slco1a5
		IGFN1	cdc15		Oas1b		Slco1a6
		Ighvhs107.a3.106	cdc17		OAS3		Slco1b2
		IGIP	cdc18		Oas2		SLCO1B3
		IGKV3-20	cdc2		Oasl2		Slco1c1
		IGKV3D-20	CDC20		FAM134B		Slco2a1
		Igkv4-55	CDC20.1		FAM134C		SLCO3A1
		IGLON5	CDC20.2		FAM134A		Slco4a1
		ikaros	CDC20B		NRXN2		Slco4c1
		IKZF1	cdc23		NRXN3		SLCO5A1
		Il10ra	cdc25		nrxn3a		SLCO6A1
		Il24	CDC25A		nrxn3b		slgA
		IL33	Cdc25b		NRXN1		Smok1
		IMPA-6	CDC25C		nrxn1a		Smok2a
		Inppl1	cdc25c-a		FOSL2		SOCS1
		inppl1a	cdc25c-b		FOS		SOCS2
		ISLR	cdc25c1		LOC101078177		SOCS3
		KAB1	CDC42BPA		SLC13A5		SOCS7
		KANK1	CDC42BPB		Slc13a2		SPAC17H9.02
		KANK2	CDC42BPG		SLC13A3		SPAC694.02
		Kank3	CDC45		SLC13A1		SPCC550.03c
		KANK4	cdc48		SLC13A4		SPCC70.03c
		KAP	cdc48-1		CELE_F31F6.6		SPIDR
		Kcnab1	CDC6		CELE_K08E5.2		SYN3
		Kcnab2	CDC9		Indy		SYN4
		kcnab3	CDCA2		CELE_B0285.6		TAGAP
		KCNK1	CDCA3		CELE_R107.1		Tagap1
		Kcnk10	CDCA4		TDT		TIGD1
		KCNK16	CDCA5		Nptx1		TIGD7
		KCNK2	cdca5-a		Nptx2		TM4SF1
		KCNK3	cdca5-b		Nptxr		TM4SF20
		Kcnk4	CDCA8		SVEP1		Tm4sf4
		KCNK5	CDCA9		PTX4		TOM1
		KCNK6	cdd		ADGRD2		Trim65
		kcnk9	cdd1		Ptx3		Ttn
		kcp	CDH1		LRP2		Txlna
		KERA	CDK1		LRP1		TXLNB
		KIAA1614	cdk1-a		CELE_F29D11.1		TXLNG
		KIR2DL1	cdk1-b		LRP1B		UBC32
		KIR2DL2	Cdk5rap2		Lrp4		UBC33
		KIR2DL3	CDKN2A		LRP8		UBC34
		KIR2DS1	CDKN2B		VLDLR		UBC6
		KIR2DS2	Cdkn2c		ldlr-a		Ube2j1
		KIR2DS4	CDKN2D		LDLR		UBE2J2
		KIR3DS1	CDKN3		EGF		Ube3a
		Klhl13	CDNF		LRP5		ubl4a
		KLHL14	cdt2		LRP6		UBP10
		klhl31	Ceacam18		Slc12a7		UBP12
		klhl36	CEBPA		SLC12A4		ubp15
		Klhl9	CEBPB		IL17RB		UBP17
		Klk1	CEBPD		IL17RA		UBP21
		KLK11	CEBPE		Il17rd		UBP26
		KLK13	Cebpg		TMEM52B		UBP5
		Klk1b3	cek1		Pik3c2g		Ubp64E
		Klk1c7	CELE_B0035.2		Ankrd33b		UBP8
		Klk1c8	CELE_B0218.1		ANKRD33		UBP9
		KLK2	CELE_B0252.2		ANKRD50		UBQ9
		KLK5	CELE_B0403.4		HOS4		UMAG_01397
		KLK6	CELE_B0478.1		RAI14		UMAG_04080
		Klk8	CELE_C02F12.4		Fem1a		USP11
		KLRF1	CELE_C02H7.3		Anks3		Usp15
		L1cam	CELE_C03A3.2		4931440F15Rik		USP18
		Lar	CELE_C03C10.3		ANKDD1A		usp20
		LCA5	CELE_C07A12.4		VCAN		USP41
		LCA5L	CELE_C08A9.1		ACAN		usp47
		LEF1	CELE_C08B11.7		Ncan		USP48
		LEP	CELE_C09D1.1		BCAN		USP50
		LGI1	CELE_C09G4.3		DDX60		Usp7
		LGI2	CELE_C10C6.6		DDX60L		Usp8
		Lgi3	CELE_C10F3.2		CELE_C28H8.3		UTY
		Lgi4	CELE_C10H11.9		SPAC694.02		VAChT
		lgr4	CELE_C14B1.1		SKIV2L2		WNK1
		lgr5	CELE_C14B9.2		SNRNP200		XKR5
		LIMD1	CELE_C14B9.4		CELE_W08D2.7		YLR154C-G
		lin28a	CELE_C15H11.7		SPAC17H9.02		yxeQ
		LIN28B	CELE_C15H9.6		SKI2		ZBP1
		LINGO1	CELE_C16C10.8		mtr4		Znfx1
		lingo1b	CELE_C18E9.11		SKIV2L
		LINGO2	CELE_C26D10.2		mug81
		LINGO3	CELE_C28H8.3		l(3)72Ab
		Lingo4	CELE_C29A12.3		brr2
		LOC100303683	CELE_C34G6.7		AT4G32700
		LOC100533335	CELE_C35B1.1		SPCC550.03c
		LOC100533340	CELE_C37A2.4		Saci_0263
		LOC100533375	CELE_C38C10.2		LOC100506127
		LOC101827747	CELE_C41C4.4		EP300
		LOC102173131	CELE_C42C1.5		CREBBP
		LOC102401642	CELE_C47E12.4		CELE_R10E11.1
		LOC443423	CELE_C52E12.2		HAC5
		LOC443441	CELE_F01F1.8		HAC1
		LOC443528	CELE_F07F6.4		HAC12
		LOC504773	CELE_F09E5.5		HAC2
		LOC780933	CELE_F10B5.5		Os01g0246100
		loco	CELE_F10D11.1		bdf1
		LOX	CELE_F10G7.4		brd4
		LOXL1	CELE_F13H10.4		BET10
		loxl2	CELE_F18A12.8		NPX1
		loxl2a	CELE_F18C5.2		SPAC631.02
		Loxl3	CELE_F25D7.3		SIGLEC1
		LOXL4	CELE_F25H8.3		SIGLEC-1
		lpar1-a	CELE_F26H9.5		CD22
		LPAR2	CELE_F32A5.7		Obscn
		Lpar3	CELE_F32D8.6		Mag
		LPPR1	CELE_F33E2.2		CEACAM5
		LPPR2	CELE_F35H8.7		OSMR
		Lppr3	CELE_F37A8.5		LIFR
		LPPR4	CELE_F38A6.1		Il6st
		lppr5	CELE_F43C1.2		IL12RB2
		Lrrc4b	CELE_F43E2.8		IL31RA
		LRRC4C	CELE_F43G9.1		PRLR
		LRRN1	CELE_F45E1.6		Lepr
		LRRN2	CELE_F45G2.4		CSF3R
		LRRN3	CELE_F47D12.4		PTPRD
		LSAMP	CELE_F54C9.1		S100A11
		Lum	CELE_F54C9.10		S100A10
		LVRN	CELE_F55G1.8		S100a7a
		LYPD6	CELE_F56H11.1		LOC100305037
		LYPD6B	CELE_H13N06.5		S100a6
		mAChR-A	CELE_H39E23.1		S100A15A
		MAL	CELE_K02A4.1		Bst2
		MAL2	CELE_K02F3.12		Indy-2
		MALL	CELE_K06A5.7		APOL6
		MAMU-F	CELE_K07A12.2		APOL5
		MAP2	CELE_K07E3.7		APOL3
		Map2k2	CELE_K08B12.5		APOL4
		Map2k3	CELE_K10B2.5		APOL2
		MAP2K4	CELE_K11C4.4		APOL1
		map2k4-a	CELE_K11G12.4		OLFM4
		Map2k5	CELE_K12D12.1		OLFM1
		Map2k6	CELE_K12H4.4		Myoc
		Map2k7	CELE_M02B7.3		OLFM2
		Map4	CELE_M106.1		OLFM3
		MAP7	CELE_PAR2.4		TFF1
		MAP7D3	CELE_R06C7.8		TFF3
		MAPT	CELE_R08C7.3		TFF2
		Mark1	CELE_R11F4.1		tff1-a
		Mark3	CELE_R13G10.2		fim-c.1
		mas	CELE_R53.6		LOC397775
		Matn1	CELE_T04A11.6		apeg-A
		Matn2	CELE_T04G9.5		Aoc1
		MATN3	CELE_T05A8.4		AOC2
		Mbl1	CELE_T05E11.3		SAO
		MBL2	CELE_T05E11.5		Aoc3
		Mc3r	CELE_T05G5.10		Sv2c
		ME1	CELE_T05G5.3		Sv2a
		ME2	CELE_T16A9.4		Sv2b
		Me3	CELE_T23D8.8		OCT1
		Mecom	CELE_T28F3.3		AT3G05155
		MEST	CELE_W02D7.7		csbC
		MFAP2	CELE_W02G9.2		SCN10A
		MFAP5	CELE_W03A3.2		SCN9A
		mfsd11	CELE_W03G1.6		Scn2a
		MGC81872	CELE_W03G1.7		SCN1A
		MGC82140	CELE_W05B10.1		Scn8a
		mib1	CELE_W08D2.5		Scn5a
		Mib2	CELE_W08D2.7		Scn3a
		mid1ip1a	CELE_W09H1.6		Tmem110
		mid1ip1b	CELE_Y106G6H.15		CNA07860
		mid1ip1l	CELE_Y17G7B.4		DperGL10506
		MMP1	CELE_Y38A10A.5
		Mmp11	CELE_Y39H10A.7
		MMP14	CELE_Y40B1B.6
		Mmp15	CELE_Y43F8C.14
		MMP16	CELE_Y47D9A.2
		MMP17	CELE_Y47G6A.8
		MMP19	CELE_Y49E10.19
		Mmp23	CELE_Y49E10.6
		MMP23B	CELE_Y53C12A.1
		Mmp24	CELE_Y54G2A.23
		MMP25	CELE_Y56A3A.27
		MMP26	CELE_Y71F9B.7
		MMP28	CELE_Y75B8A.22
		Mmp8	CELE_Y79H2A.11
		MOV10	CELE_ZC302.2
		mov10b.1	CELE_ZC482.1
		mov10b.2	CELE_ZK20.6
		MOV10L1	CELE_ZK455.4
		MS4A1	CELE_ZK512.5
		Ms4a10	CELE_ZK512.6
		MS4A12	CELE_ZK637.11
		MS4A14	CELE_ZK652.1
		MS4A15	CELE_ZK892.1
		MS4A18	CENP-A
		Ms4a2	CENPA
		MS4A3	CENPB
		MS4A4A	CENPBD1
		MS4A5	CENPH
		MS4A6A	CENPK
		Ms4a6b	CENPL
		Ms4a6c	Cenpn
		Ms4a6d	cenpn-a
		MS4A7	cenpn-b
		MS4A8	CENPT
		Ms4a8a	CENPU
		MSC	CENPW
		Mtap7d3	CEP55
		MTPA1	Cfap52
		MTPA2	CFD
		MTPB1	CG10561
		MXRA5	CG1129
		MYBPC1	CG11899
		MYBPC2	CG1307
		MYBPC3	CG15309
		MYBPH	CG1749
		Mybphl	CG30382
		N	CG5262
		NADP-ME	CG6051
		NADP-ME2	CG6762
		NADP-ME3	CG7872
		NADP-ME4	CG8005
		NAT8	CG8188
		NAT8B	CG8399
		Nat8l	CG8860
		Nccrp1	CG9849
		NCKAP5	cgd7_2140
		NCKAP5L	CHAC1
		NCU08001	CHAC2
		Necab1	Chadl
		NECAB2	CHAF1A
		Necab3	CHAT
		Negr1	chata
		nfil3	CHGG_00778
		Nid1	CHGG_01647
		NID2	CHGG_02424
		Nit1	CHGG_03372
		Nle1	CHGG_07283
		NLP1	CHGG_08314
		nlrc5	chif
		NLRP10	CHPF
		NLRP12	CHPF2
		NLRP3	CHR24
		NLRP8	CHR8
		NLRP9	CHSY1
		NOD2	Chsy3
		notch1	CHTF18
		notch1a	ci-dril1/2
		Notch2	CIMG_03794
		NOTCH3	CIMG_04770
		NRIP2	CIMG_07033
		NRIP3	CIMG_09563
		nsep1	CIP111
		nup61	CIPK23
		OAC1	CIPK25
		oat	CIPK3
		Olfr688	CIPK8
		Olfr78	CIPK9
		Olr59	CIRBP
		OMD	cirbp-a
		OPCML	cirbp-b
		OR51E1	Cish
		OR51E2	CIT
		OR52E4	CITED1
		OR52K1	cited2
		OR52K2	CITED4
		OR52N1	Cj0945c
		OR52N2	CKAP2
		OR52N4	CKAP2L
		OR52N5	CKAP4
		OR52P1P	CKS1
		OR56A1	CKS1B
		OR56A3	Cks2
		OR56A4	Cks30A
		OR56A5	CLDN3
		OR56B1	Cldn4
		OR56B2P	CLDN5
		OR56B4	CLDN6
		Os01g0188400	Cldn8
		Os02g0533900	Cldn9
		Os02g0817500	cldnd
		Os05g0155500	cldng
		OTOL1	Clec12b
		otol1a	CLEC1A
		pan	CLEC1B
		PBS2	CLEC2A
		PCDH10	CLEC2B
		PCDH12	CLEC2D
		PCDH17	Clec2d2
		PCDH18	Clec2dl1
		PCDH19	Clec2e
		Pcdh8	Clec2f
		PCDHGA10	Clec2g
		PCDHGA12	Clec2h
		PCDHGA4	Clec2i
		PCDHGA9	Clec2l
		PCPA1	CLEC7A
		PDE3B	Clec9a
		PDE4A	Clmp
		PDE4B	CLPTM1
		Pde4c	CLPTM1L
		Pde4d	Cmaq_0040
		PDE8A	Cmaq_0318
		PDE8B	Cmaq_1124
		pduF	CNA07200
		Pecr	CNA07860
		PF10_0203	CNBA6390
		pgant2	CNBA7000
		pgant5	CNBA7700
		PGC	CNBD3750
		PGR	CNBE2370
		PID1	CNBE2690
		pks1	CNBF4360
		pks15	CNBG2690
		pksJ	CNBI2690
		pksM	CNBJ2330
		pksN	CNBK2100
		POAT1-1	cnc
		PODN	cnd2
		Podnl1	cnd3
		POU3F2	CNE01080
		pou3f2-a	CNE02370
		pou3f2-b	CNE02670
		pou3f2b	CNG02090
		pou3f3a	CNK01430
		Pou3f4	CNL04080
		pou3f4-b	CNNM1
		POU5F1	CNOT6
		POU5F1B	cnot6l
		Ppap2a	coaBC
		PPAP2B	COIL
		PPP2R2A	Col1a2
		PPP2R2B	COL24A1
		PPP2R2C	COL26A1
		PPP2R2D	Col27a1
		ppsA	col27a1a
		ppsB	col27a1b
		Prdm16	COL4A1
		Prdm9	Col9a1
		PRELP	Col9a2
		Prrt2	COL9A3
		Prss2	Comp
		Prss3	copA
		PRTG	COPE
		prtga	Coprox
		prtgb	COPT1
		Prx	COPT2
		PSIP1	COPT3
		PTGDR	COQ1
		PTGDR2	cot-5
		Ptgdrl	CPE_RS01285
		Ptger2	CpipJ_CPIJ004252
		PTGER3	CpipJ_CPIJ004516
		Ptger4	Cpn2
		Ptgfr	CPOX
		PTGIR	CPT1A
		PTPN23	CPT1B
		ptprfb	CPT1C
		ptr3	CRAT
		pxdn	Crc
		R	CRELD1
		Rac1	CRELD2
		Rac2	creld2-a
		RAC3	creld2-b
		RAI14	Crlf1
		Rala	CROT
		Ranbp3	Crt
		RANBP3L	CRT1b
		rap1b	CRT2
		REG3A	CRYBA1
		REM1	CRYBA2
		Rem2	Cryba4
		retm	CRYBB1
		RETM_AEDAE	CRYBB2
		RGD1562638	Crybb3
		Rgs12	CSF3
		Rgs3	CSF3R
		RHOU	Csgalnact1
		RHOV	CSGALNACT2
		RHPN1	CSPG5
		RHPN2	CSTA
		RHPN2P1	Csta1
		RIMBP2	CSTB
		RIMBP3	cta4
		RIMBP3B	cta5
		RIMBP3C	CTDSP1
		RIT1	CTDSP2
		RLBP1	CTDSPL
		RNF17	CTDSPL2
		Rrad	ctdspl2-a
		RRAS2	ctdspl2-b
		RSR1	ctdspl2a
		RTN4RL2	ctdspl2b
		S100A6	ctf18
		Sall3	CTF7
		Sall4	CTR1
		SAMD3	CTR2
		SAMD5	ctr5
		SBK1	ctr6
		Sbk2	CTRL
		Sbk3	CTSE
		SCN10A	ctse-a
		SCN1A	ctse-b
		Scn2a	CTSK
		Scn2b	CTSL
		SCN3A	CTSS
		Scn4a	CTSV
		scn4aa	cut1
		scn4ab	cut14
		SCN5A	cut7
		SCN8A	CWH41
		SCN9A	cxadr
		SCO5086	Cxcl1
		Sctr	CXCL10
		SDE3	CXCL2
		SEC14L1	Cxcl3
		Sec14l2	CXCL5
		SEC14L3	CXCL8
		SEC14L4	CXCL9
		SEC14L5	CYC1BAT
		SEC14L6	CycA
		setdb1	CYCA3,1
		setdb1b	CYCA3,2
		Sfrp1	CycE
		SFRP2	cycE1
		SFRP5	CYP1A1
		SFTPD	CYP1A2
		SGF3	CYP2C
		si:ch211-120j21.	CYP2C1
		Slc1a7	CYP2C14
		SLC22A10	CYP2C16
		SLC22A11	CYP2C18
		SLC22A12	CYP2C19
		SLC22A20	CYP2C2
		SLC22A24	Cyp2c23
		SLC22A25	Cyp2c29
		slc22a6	Cyp2c37
		SLC22A8	Cyp2c38
		SLC22A9	Cyp2c39
		SLC25A11	CYP2C4
		SLC25A22	CYP2C41
		SLC25A25	CYP2C42
		SLC25A30	CYP2C5
		SLC25A34	CYP2C8
		slc25a35	CYP2C9
		SLC2A1	cysS
		SLC2A14	CYT1
		SLC2A3	Cyth1
		SLC2A4	Cyth2
		Slc30a2	D1Pas1
		SLC30A3	DAAM1
		SLC30A4	Daam2
		slc30a8	DanaGF10707
		Slc38a1	DanaGF12763
		SLC38A10	DanaGF14336
		Slc38a11	DanaGF17478
		slc38a2	DanaGF18493
		Slc38a3	DanaGF21161
		SLC38A5	Daw1
		slc38a6	Dbf4
		slc38a7	DBF4B
		SLC38A8	dcl-1
		Slco1a1	DCLRE1A
		SLCO1A2	DCLRE1B
		Slco1a4	DCLRE1C
		Slco1a5	dcr1
		SLCO1B1	Dcst1
		Slco1b2	DCST2
		SLCO1B3	DCSTAMP
		SLCO1B7	DDN
		Slco1c1	Ddx39
		Slco2a1	Ddx39a
		Slco2b1	DDX39B
		SLCO3A1	DDX3X
		Slco4a1	DDX3Y
		Slco4c1	DDX58
		SLCO5A1	DDX60
		sli	DDX60L
		SLIT3	DEAF1
		SMOC1	Def6
		SMOC2	def6a
		SNED1	DEHA2A05808g
		sog	DEHA2A09746g
		SPAC1639.01c	DEHA2B13090g
		SPAC17G6.05c	DEHA2C04158g
		SPAC1B2.03c	DEHA2C13486g
		SPBC146.08c	DEHA2C13904g
		SPBC887.12	DEHA2D09504g
		SPCC965.06	DEHA2D16896g
		SPCC965.09	DEHA2E09548g
		Spi1	DEHA2E14454g
		SPIB	DEHA2E15092g
		Spic	DEHA2E15708g
		spo20	DEHA2E20262g
		Spock2	DEHA2E22000g
		SPS19	DEHA2F21802g
		SRP1	DEHA2F22264g
		stmA	DEHA2F26356g
		STX1A	DEHA2G09636g
		STX1B	DEL1
		STX2	DEL2
		Stx3	DEL3
		STX4	dennd1a
		Stx4a	Dennd3
		SUV39H1	DENND4A
		suv39h1a	DENND4B
		SUV39H2	DENND4C
		SVEP1	DENND5A
		Syngr1	DENND5B
		SYNGR2	DEPDC1
		Syngr3	depdc1a
		SYNGR4	DEPDC1B
		SYT1	DEPDC4
		Syt17	Depdc7
		Syt2	depdc7-a
		SYT7	DereGG11694
		Syx1A	DereGG12136
		ta	DereGG13228
		TBR1	DereGG16999
		Tbx21	DereGG18165
		Tbx22	DereGG18422
		TBX4	DereGG20213
		TBX5	DereGG22294
		tbx5-b	DereGG24469
		tbx5a	dexB
		Tbx6	dfp
		TBXA2R	DgriGH10642
		Tcf15	DgriGH12079
		TCF21	DgriGH12371
		TCF23	DgriGH16744
		TCF24	DgriGH18624
		Tcf7	DgriGH21392
		tcf7l1	DgriGH22777
		tcf7l1-a	DgriGH22997
		tcf7l1-b	DgriGH23446
		tcf7l1-c	Dhps
		tcf7l1-d	Dhrs3
		tcf7l1a	DHRS9
		tcf7l1b	DHS
		Tcf7l2	DHX58
		TDRD1	dia
		TDRD15	Diap1
		Tdrd5	Diap2
		TDRD6	Diap3
		TDRD7	DIAPH1
		TDRKH	DIAPH2
		TEF	DIAPH3
		TG	Dicer1
		TGFBR1	dimm
		THEMIS	DIN7
		Themis2	DLGAP1
		Themis3	dlgap1a
		THRSP	Dlgap2
		Tiki	DLGAP3
		Timd2	Dlgap4
		Timd4	DLGAP5
		TLR1	DMBT1
		Tlr11	DMC1
		Tlr12	DmojGI10668
		Tlr13	DmojGI10760
		TLR2	DmojGI11085
		TLR2-1	DmojGI13469
		TLR2-2	DmojGI14749
		TLR6	DmojGI18963
		tm7	DmojGI22948
		TMEFF2	DmojGI24295
		TMEM114	DMPK
		Tmem233	DNA-ligI
		TMEM235	DNA2
		TMEM72	dnaJ
		Tnni3k	Dnajc16
		TPM1	DNAJC25
		TPM2	dpa
		TPM3	dpb4
		tpma	DperGL16001
		TRABD2A	DperGL21601
		TRABD2B	DperGL26701
		TRAK1	dps1
		Trak2	Dpse
		Trav12-2	DpseGA10481
		Trav9d-4	DpseGA10892
		TRBV12-3	DpseGA14526
		Trbv16	DpseGA16421
		Trbv5	DpseGA17651
		TRDC	DpseGA20031
		Trhde	DpseGA20244
		trp	DpseGA21073
		TRPC1	DpseGA21168
		TRPC2	dri
		TRPC3	DSCAM
		TRPC4	DsecGM10129
		TRPC5	DsecGM12821
		Trpc6	DsecGM13085
		Trpc7	DsecGM13299
		Trpgamma	DsecGM15151
		trpl	DsecGM20083
		Trpm	DsecGM21298
		TRPM1	DsecGM22133
		Trpm2	DsecGM25848
		TRPM3	DsimGD10808
		Trpm4	DsimGD12112
		Trpm5	DsimGD17343
		TRPM6	DsimGD19093
		TRPM7	DsimGD20415
		TRPM8	DsimGD21465
		Ttpa	DsimGD25561
		TTPAL	DsimPGRP-SC2
		Tusc5	DSN1
		UBA 2	Dsor1
		Uba1	Dsp1
		Uba1y	DTL
		UBA6	dtl-a
		UBA7	DUSP1
		UBR5	dusp1-b
		UCP1	Dusp2
		UCP2	Dusp4
		UCP3	DUSP5
		UMAG_00505	Dusp6
		UNC93A	Dusp7
		Unc93b1	DUSP8
		UPB1	DvirGJ15767
		USO1	DvirGJ18280
		vasn	DvirGJ19153
		Vha26	DvirGJ20906
		Vipr1	DvirGJ21422
		Vipr2	DvirGJ23073
		VIT	DvirGJ23764
		VPAC1	DvirMav1
		VWA2	DVU1160
		VWCE	DwilGK13778
		VWF	DwilGK15573
		WBSCR17	DwilGK17621
		Wdr38	DwilGK22112
		WDR7	DwilGK22512
		WDR72	DyakGE10583
		wis1	DyakGE12373
		Wnk2	DyakGE14091
		WNK3	DyakGE15576
		WNK4	DyakGE15940
		Wtip	DyakGE22325
		wu:fc66h01	DyakGE23884
		XCR1	DyakGE24392
		YALI0A18766g	DyakGE26445
		YALI0D20042g	DYS1
		YBX1	E2F1
		Ybx2	E2F2
		ybx2-a	E2f3
		ybx2-b	E2F4
		Ybx3	E2f5
		YKL091C	E2f6
		ykuF	E2F7
		YRB2	E2F8
		Zbtb17	ECA_RS03380
		Zbtb24	eca39
		zbtb44	ECE1
		Zbtb7a	Ece2
		Zfp369	Ecel1
		Zfp771	eco
		zgc:172282	ECT2
		zgc:76887	ECT2L
		ZNF236	ECU02_0140
		ZNF559-ZNF177	ECU02_0510
		ZNF764	ECU08_0490
		ZNF831	ECU09_1690
		Zp3r	ECU10_0810
			EDA9
			EDEM1
			EDEM2
			edem3
			Efemp1
			EGFL8
			Egfr
			eIF-5A
			eIF-5A2
			EIF5A
			EIF5A2
			EIF5AL1
			Eip74EF
			Elf1
			Elf2
			ELF4
			ELF5A-1
			ELK1
			Elk3
			ELK4
			ELL
			ELL2
			ELL3
			EMID1
			EMILIN1
			EMILIN2
			EMILIN3
			Eml1
			Eml2
			eml4
			Eml5
			Eml6
			emp24
			Enc1
			Eno1
			Eno2
			ENO3
			EPGN
			EPSTI1
			ERBB2
			ERBB3
			ERBB4
			ERCC4
			ercc5
			ERCC6
			ERCC6L
			Ercc6l2
			Eri2
			ERMAP
			ERN1
			ERN2
			erp38
			ERVK-18
			ERVK-19
			ERVK-21
			ERVK-25
			ERVK-6
			ERVK-7
			ERVK13-1
			ESA_RS01585
			ESA_RS11215
			Esco1
			ESCO2
			eso1
			ESP
			ESP1
			ESPL1
			Espn
			ETP1
			ETS1
			ETS2
			ets2-a
			ets2-b
			Ets97D
			ETV6
			ETV7
			EVA1A
			Eva1b
			Eva1c
			Exo
			Exo1
			Exoc3
			Exoc3l
			exoc3l1
			EXOC3L2
			EXOC3L4
			F10
			F11r
			F9
			Faah
			FABP7
			Fadd
			Fam109a
			FAM118A
			FAM118B
			FAM26D
			FAM26E
			fam26e.1
			FAM26F
			FAM46A
			Fam46b
			FAM46C
			FAM46D
			fam54b-b
			FAM72A
			FAM72B
			FAM72C
			FAM72D
			FANCA
			FANCM
			FANK1
			FAP50
			FBLN2
			FBN3
			Fbxw11
			FCGR1A
			FCGR1B
			FCGR1C
			FCHO1
			fcho2
			Fcrl1
			FCRL6
			Fen1
			fen1-a
			fen1-b
			Fezf1
			fezf2
			ffh
			FGD1
			Fgd4
			Fgd5
			Fgd6
			FGSG_00350
			FGSG_01007
			FGSG_04253
			FGSG_04453
			FGSG_08773
			FGSG_09262
			FH6
			fhaA
			Fhdc1
			fin1
			FK506-bp2
			FKBP11
			FKBP15-1
			FKBP15-2
			FKBP2
			FKBP4
			FKBP5
			FKBP59
			FKBP70
			FLA10
			FLI1
			fli1-a
			FLJ44635
			FLK
			fml1
			fml2
			Fmnl1
			FMNL2
			FMNL3
			FNDC7
			folD
			FOLH1
			FOLR1
			FOLR2
			FOLR3
			Foxf1
			FOXI1
			Foxi2
			foxi4.1
			FOXJ1
			foxj2
			FOXJ3
			FOXL1
			FOXM1
			foxn2
			FOXS1
			FPR2
			FRA1
			FRA2
			Frk
			FRRS1
			FRRS1L
			FSBP
			FSHB
			fstY
			ftsY
			Fubp1
			Fzr1
			FZR2
			FZR3
			GABRB1
			Gabrb2
			GABRB3
			GABRQ
			GABRR1
			GABRR2
			Gabrr3
			GADD45
			GADD45A
			GADD45B
			Gadd45g
			GAL
			GALE
			galn
			gap1
			GAPDH
			GAS7
			gatA
			GATA-6
			GATA1
			gata1-a
			gata1-b
			GATA2
			Gata3
			GATA4
			gata4-b
			Gata5
			gata5-a
			gata5-b
			GATA6
			gata6-a
			gata6-b
			GATM
			GBP1
			GBP2
			Gbp2b
			Gbp3
			GBP4
			GBP5
			GBP6
			GBP7
			Gcg
			GCG1
			Gck
			gcl
			Gcs1
			gek
			Gen
			GEN1
			Gfi1
			Gfi1b
			Ggamma1
			GGH
			GGH1
			GGH2
			GGH3
			GHSR
			Gie
			GINS1
			GINS3
			Gip
			Gk
			GK2
			glo3
			glpK
			GLY2
			Gm2825
			Gm3376
			Gm7426
			Gmcl1
			GMCL1P1
			GMPPB
			gmppb-a
			gmppb-b
			GNE
			Gnf1
			GNG10
			GNG11
			GNG12
			GNG2
			GNG3
			Gng4
			Gng5
			GNG7
			Gng8
			GNGT2
			GP1BA
			GP1BB
			GP9
			GPA33
			GPNMB
			GPS1
			GRAP2
			grn
			GRO-B
			GRO-G
			GRO1
			GSBP9
			GSG2
			Gtp-bp
			GTSE1
			Gyk
			Gzma
			Gzmb
			Gzmc
			Gzmf
			Gzmk
			H13
			H16_RS13705
			H2AFJ
			H2AFV
			h2afva
			H2AFX
			H2AFZ
			H3.1
			H3C4
			H3F3A
			H3F3B
			h3f3b.1
			H3F3C
			HAGH
			HAGHL
			HAL3A
			HAP6
			HAPLN4
			HAPS_RS05560
			has-rs
			HAS1
			Has2
			HAS3
			Haspin
			HAUS8
			Hba-a1
			Hba-x
			hba2
			Hbg3
			Hbut_1366
			HBZ
			HBZ1
			Hc
			HCAG_04071
			Hck
			HCM1
			HDAC6
			HDLBP
			HECTD2
			Hel25E
			HELI
			Helq
			HEM13
			hemF
			hepT
			HERC3
			Herc4
			HERC5
			HERC6
			Hex-t2
			HGFAC
			hH2Az
			hH3v
			Hhip
			Hhipl1
			Hhipl2
			hht3
			HIPL2
			His2Av
			His3:CG33818
			His3.3B
			HIST1H101
			HIST1H110
			HIST1H111L
			HIST1H111R
			Hist1h1a
			HIST1H1B
			Hist1h1c
			Hist1h1d
			Hist1h1e
			HIST1H2A3
			HIST1H2AA
			Hist1h2af
			HIST1H2AG
			HIST1H2AH
			Hist1h2ail1
			HIST1H3A
			Hist1h3f
			Hist1h3i
			Hist2h2aa3
			hist2h2ab
			HIST2H2AC
			HIST2H3A
			hist2h3c
			HIST3H3
			HJURP
			Hk1
			HK2
			HK3
			HKDC1
			HM13
			HMA5
			HMG1
			Hmga1
			HMGB1
			HMGB2
			HMGB3
			HMOX1
			HMOX2
			HNRPK
			Homer1
			HOMER3
			HP
			HPR
			Hps3
			hrf1
			hrk1
			HSC80
			HSD17B11
			HSD17B13
			HSD17B6
			HSH2D
			Hsp68
			HSP70.2
			Hsp70b
			HSP81-2
			HSP81-3
			Hsp81.4
			hsp82
			HSP90AB1
			HSP90B1
			HSP90B2P
			HSPA13
			HSPA1L
			HSPA5
			HSPA6
			HSPG2
			HTA11
			HTA8
			HTA9
			htr1a
			HTR3
			HTR6
			HUL4
			Hunk
			hut1
			HYKK
			hykk.2
			HYP2
			IAH1
			Ice
			IDH-III
			IDH-V
			IDH-VI
			IDH1
			Idh3a
			IFI27L2
			IFI44
			IFI44L
			IFI6
			IFIH1
			IFIT1
			IFIT1B
			IFIT2
			IFIT3
			IFIT5
			IFITM1
			Ifitm10
			Ifitm2
			IFITM3
			IFITM5
			IFNG
			IFNGR2
			IGF2BP1
			IGF2BP2
			IGF2BP3
			igf2bp3-a
			igf2bp3-b
			Igfals
			Igh-VJ558
			Igh-VX24
			IGHA1
			IGHA2
			IGHE
			Ighg
			IGHG1
			IGHG2
			Ighg2a
			Ighg2b
			Ighg3
			IGHG4
			Ighm
			IghmAC38.205.12
			IGHMBP2
			Ighv1-53
			Ighv1-61
			Ighv1-72
			Ighv1-74
			IGHV1OR15-1
			IGHV1OR21-1
			Ighv2-3
			IGHV2-70
			IGHV3-23
			Ighv3-5
			Ighv3-6
			ighv4-31
			IGHV4OR15-8
			Ighv5-12
			Ighv5-17
			Ighv5-4
			Igk-V28
			IGKV4-1
			IGLC1
			IGLC2
			IGLC3
			IGLC6
			IGLC7
			IGLL1
			IGLL5
			Iglv2
			Igni_0691
			Igsf1
			IL12A
			IL12RB2
			IL15RA
			IL1A
			IL1B
			IL1F10
			Il1f5
			Il1f6
			Il1f8
			Il1r1
			IL1R2
			Il1rap
			il1rapl1b
			IL1RAPL2
			Il1rl1
			Il1rl2
			IL1RN
			IL20RB
			IL31RA
			IL36A
			IL36G
			IL36RN
			IL37
			Il6st
			IL8
			IL8L2
			IMA1
			IMA4
			imp2
			IMPG1
			IMPG2
			inf2
			IPP
			IPP1
			IQG1
			IQGAP1
			IQGAP2
			IQGAP3
			IRE
			ire1
			IRE1-1
			IRE1A
			IRF3
			IRF4
			IRF5
			IRF6
			IRF7
			IRF8
			IRF9
			IRG1
			ISG15
			ISG20
			Isg20l2
			ispB
			ITCH
			ITSN1
			ITSN2
			IZUMO1R
			Jafrac1
			Jam2
			JAM3
			JCHAIN
			Jrk
			Jrkl
			KAR3
			kay
			KCNA1
			KCNA10
			KCNA2
			KCNA3
			KCNA4
			KCNA5
			Kcna6
			KCNRG
			Kdm1a
			KDM1B
			KDM6A
			KIAA0101
			KIAA0895
			KIAA0895L
			KIAA1804
			KIF11
			kif11-a
			kif11-b
			Kif13a
			KIF13B
			KIF14
			KIF15
			kif15-a
			kif15-b
			Kif16b
			Kif17
			Kif18a
			KIF18B
			KIF19
			Kif19a
			Kif1a
			KIF1A_AEDAE
			KIF1C
			KIF20A
			KIF20B
			Kif21a
			KIF21B
			KIF22
			KIF23
			Kif27
			KIF2A
			Kif2b
			KIF2C
			KIF3A
			Kif3b
			Kif4
			kif4a
			Kif5a
			KIFC1
			Kifc3
			kiff22a
			kin-1
			KINESIN-12B
			KIP1
			KIP3
			KIR2DL4
			KIR2DL5A
			KIR2DL5B
			KLF1
			Klf12
			Klf16
			KLF2
			Klf3
			Klf4
			KLF5
			Klf6
			KLF7
			KLF8
			Klhl10
			klhl40
			KLKB1
			KLLA0B02332g
			KLLA0B02420g
			KLLA0B06644g
			KLLA0B07095g
			KLLA0C02585g
			KLLA0D05401g
			KLLA0E01893g
			KLLA0E03125g
			KLLA0E17865g
			KLLA0E20395g
			Klp10A
			klp2
			klp5
			Klp59C
			klp6
			Klp61F
			Klp68D
			klp9
			Klrk1
			KNTC1
			KP1
			kpna5
			KPNA6
			Kr-h1
			KRP85
			KRP95
			krt12
			KRT14
			KRT18
			krt18-a
			krt18-b
			KRT19
			KRT24
			KRT25
			KRT35
			Krt42
			KTN1
			l(1)G0156
			l(2)dtl
			l(3)72Ab
			L1RE1
			L393
			L669
			L709
			Lac
			LACBIDRAFT_18065
			LACBIDRAFT_31502
			LAIR1
			LAIR2
			LAMP1
			LAMP2
			Lap1
			LBA1
			Lbp
			Lcch3
			LCN12
			Lcn2
			LDL1
			LDL2
			LELG_02733
			LELG_04303
			LEMA_P022290.1
			LEPR
			Lgals12
			LGALS3
			LGALS3BP
			lgals3bpa
			lgals3bpb
			Lgals4
			Lgals5
			Lgals6
			Lgals8
			LGALS9
			LGALS9B
			LGALS9C
			LIFR
			LIG1
			LIN2
			Lipc
			LIPG
			lmo2764
			LOC100009089
			LOC100009097
			LOC100009168
			LOC100009259
			LOC100136122
			LOC100136763
			LOC100136765
			LOC100136778
			LOC100137611
			LOC100144429
			LOC100194636
			LOC100265845
			LOC100270786
			LOC100304506
			LOC100328613
			LOC100328624
			LOC100328937
			LOC100343802
			LOC100577393
			LOC100911069
			LOC101117955
			LOC101337436
			LOC101823163
			LOC101823450
			LOC101831088
			LOC101841752
			LOC101844540
			LOC101865784
			LOC101866354
			LOC101867512
			LOC101926627
			LOC102117212
			LOC102135658
			LOC102577430
			LOC102577804
			LOC238440
			LOC303566
			LOC362795
			LOC373178
			LOC373340
			LOC395824
			LOC395926
			LOC396866
			LOC396867
			LOC397885
			LOC397933
			LOC398222
			LOC427882
			LOC433053
			LOC435333
			LOC456645
			LOC500331
			LOC504599
			LOC512881
			LOC523427
			LOC542390
			LOC544908
			LOC547881
			LOC547907
			LOC548075
			LOC548247
			LOC641088
			LOC679045
			LOC689757
			LOC778525
			LOC786163
			LPL
			LRG1
			Lrrc15
			LRRC40
			LRRC41
			LRRC59
			LRRTM1
			LRRTM3
			LRTM2
			LS215_2125
			Lsm4
			LSM6
			LST2_AEDAE
			LST8
			LTBP4
			LY6E
			Ly75
			LYAR
			Lypd4
			LYVE1
			LYZ
			LYZ1
			M1425_1962
			M1627_2040
			M164_1365
			M164_1970
			MA3203
			MA4109
			MAA3
			mad2
			MAD2L1
			mad2l2
			mad3
			Maeo_1251
[truncated: 1,535 more rows]
