# Supplementary material for: Transcriptomic Signatures of Tacaribe Virus-Infected Jamaican Fruit Bats
Source: mSphere. 2017 Sep 27;2(5):e00245-17. doi: 10.1128/mSphere.00245-17 (PMC5615131; doi:10.1128/mSphere.00245-17)
Supplement: DATA SET S4 [file sph005172369sd7.xlsx]

## Sheet: Cluster 3 Ingenuity Pathway 
Supplemental Data S4: Ontology Analysis of Tacaribe virus-infected Jamaican Fruit Bats
Ingenuity pathway analysis of Cluster 3 genes identified in Figure 4
Ingenuity Canonical Pathways	-log(p-value)	Ratio	Molecules
Granulocyte Adhesion and Diapedesis	30.9	0.198	IL1A,SELL,IL1RL1,SDC4,IL1F10,CXCL5,IL1R2,CXCL3,IL36G,CCL13,CCL2,CCL8,IL1RL2,CXCL1,TNFRSF1B,IL1RAP,TNFRSF11B,CSF3R,CXCL8,SELE,C5AR1,IL1RAPL2,PPBP,IL36A,FPR2,IL1R1,IL37,CSF3,CCL11,SELP,IL1RN,IL36RN,IL1B,CXCL2,CCL7
IL-10 Signaling	29.6	0.368	SOCS3,FCGR2C,IL1A,IL1RAPL2,FCGR2A,IL1RL1,IL36A,IL1F10,IL6,IL37,IL1R1,FCGR2B,TRAF6,IL1R2,HMOX1,FOS,IL36G,IL1RL2,IL1RN,IL36RN,IL10RB,CD14,IL1B,LBP,IL1RAP
IL-6 Signaling	24.7	0.213	IL6ST,SOCS1,SOCS3,IL1A,IL1RL1,IL6,IL1F10,IL1R2,IL36G,IL1RL2,LBP,TNFRSF1B,IL1RAP,MCL1,TNFRSF11B,CXCL8,IL1RAPL2,IL36A,IL1R1,IL37,CEBPB,TRAF6,FOS,IL1RN,IL36RN,IL1B,CD14
Dendritic Cell Maturation	24.7	0.163	B2M,FCGR2C,IL1A,HLA-A,LEPR,HLA-B,IL6,IL1F10,FCGR2B,FCGR1A,EP300,IL36G,IL1RL2,LY75,LTBR,TNFRSF1B,FCGR3A/FCGR3B,FCGR1B,TNFRSF11B,FCGR2A,IL36A,IL37,TLR2,TRAF6,CD40,HLA-C,IL1RN,IL36RN,IL1B,IRF8,IFNAR1
Role of Macrophages, Fibroblasts and Endothelial Cells in Rheumatoid Arthritis	24.5	0.12	IL6ST,SOCS1,SOCS3,IL1A,IL1RL1,IL1F10,IL6,FCGR1A,CEBPG,EP300,IL1R2,IL36G,TLR10,CCL2,IL1RL2,TLR1,CEBPA,LTBR,TNFRSF1B,IL1RAP,FCGR3A/FCGR3B,TNFRSF11B,CXCL8,SELE,C5AR1,IL1RAPL2,IL36A,CEBPB,IL1R1,IL37,CEBPE,TLR2,TRAF6,FOS,IL1RN,IL36RN,IL1B
LXR/RXR Activation	22.6	0.207	IL1A,MSR1,IL1RAPL2,IL1RL1,IL36A,IL1F10,IRF3,IL6,IL37,IL1R1,CETP,IL1R2,IL36G,CCL2,IL1RL2,IL1RN,IL36RN,CD14,IL1B,S100A8,LBP,TNFRSF1B,IL1RAP,TNFRSF11B,CCL7
Acute Phase Response Signaling	20	0.154	IL6ST,SOCS1,SOCS3,IL1A,SOCS6,IL36A,CEBPB,IL1F10,IL6,IL37,IL1R1,TRAF6,HMOX1,FOS,IL36G,SOD2,IL1RN,IL36RN,SOCS2,IL1B,OSMR,LBP,SERPINE1,TNFRSF1B,IL1RAP,TNFRSF11B
Hepatic Fibrosis / Hepatic Stellate Cell Activation	18	0.137	CXCL8,IL1A,IL1RAPL2,IL1RL1,LEPR,IFNGR2,BAX,IL6,IL1R1,BCL2,IL1R2,CXCL3,CCL2,CD40,IL1RL2,CD14,IL1B,LBP,SERPINE1,TNFRSF1B,IL1RAP,IFNAR1,TNFRSF11B,TIMP2,COL7A1
Agranulocyte Adhesion and Diapedesis	17.6	0.132	CXCL8,IL1A,SELL,SELE,C5AR1,PPBP,IL36A,SDC4,IL1F10,IL37,IL1R1,CXCL5,CCL11,CXCL3,IL36G,CCL13,CCL2,SELP,CCL8,IL1RN,IL36RN,IL1B,CXCL1,CXCL2,CCL7
Communication between Innate and Adaptive Immune Cells	17.6	0.213	B2M,CXCL8,IL1A,HLA-A,HLA-B,IL36A,IL6,IL1F10,IL37,TLR2,IL36G,TLR10,CD40,HLA-C,IL1RN,IL36RN,TLR1,IL1B,HLA-E
PPAR Signaling	17.2	0.204	IL1A,IL1RAPL2,IL1RL1,IL36A,IL1F10,IL37,IL1R1,EP300,TRAF6,IL1R2,FOS,IL36G,IL1RL2,IL1RN,IL36RN,IL1B,TNFRSF1B,IL1RAP,TNFRSF11B
Toll-like Receptor Signaling	16.3	0.23	IL1A,TOLLIP,IL1RL1,IL36A,IL1F10,IL37,TRAF6,TLR2,FOS,IL36G,TLR10,IL1RN,TLR1,IL36RN,IL1B,CD14,LBP
Hepatic Cholestasis	16	0.138	CXCL8,IL1A,IL1RAPL2,IL1RL1,IL36A,IL1R1,IL6,IL1F10,IL37,CETP,TRAF6,IL1R2,IL36G,IL1RL2,IL1RN,IL36RN,IL1B,CD14,LBP,TNFRSF1B,IL1RAP,TNFRSF11B
Atherosclerosis Signaling	15.7	0.157	CXCL8,IL1A,SELE,MSR1,PLA2R1,IL36A,IL6,IL1F10,IL37,CCL11,F3,TNFRSF14,IL36G,CCL2,SELP,CD40,IL1RN,IL36RN,IL1B,S100A8
Graft-versus-Host Disease Signaling	15.2	0.292	IL1A,GZMB,HLA-A,HLA-B,IL36A,IL6,IL1F10,IL37,IL36G,IL1RN,HLA-C,IL36RN,IL1B,HLA-E
Type I Diabetes Mellitus Signaling	14.5	0.164	SOCS1,SOCS3,CASP3,GZMB,HLA-A,HLA-B,SOCS6,IFNGR2,IL1R1,BCL2,TRAF6,HLA-C,IL1B,SOCS2,TNFRSF1B,IL1RAP,HLA-E,TNFRSF11B
p38 MAPK Signaling	14	0.154	IL1A,IL1RAPL2,IL1RL1,IL36A,IL1F10,IL37,IL1R1,EP300,TRAF6,IL1R2,IL36G,IL1RL2,IL1RN,DUSP1,IL36RN,IL1B,TNFRSF1B,IL1RAP
NF-κB Signaling	13.8	0.117	IL1A,IL36A,IL1R1,IL1F10,IL37,TNFRSF11A,EP300,TRAF6,TLR2,IL1R2,IL36G,TLR10,LCK,CD40,IL1RN,IL36RN,TLR1,IL1B,LTBR,TNFRSF1B,TNFRSF11B
Role of Osteoblasts, Osteoclasts and Chondrocytes in Rheumatoid Arthritis	13.5	0.0991	IL1A,CTSK,IL1RAPL2,IL1RL1,IL36A,IL1R1,IL6,IL1F10,IL37,TNFRSF11A,BCL2,TRAF6,IL1R2,FOS,IL36G,IL1RL2,IL1RN,IL36RN,IL1B,TNFRSF1B,IL1RAP,ADAMTS5,TNFRSF11B
Glucocorticoid Receptor Signaling	13.3	0.0871	IL6,HSPA5,CD163,FCGR1A,EP300,BCL2,IL1R2,CXCL3,CCL13,CCL2,CEBPA,FKBP5,SERPINE1,CXCL8,SELE,CEBPB,CCL11,TRAF6,FOS,BCL2L1,DUSP1,IL1RN,FKBP4,IL1B,PLAU
Systemic Lupus Erythematosus Signaling	12.8	0.0978	FCGR2C,IL1A,HLA-A,FCGR2A,HLA-B,IL36A,IL6,IL1F10,IL37,FCGR2B,FCGR1A,FOS,IL36G,LCK,CD40,HLA-C,IL1RN,IL36RN,IL1B,FCGR3A/FCGR3B,FCGR1B,HLA-E
Altered T Cell and B Cell Signaling in Rheumatoid Arthritis	12.3	0.167	IL1A,HLA-A,HLA-B,IL36A,IL6,IL1F10,IL37,TLR2,IL36G,TLR10,CD40,IL1RN,TLR1,IL36RN,IL1B
Role of Pattern Recognition Receptors in Recognition of Bacteria and Viruses	11.7	0.124	CXCL8,IL1A,C5AR1,C1QA,C1QC,IRF3,C1QB,IL6,TRAF6,TLR2,IFIH1,CLEC7A,IRF7,TLR1,DDX58,IL1B,C3AR1
Role of Hypercytokinemia/hyperchemokinemia in the Pathogenesis of Influenza	11.3	0.256	CXCL8,IL36G,IL1A,CCL2,IL1RN,IL36RN,IL36A,IL1B,IL37,IL1F10,IL6
LPS/IL-1 Mediated Inhibition of RXR Function	11	0.0901	IL1A,IL1RAPL2,IL1RL1,IL36A,IL1R1,IL1F10,IL37,CETP,TRAF6,IL1R2,IL36G,IL1RL2,IL1RN,IL36RN,IL1B,CD14,LBP,TNFRSF1B,IL1RAP,TNFRSF11B
Role of Cytokines in Mediating Communication between Immune Cells	10.2	0.204	CXCL8,IL36G,IL1A,IL1RN,IL36RN,IL36A,IL1B,IL37,IL1F10,IL6,CSF3
Cytotoxic T Lymphocyte-mediated Apoptosis of Target Cells	9.77	0.281	B2M,CASP6,CASP3,GZMB,HLA-C,HLA-A,HLA-B,CASP7,BCL2
TREM1 Signaling	9.73	0.16	TLR2,CXCL8,CXCL3,TLR10,CD40,CCL2,IL1RL1,TLR1,IL1B,IL6,FCGR2B,CCL7
Phagosome Formation	9.27	0.115	FCGR2C,MSR1,MRC2,FCGR2A,PLA2R1,FCGR2B,FCGR1A,TLR2,TLR10,CLEC7A,TLR1,FCGR3A/FCGR3B,FCGR1B,MARCO
Interferon Signaling	9.26	0.25	SOCS1,IFIT3,IFIT1,IFNGR2,IFI6,IRF9,BAX,IFNAR1,BCL2
Role of IL-17F in Allergic Inflammatory Airway Diseases	8.43	0.205	TRAF6,CXCL8,CCL2,IL1B,CXCL1,IL6,CXCL5,EP300,CCL7
Activation of IRF by Cytosolic Pattern Recognition Receptors	8.24	0.161	TRAF6,IFIH1,IRF7,CD40,DDX58,IRF9,IL6,IRF3,IFIT2,IFNAR1
Role of IL-17A in Psoriasis	8.19	0.462	CXCL8,CXCL3,S100A9,CXCL1,S100A8,CXCL5
IL-17A Signaling in Fibroblasts	7.96	0.229	TRAF6,FOS,CCL2,LCN2,IL6,CXCL5,CEBPB,CCL7
HMGB1 Signaling	7.79	0.0977	CXCL8,SELE,IL1A,IFNGR2,IL6,IL1R1,FOS,CCL2,IL1B,SERPINE1,TNFRSF1B,PLAT,TNFRSF11B
T Helper Cell Differentiation	7.53	0.137	IL6ST,CD40,HLA-A,HLA-B,IFNGR2,IL10RB,IL12RB2,IL6,TNFRSF1B,TNFRSF11B
STAT3 Pathway	7.53	0.137	MAP3K10,SOCS1,MAP3K12,SOCS3,MAP3K11,CISH,SOCS6,SOCS2,TNFRSF11A,BCL2
Crosstalk between Dendritic Cells and Natural Killer Cells	6.69	0.112	KLRC4-KLRK1/KLRK1,CD40,HLA-C,HLA-A,CD69,HLA-B,IL6,LTBR,TNFRSF1B,HLA-E
Differential Regulation of Cytokine Production in Intestinal Epithelial Cells by IL-17A and IL-17F	6.47	0.261	IL1A,CCL2,LCN2,IL1B,CXCL1,CSF3
JAK/Stat Signaling	5.95	0.108	BCL2L1,SOCS1,SOCS3,FOS,CISH,SOCS6,SOCS2,IL6,CEBPB
Apoptosis Signaling	5.69	0.101	CASP6,BCL2L1,CASP3,BAX,BCL2A1,TNFRSF1B,CASP7,BCL2,MCL1
Differential Regulation of Cytokine Production in Macrophages and T Helper Cells by IL-17A and IL-17F	5.61	0.278	CCL2,IL1B,CXCL1,IL6,CSF3
Role of JAK2 in Hormone-like Cytokine Signaling	5.39	0.176	SOCS1,SOCS3,SOCS6,SOCS2,PRLR,SIRPA
Role of NFAT in Regulation of the Immune Response	5.32	0.0649	BTK,FCGR2C,FOS,LCK,FCGR2A,HLA-A,HLA-B,FCGR2B,FCGR1A,FCGR3A/FCGR3B,FCGR1B,ITK
B Cell Receptor Signaling	5.32	0.0649	ETS1,BTK,FCGR2C,BCL2L1,MAP3K10,MAP3K12,MAP3K11,FCGR2A,ABL1,BCL2A1,FCGR2B,EP300
Th1 and Th2 Activation Pathway	5.32	0.0649	SOCS1,SOCS3,CD40,HLA-A,IL1RL1,HLA-B,S1PR1,IFNGR2,IL10RB,IL12RB2,IL6,IFNAR1
Cholecystokinin/Gastrin-mediated Signaling	5.23	0.0891	FOS,IL36G,IL1A,IL1RN,IL36RN,IL36A,IL1B,IL37,IL1F10
Complement System	5.17	0.162	CFD,C5AR1,C1QA,C1QC,C1QB,C3AR1
Th1 Pathway	5.03	0.0741	SOCS1,SOCS3,CD40,HLA-A,HLA-B,IFNGR2,IL10RB,IL12RB2,IL6,IFNAR1
Prolactin Signaling	4.96	0.0964	SOCS1,SOCS3,FOS,SOCS6,SOCS2,CEBPB,PRLR,EP300
Tumoricidal Function of Hepatic Natural Killer Cells	4.95	0.208	CASP6,CASP3,GZMB,BAX,CASP7
p53 Signaling	4.9	0.0811	CASP6,BCL2L1,GADD45B,GADD45A,GADD45G,BAX,EP300,SERPINE2,BCL2
IL-17 Signaling	4.89	0.0941	TRAF6,CXCL8,CCL2,CXCL1,IL6,CXCL5,CEBPB,CCL11
Role of JAK family kinases in IL-6-type Cytokine Signaling	4.85	0.2	IL6ST,SOCS1,SOCS3,OSMR,IL6
Role of RIG1-like Receptors in Antiviral Innate Immunity	4.78	0.14	TRAF6,IFIH1,IRF7,DDX58,IRF3,EP300
PPARα/RXRα Activation	4.72	0.0618	TRAF6,IL1R2,IL1RL2,IL1RAPL2,IL1RL1,ADIPOQ,IL1B,IL6,IL1R1,IL1RAP,EP300
Role of Tissue Factor in Cancer	4.57	0.0738	CXCL8,BCL2L1,LCK,CASP3,HCK,PLAUR,IL1B,CXCL1,F3
Autoimmune Thyroid Disease Signaling	4.55	0.128	CD40,GZMB,HLA-C,HLA-A,HLA-B,HLA-E
FXR/RXR Activation	4.45	0.0714	IL36G,IL1A,IL1RN,IL36RN,IL36A,IL1B,IL37,IL1F10,CETP
Production of Nitric Oxide and Reactive Oxygen Species in Macrophages	4.4	0.057	TLR2,MAP3K10,MAP3K12,FOS,MAP3K11,IFNGR2,S100A8,IRF8,TNFRSF1B,SIRPA,TNFRSF11B
CD27 Signaling in Lymphocytes	4.29	0.115	BCL2L1,MAP3K10,MAP3K12,FOS,MAP3K11,CASP3
Docosahexaenoic Acid (DHA) Signaling	4.29	0.115	BCL2L1,CASP3,IL1B,BAX,BCL2A1,BCL2
Unfolded protein response	4.2	0.111	CEBPA,CEBPB,HSPA5,CEBPG,CEBPE,BCL2
Coagulation System	4.11	0.143	PLAUR,PLAU,SERPINE1,F3,PLAT
Allograft Rejection Signaling	4	0.0833	B2M,CD40,GZMB,HLA-C,HLA-A,HLA-B,HLA-E
IL-12 Signaling and Production in Macrophages	3.96	0.0616	TRAF6,TLR2,FOS,CD40,IL12RB2,S100A8,CEBPB,IRF8,EP300
Induction of Apoptosis by HIV1	3.94	0.1	BCL2L1,CASP3,BAX,TNFRSF1B,BCL2,TNFRSF11B
HGF Signaling	3.94	0.0696	ETS1,MAP3K10,MAP3K12,ELF4,FOS,MAP3K11,IL6,ELF1
Antigen Presentation Pathway	3.94	0.132	B2M,HLA-C,HLA-A,HLA-B,HLA-E
TGF-β Signaling	3.9	0.0805	TRAF6,FOS,IRF7,SMURF2,SERPINE1,EP300,BCL2
OX40 Signaling Pathway	3.84	0.0787	B2M,BCL2L1,HLA-C,HLA-A,HLA-B,HLA-E,BCL2
Natural Killer Cell Signaling	3.76	0.0656	NCR1,LCK,KLRC4-KLRK1/KLRK1,LAIR1,FCGR2A,LILRB1,FCGR3A/FCGR3B,SIGLEC7
Lymphotoxin β Receptor Signaling	3.67	0.0896	TRAF6,BCL2L1,CASP3,CXCL1,LTBR,EP300
Role of IL-17A in Arthritis	3.67	0.0896	CXCL8,CXCL3,CCL2,CXCL1,CXCL5,CCL7
IL-22 Signaling	3.65	0.167	SOCS3,IL10RB,IL22RA2,IL22RA1
Type II Diabetes Mellitus Signaling	3.64	0.063	SOCS1,SOCS3,SOCS6,ADIPOQ,SOCS2,CEBPB,TNFRSF1B,TNFRSF11B
iNOS Signaling	3.63	0.114	TRAF6,FOS,IFNGR2,CD14,LBP
Cdc42 Signaling	3.52	0.0539	B2M,FOS,MAP3K11,HLA-C,HLA-A,HLA-B,EXOC3,HLA-E,ITK
IL-15 Production	3.44	0.148	TXK,MAP3K11,IL6,IRF3
IL-17A Signaling in Airway Cells	3.34	0.0779	TRAF6,CXCL3,CXCL1,IL6,CXCL5,CCL11
VDR/RXR Activation	3.31	0.0769	GADD45A,IL1RL1,CEBPA,CD14,CEBPB,EP300
Growth Hormone Signaling	3.23	0.0741	SOCS1,SOCS3,FOS,SOCS6,CEBPA,SOCS2
Nur77 Signaling in T Lymphocytes	3.03	0.0847	CASP3,HLA-A,HLA-B,EP300,BCL2
IL-1 Signaling	2.96	0.0659	TRAF6,FOS,IL1A,TOLLIP,IL1R1,IL1RAP
Ceramide Signaling	2.91	0.0645	S1PR3,FOS,S1PR1,TNFRSF1B,BCL2,TNFRSF11B
Fcγ Receptor-mediated Phagocytosis in Macrophages and Monocytes	2.91	0.0645	HMOX1,ARF6,FCGR2A,HCK,FCGR1A,FCGR3A/FCGR3B
Sumoylation Pathway	2.84	0.0625	ETS1,FOS,CEBPA,ISG20,SP100,EP300
PKCθ Signaling in T Lymphocytes	2.81	0.053	MAP3K10,MAP3K12,FOS,LCK,MAP3K11,HLA-A,HLA-B
Neuroprotective Role of THOP1 in Alzheimer's Disease	2.78	0.1	HLA-C,HLA-A,HLA-B,HLA-E
GADD45 Signaling	2.77	0.158	GADD45B,GADD45A,GADD45G
RANK Signaling in Osteoclasts	2.73	0.0594	TRAF6,MAP3K10,MAP3K12,FOS,MAP3K11,TNFRSF11A
Caveolar-mediated Endocytosis Signaling	2.67	0.0704	B2M,HLA-C,HLA-A,HLA-B,ABL1
Chemokine Signaling	2.67	0.0704	FOS,CCL13,CCL2,CCL11,CCL7
Role of MAPK Signaling in the Pathogenesis of Influenza	2.64	0.0694	CASP3,CCL2,PLA2R1,BAX,BCL2
Endoplasmic Reticulum Stress Pathway	2.64	0.143	CASP3,HSPA5,CASP7
GM-CSF Signaling	2.62	0.0685	ETS1,BCL2L1,CISH,HCK,BCL2A1
Phagosome Maturation	2.6	0.0486	B2M,LAMP2,CTSK,HLA-C,HLA-A,CTSS,HLA-B
T Cell Receptor Signaling	2.56	0.055	TEC,BTK,FOS,LCK,TXK,ITK
Hematopoiesis from Pluripotent Stem Cells	2.52	0.0851	CXCL8,IL1A,IL6,CSF3
Th2 Pathway	2.5	0.0467	SOCS3,CD40,HLA-A,IL1RL1,HLA-B,S1PR1,IL12RB2
Primary Immunodeficiency Signaling	2.49	0.0833	BTK,LCK,CD40,AIRE
Role of JAK1, JAK2 and TYK2 in Interferon Signaling	2.47	0.125	SOCS1,IFNGR2,IFNAR1
TNFR1 Signaling	2.46	0.0816	CASP6,FOS,CASP3,CASP7
ATM Signaling	2.44	0.0625	GADD45B,GADD45A,GADD45G,ABL1,EP300
IL-17A Signaling in Gastric Cells	2.42	0.12	CXCL8,FOS,CXCL1
IL-8 Signaling	2.41	0.0406	TRAF6,CXCL8,HMOX1,BCL2L1,FOS,CXCL1,BAX,BCL2
NGF Signaling	2.41	0.0513	TRAF6,MAP3K10,MAP3K12,MAP3K11,BAX,EP300
Airway Pathology in Chronic Obstructive Pulmonary Disease	2.37	0.25	CXCL8,CXCL3
Colorectal Cancer Metastasis Signaling	2.34	0.0364	IL6ST,TLR2,BCL2L1,FOS,TLR10,CASP3,TLR1,IL6,BAX
Protein Ubiquitination Pathway	2.25	0.0353	TRAF6,B2M,PSMD10,HLA-C,HLA-A,HLA-B,SMURF2,HSPA5,UBE3A
Tec Kinase Signaling	2.2	0.0412	TEC,BTK,FOS,LCK,TXK,HCK,ITK
Death Receptor Signaling	2.19	0.0543	CASP6,CASP3,TNFRSF1B,CASP7,BCL2
autophagy	2.14	0.0667	LAMP2,CTSK,CTSS,BCL2
cAMP-mediated signaling	2.09	0.0359	S1PR3,HTR6,ADRA2A,DUSP1,DUSP6,S1PR1,FPR2,EP300
ERK5 Signaling	2.07	0.0635	IL6ST,FOS,FOSL1,EP300
CTLA4 Signaling in Cytotoxic T Lymphocytes	2.06	0.0505	B2M,LCK,HLA-C,HLA-A,HLA-B
Oncostatin M Signaling	2.04	0.0882	IL6ST,OSMR,PLAU
TWEAK Signaling	2.04	0.0882	CASP6,CASP3,CASP7
Aryl Hydrocarbon Receptor Signaling	2.03	0.0429	FOS,IL1A,IL1B,IL6,BAX,EP300
Virus Entry via Endocytic Pathways	2	0.049	B2M,HLA-C,HLA-A,HLA-B,ABL1
B Cell Development	2	0.0857	CD40,HLA-A,HLA-B
Calcium-induced T Lymphocyte Apoptosis	2	0.0606	LCK,HLA-A,HLA-B,EP300
SAPK/JNK Signaling	1.97	0.0481	MAP3K10,MAP3K12,LCK,MAP3K11,GADD45A
IGF-1 Signaling	1.94	0.0472	SOCS1,SOCS3,FOS,SOCS6,SOCS2
Phospholipase C Signaling	1.91	0.0333	BTK,HMOX1,FCGR2C,LCK,FCGR2A,FCGR2B,ITK,EP300
Glioma Invasiveness Signaling	1.91	0.0571	TIMP4,PLAUR,PLAU,TIMP2
Huntington's Disease Signaling	1.9	0.0332	CASP6,BCL2L1,MAP3K10,CASP3,BAX,HSPA5,CASP7,EP300
Inhibition of Matrix Metalloproteases	1.87	0.0769	TIMP4,THBS2,TIMP2
Amyotrophic Lateral Sclerosis Signaling	1.86	0.045	BCL2L1,CASP3,BAX,CASP7,BCL2
ERK/MAPK Signaling	1.85	0.0352	ETS1,ELF4,FOS,DUSP1,DUSP6,EP300,ELF1
Role of PKR in Interferon Induction and Antiviral Response	1.84	0.075	TRAF6,CASP3,FCGR1A
IL-15 Signaling	1.79	0.0526	CXCL8,BCL2L1,LCK,IL6
Granzyme B Signaling	1.76	0.125	CASP3,GZMB
Leukocyte Extravasation Signaling	1.73	0.0333	TEC,BTK,TIMP4,TXK,ABL1,TIMP2,ITK
IL-9 Signaling	1.71	0.0667	SOCS3,CISH,SOCS2
iCOS-iCOSL Signaling in T Helper Cells	1.7	0.041	LCK,CD40,HLA-A,HLA-B,ITK
Sphingosine-1-phosphate Signaling	1.68	0.0407	S1PR3,CASP6,CASP3,S1PR1,CASP7
Small Cell Lung Cancer Signaling	1.65	0.0476	TRAF6,BCL2L1,ABL1,BCL2
PEDF Signaling	1.65	0.0476	BCL2L1,SOD2,CASP7,BCL2
G-Protein Coupled Receptor Signaling	1.62	0.0294	S1PR3,HTR6,ADRA2A,DUSP1,DUSP6,S1PR1,FPR2,EP300
PI3K Signaling in B Lymphocytes	1.62	0.0391	BTK,FOS,CD40,ABL1,FCGR2B
Cell Cycle: G2/M DNA Damage Checkpoint Regulation	1.61	0.0612	GADD45A,ABL1,EP300
GNRH Signaling	1.6	0.0388	MAP3K10,MAP3K12,FOS,MAP3K11,EP300
CD28 Signaling in T Helper Cells	1.58	0.0382	FOS,LCK,HLA-A,HLA-B,ITK
Granzyme A Signaling	1.58	0.1	GZMA,EP300
IL-4 Signaling	1.57	0.0449	SOCS1,IRF4,HLA-A,HLA-B
Inflammasome pathway	1.54	0.0952	CXCL8,IL1B
Reelin Signaling in Neurons	1.52	0.0435	MAP3K10,LCK,MAP3K11,HCK
Xenobiotic Metabolism Signaling	1.5	0.0279	HMOX1,MAP3K10,MAP3K12,IL1A,MAP3K11,IL1B,IL6,EP300
Endothelin-1 Signaling	1.48	0.0321	CASP6,HMOX1,FOS,CASP3,PLA2R1,CASP7
NRF2-mediated Oxidative Stress Response	1.42	0.0311	HMOX1,FOS,SOD2,FOSL1,FKBP5,EP300
Lipid Antigen Presentation by CD1	1.37	0.0769	B2M,ARF6
IL-2 Signaling	1.32	0.0469	SOCS1,FOS,LCK
Heme Degradation	1.3	0.25	HMOX1
Molecular Mechanisms of Cancer	1.29	0.0241	CASP6,BCL2L1,FOS,CASP3,ABL1,BAX,CASP7,EP300,BCL2
TNFR2 Signaling	1.28	0.069	FOS,TNFRSF1B
Telomerase Signaling	1.27	0.036	ETS1,ELF4,ABL1,ELF1
Eicosanoid Signaling	1.27	0.0448	PLA2R1,FPR2,PTGDS
Myc Mediated Apoptosis Signaling	1.22	0.0429	CASP3,BAX,BCL2
CMP-N-acetylneuraminate Biosynthesis I (Eukaryotes)	1.21	0.2	GNE
G Protein Signaling Mediated by Tubby	1.2	0.0625	LCK,ABL1
Pancreatic Adenocarcinoma Signaling	1.19	0.0339	HMOX1,BCL2L1,ABL1,BCL2
PTEN Signaling	1.18	0.0336	BCL2L1,CASP3,TNFRSF11A,BCL2
Gαi Signaling	1.17	0.0333	S1PR3,ADRA2A,S1PR1,FPR2
CD40 Signaling	1.11	0.0385	TRAF6,FOS,CD40
Erythropoietin Signaling	1.1	0.038	SOCS1,SOCS3,FOS
Cardiac Hypertrophy Signaling	1.09	0.0255	MAP3K10,MAP3K12,MAP3K11,ADRA2A,IL6,EP300
April Mediated Signaling	1.07	0.0526	TRAF6,FOS
Renal Cell Carcinoma Signaling	1.07	0.037	ETS1,FOS,EP300
NAD Biosynthesis from 2-amino-3-carboxymuconate Semialdehyde	1.07	0.143	ABL1
B Cell Activating Factor Signaling	1.04	0.05	TRAF6,FOS
MIF Regulation of Innate Immunity	1.02	0.0488	FOS,CD14
LPS-stimulated MAPK Signaling	1.01	0.0349	FOS,CD14,LBP
Superoxide Radicals Degradation	1.01	0.125	SOD2
Hereditary Breast Cancer Signaling	0.964	0.0282	GADD45B,GADD45A,GADD45G,EP300
Prostanoid Biosynthesis	0.962	0.111	PTGDS
Prostate Cancer Signaling	0.925	0.0319	ABL1,EP300,BCL2
UVA-Induced MAPK Signaling	0.849	0.0294	BCL2L1,FOS,CASP3
Hematopoiesis from Multipotent Stem Cells	0.845	0.0833	CSF3
FcγRIIB Signaling in B Lymphocytes	0.834	0.0377	BTK,FCGR2B
Choline Biosynthesis III	0.813	0.0769	HMOX1
Gαs Signaling	0.788	0.0275	HTR6,HCK,EP300
DNA Double-Strand Break Repair by Homologous Recombination	0.784	0.0714	ABL1
Tight Junction Signaling	0.782	0.024	FOS,CEBPA,TNFRSF1B,TNFRSF11B
MSP-RON Signaling Pathway	0.761	0.0339	TLR2,CCL2
NAD biosynthesis II (from tryptophan)	0.756	0.0667	ABL1
Retinoic acid Mediated Apoptosis Signaling	0.738	0.0328	CASP3,IFNAR1
Extrinsic Prothrombin Activation Pathway	0.731	0.0625	F3
Parkinson's Signaling	0.731	0.0625	CASP3
Phospholipases	0.727	0.0323	HMOX1,PLA2R1
CNTF Signaling	0.717	0.0317	IL6ST,LIFR
PI3K/AKT Signaling	0.676	0.0242	BCL2L1,BCL2,MCL1
Sperm Motility	0.669	0.024	TXK,MAP3K11,PLA2R1
Role of JAK1 and JAK3 in γc Cytokine Signaling	0.64	0.0282	SOCS1,SOCS3
ILK Signaling	0.618	0.0204	FOS,CASP3,KRT18,EP300
Role of Lipids/Lipid Rafts in the Pathogenesis of Influenza	0.609	0.0455	IFNAR1
3-phosphoinositide Biosynthesis	0.603	0.0201	SOCS3,LCK,DUSP1,SIRPA
Role of PI3K/AKT Signaling in the Pathogenesis of Influenza	0.597	0.0263	IRF3,IFNAR1
Neurotrophin/TRK Signaling	0.597	0.0263	FOS,EP300
Estrogen-Dependent Breast Cancer Signaling	0.589	0.026	FOS,EP300
D-myo-inositol (1,4,5,6)-Tetrakisphosphate Biosynthesis	0.56	0.021	SOCS3,DUSP1,SIRPA
D-myo-inositol (3,4,5,6)-tetrakisphosphate Biosynthesis	0.56	0.021	SOCS3,DUSP1,SIRPA
Macropinocytosis Signaling	0.558	0.0247	ARF6,CD14
Leptin Signaling in Obesity	0.53	0.0235	SOCS3,LEPR
NF-κB Activation by Viruses	0.523	0.0233	LCK,TNFRSF14
Bladder Cancer Signaling	0.516	0.023	CXCL8,ABL1
PDGF Signaling	0.496	0.0222	FOS,ABL1
Acute Myeloid Leukemia Signaling	0.49	0.022	CSF3R,CEBPA
3-phosphoinositide Degradation	0.489	0.0191	SOCS3,DUSP1,SIRPA
D-myo-inositol-5-phosphate Metabolism	0.471	0.0186	SOCS3,DUSP1,SIRPA
Melanocyte Development and Pigmentation Signaling	0.466	0.0211	EP300,BCL2
Circadian Rhythm Signaling	0.462	0.0303	EP300
MIF-mediated Glucocorticoid Regulation	0.462	0.0303	CD14
Axonal Guidance Signaling	0.457	0.0156	ADAMTS8,ADAMTS1,ABL1,ROBO2,EPHA2,ROBO1,ADAMTS5
Superpathway of Inositol Phosphate Compounds	0.457	0.0171	SOCS3,LCK,DUSP1,SIRPA
Inhibition of Angiogenesis by TSP1	0.451	0.0294	CASP3
PAK Signaling	0.432	0.0198	CASP3,DSCAM
Mitochondrial Dysfunction	0.429	0.0175	SOD2,CASP3,BCL2
Antioxidant Action of Vitamin C	0.421	0.0194	HMOX1,PLA2R1
VEGF Signaling	0.421	0.0194	BCL2L1,BCL2
Germ Cell-Sertoli Cell Junction Signaling	0.421	0.0173	MAP3K10,MAP3K12,MAP3K11
Ephrin Receptor Signaling	0.417	0.0172	ABL1,EPHA2,EP300
Chronic Myeloid Leukemia Signaling	0.416	0.0192	BCL2L1,ABL1
Signaling by Rho Family GTPases	0.412	0.0162	MAP3K10,MAP3K12,FOS,MAP3K11
Mouse Embryonic Stem Cell Pluripotency	0.406	0.0189	IL6ST,LIFR
Sertoli Cell-Sertoli Cell Junction Signaling	0.401	0.0169	MAP3K10,MAP3K12,MAP3K11
Thyroid Cancer Signaling	0.396	0.025	CXCL8
Corticotropin Releasing Hormone Signaling	0.382	0.018	FOS,EP300
UVC-Induced MAPK Signaling	0.38	0.0238	FOS
Serotonin Receptor Signaling	0.372	0.0233	HTR6
AMPK Signaling	0.362	0.0159	ADRA2A,ADIPOQ,EP300
RAR Activation	0.359	0.0158	FOS,DUSP1,EP300
Rac Signaling	0.355	0.0171	MAP3K11,ANK1
Role of NFAT in Cardiac Hypertrophy	0.352	0.0156	IL6ST,IL6,EP300
Role of Oct4 in Mammalian Embryonic Stem Cell Pluripotency	0.35	0.0217	CASP6
Renin-Angiotensin Signaling	0.343	0.0167	FOS,CCL2
Role of NANOG in Mammalian Embryonic Stem Cell Pluripotency	0.335	0.0164	IL6ST,LIFR
14-3-3-mediated Signaling	0.305	0.0154	FOS,BAX
Gα12/13 Signaling	0.305	0.0154	TEC,BTK
P2Y Purigenic Receptor Signaling Pathway	0.298	0.0152	FOS,EP300
Adipogenesis pathway	0.291	0.0149	CEBPA,CEBPB
Wnt/Ca+ pathway	0.285	0.0175	EP300
Integrin Signaling	0.275	0.0137	ARF6,MAP3K11,ABL1
Ephrin A Signaling	0.27	0.0167	EPHA2
Human Embryonic Stem Cell Pluripotency	0.262	0.014	S1PR3,S1PR1
Ovarian Cancer Signaling	0.259	0.0139	ABL1,BCL2
PCP pathway	0.256	0.0159	SDC4
Cell Cycle: G1/S Checkpoint Regulation	0.251	0.0156	ABL1
PXR/RXR Activation	0.247	0.0154	IL6
Thrombopoietin Signaling	0.247	0.0154	FOS
Hypoxia Signaling in the Cardiovascular System	0.247	0.0154	EP300
Mitotic Roles of Polo-Like Kinase	0.243	0.0152	RAD21
UVB-Induced MAPK Signaling	0.243	0.0152	FOS
EGF Signaling	0.234	0.0147	FOS
CCR5 Signaling in Macrophages	0.23	0.0145	FOS
Remodeling of Epithelial Adherens Junctions	0.23	0.0145	ARF6
eNOS Signaling	0.229	0.0129	CASP3,HSPA5
Role of Wnt/GSK-3β Signaling in the Pathogenesis of Influenza	0.205	0.0132	IFNAR1
GDNF Family Ligand-Receptor Interactions	0.205	0.0132	FOS
Non-Small Cell Lung Cancer Signaling	0.202	0.013	ABL1
Role of BRCA1 in DNA Damage Response	0.198	0.0128	GADD45A
Cyclins and Cell Cycle Regulation	0.198	0.0128	ABL1

## Sheet: All up-regulated Reactome
ReactomePathway	RatioOfProteinInPathway	NumberOfProteinInPathway	ProteinFromGeneSet	P-value	FDR	HitGenes
Interferon alpha/beta signaling	0.0106	67	12	0	<1.000e-03	ISG20,ISG15,OAS3,OAS1,IFI6,IRF9,IRF5,IRF6,IRF7,IRF8,IRF3,IRF4
Immune System	0.171	1084	15	0	<2.000e-04	ISG20,ISG15,IL1B,IL1R2,OAS3,OAS1,IL1RN,IFI6,IRF9,IRF5,IRF6,IRF7,IRF8,IRF3,IRF4
Interferon gamma signaling	0.0114	72	9	0	<2.500e-04	OAS3,OAS1,IRF9,IRF5,IRF6,IRF7,IRF8,IRF3,IRF4
Interferon Signaling	0.027	171	12	0	<3.333e-04	ISG20,ISG15,OAS3,OAS1,IFI6,IRF9,IRF5,IRF6,IRF7,IRF8,IRF3,IRF4
Cytokine Signaling in Immune system	0.0439	278	15	0	<5.000e-04	ISG20,ISG15,IL1B,IL1R2,OAS3,OAS1,IL1RN,IFI6,IRF9,IRF5,IRF6,IRF7,IRF8,IRF3,IRF4
Interleukin-1 signaling	0.0063	40	3	0.0003	0.01633	IL1B,IL1R2,IL1RN
TRAF3-dependent IRF activation pathway	0.0022	14	2	0.001	0.05771	IRF7,IRF3
Activation of IRF3/IRF7 mediated by TBK1/IKK epsilon	0.0028	18	2	0.0016	0.099	IRF7,IRF3
RIG-I/MDA5 mediated induction of IFN-alpha/beta pathways	0.012	76	3	0.002	0.113	ISG15,IRF7,IRF3
Activation of Matrix Metalloproteinases	0.0044	28	2	0.0039	0.1992	KLKB1,TPSAB1
Negative regulators of RIG-I/MDA5 signaling	0.0047	30	2	0.0044	0.2066	ISG15,IRF3
Signaling by Interleukins	0.0161	102	3	0.0045	0.1904	IL1B,IL1R2,IL1RN
TRAF6 mediated IRF7 activation	0.005	32	2	0.005	0.1972	IRF7,IRF3
Chemokine receptors bind chemokines	0.0087	55	2	0.0142	0.5522	PPBP,CXCL8
IRF3 mediated activation of type 1 IFN	0.0008	5	1	0.0164	0.5513	IRF3
LRR FLII-interacting protein 1 (LRRFIP1) activates type I IFN production	0.0008	5	1	0.0164	0.5513	IRF3
Antiviral mechanism by IFN-stimulated genes	0.0103	65	2	0.0194	0.5405	ISG15,IRF3
Cytosolic sensors of pathogen-associated DNA	0.0103	65	2	0.0194	0.5405	IRF7,IRF3
ISG15 antiviral mechanism	0.0103	65	2	0.0194	0.5405	ISG15,IRF3
Interleukin-1 processing	0.0009	6	1	0.0197	0.5207	IL1B
Degradation of the extracellular matrix	0.0128	81	2	0.0292	0.7052	KLKB1,TPSAB1
Synthesis of Prostaglandins (PG) and Thromboxanes (TX)	0.0017	11	1	0.0358	0.8527	PTGDS
TRAF6 mediated IRF7 activation in TLR7/8 or 9 signaling	0.0017	11	1	0.0358	0.8527	IRF7
MyD88-independent cascade	0.0145	92	2	0.0369	0.7887	IRF7,IRF3
Toll Like Receptor 3 (TLR3) Cascade	0.0145	92	2	0.0369	0.7887	IRF7,IRF3
TRIF-mediated TLR3/TLR4 signaling	0.0145	92	2	0.0369	0.7887	IRF7,IRF3
IRF3-mediated induction of type I IFN	0.0019	12	1	0.039	0.8158	IRF3
DEx/H-box helicases activate type I IFN and inflammatory cytokines production	0.0021	13	1	0.0422	0.8683	IRF7
STING mediated induction of host immune responses	0.0022	14	1	0.0454	0.922	IRF3
Activated TLR4 signalling	0.017	108	2	0.0492	0.992	IRF7,IRF3
Factors involved in megakaryocyte development and platelet production	0.0177	112	2	0.0525	1	IRF7,IRF3
Toll Like Receptor 4 (TLR4) Cascade	0.018	114	2	0.0542	1	IRF7,IRF3
Hemostasis	0.0705	447	4	0.0564	1	PPBP,KLKB1,IRF7,IRF3
HDMs demethylate histones	0.0032	20	1	0.0642	1	KDM6A
Toll-Like Receptors Cascades	0.0208	132	2	0.0701	1	IRF7,IRF3
Intrinsic Pathway	0.0035	22	1	0.0704	1	KLKB1
ATF4 activates genes	0.0039	25	1	0.0796	1	CXCL8
ZBP1(DAI) mediated induction of type I IFNs	0.0039	25	1	0.0796	1	IRF3
PERK regulates gene expression	0.0044	28	1	0.0888	1	CXCL8
Arachidonic acid metabolism	0.006	38	1	0.1186	1	PTGDS
Formation of Fibrin Clot (Clotting Cascade)	0.0062	39	1	0.1216	1	KLKB1
Peptide ligand-binding receptors	0.0298	189	2	0.1287	1	PPBP,CXCL8
Senescence-Associated Secretory Phenotype (SASP)	0.0079	50	1	0.1532	1	CXCL8
G alpha (i) signalling events	0.0334	212	2	0.1548	1	PPBP,CXCL8
Extracellular matrix organization	0.0391	248	2	0.1977	1	KLKB1,TPSAB1
Unfolded Protein Response (UPR)	0.0117	74	1	0.2186	1	CXCL8
Platelet degranulation	0.0123	78	1	0.229	1	PPBP
MyD88 dependent cascade initiated on endosome	0.0129	82	1	0.2393	1	IRF7
Toll Like Receptor 7/8 (TLR7/8) Cascade	0.0129	82	1	0.2393	1	IRF7
Response to elevated platelet cytosolic Ca2+	0.0131	83	1	0.2418	1	PPBP
Toll Like Receptor 9 (TLR9) Cascade	0.0136	86	1	0.2494	1	IRF7
Class A/1 (Rhodopsin-like receptors)	0.0475	301	2	0.2632	1	PPBP,CXCL8
Cellular Senescence	0.0192	122	1	0.3351	1	CXCL8
Defective ACTH causes Obesity and Pro-opiomelanocortinin deficiency (POMCD)	0.0609	386	2	0.3688	1	PPBP,CXCL8
GPCR ligand binding	0.0609	386	2	0.3688	1	PPBP,CXCL8
Innate Immune System	0.1046	663	3	0.3792	1	ISG15,IRF7,IRF3
Chromatin modifying enzymes	0.0279	177	1	0.4483	1	KDM6A
Chromatin organization	0.0279	177	1	0.4483	1	KDM6A
Cellular responses to stress	0.0309	196	1	0.483	1	CXCL8
Platelet activation, signaling and aggregation	0.0311	197	1	0.4847	1	PPBP
Metabolic disorders of biological oxidation enzymes	0.0797	505	2	0.5072	1	PPBP,CXCL8
Metabolism of lipids and lipoproteins	0.077	488	1	0.8141	1	PTGDS
GPCR downstream signaling	0.1404	890	2	0.8153	1	PPBP,CXCL8
Metabolism of proteins	0.0852	540	1	0.8459	1	CXCL8
Signaling by GPCR	0.1534	972	2	0.8544	1	PPBP,CXCL8
Disease	0.2592	1643	2	0.9847	1	PPBP,CXCL8
Metabolism	0.2075	1315	1	0.9924	1	PTGDS
Signal Transduction	0.2974	1885	2	0.994	1	PPBP,CXCL8

## Sheet: Top Pathways Reactome
Reactome Top Pathways All tissues after TCRV infection
Pathway Name	Ratio	Proteins in Pathway	Proteins in Gene Set	P-value	FDR	Hit Genes
Defective CYP21A2 causes Adrenal hyperplasia 3 (AH3)	0.0099	63	6	0	3.85e-05	CYP2B6,CYP2A13,ADH1C,ADH1B,ADH1A,CYP2A6
Defective CYP11B1 causes Adrenal hyperplasia 4 (AH4)	0.0099	63	6	0	3.85e-05	CYP2B6,CYP2A13,ADH1C,ADH1B,ADH1A,CYP2A6
Phase 1 - Functionalization of compounds	0.0099	63	6	0	3.85e-05	CYP2B6,CYP2A13,ADH1C,ADH1B,ADH1A,CYP2A6
Defective CYP7B1 causes Spastic paraplegia 5A, autosomal recessive (SPG5A) and Congenital bile acid synthesis defect 3 (CBAS3)	0.0099	63	6	0	3.85e-05	CYP2B6,CYP2A13,ADH1C,ADH1B,ADH1A,CYP2A6
Collagen degradation	0.006	38	7	0	0.000125	MMP20,MMP13,MMP12,MMP9,MMP7,MMP2,MMP1
Organic cation transport	0.0008	5	3	0	0.000167	SLC22A3,SLC22A5,SLC22A1
Collagen biosynthesis and modifying enzymes	0.0096	61	6	0	0.0002	COL4A4,COL4A3,COL4A2,COL4A1,COL4A6,COL4A5
NCAM1 interactions	0.0052	33	5	0	0.00025	COL4A4,COL4A3,COL4A2,COL4A1,COL4A5
Degradation of the extracellular matrix	0.0128	81	9	0	0.000333	MMP20,MMP13,MMP12,HSPG2,MMP9,MMP7,MMP2,MMP1,ACAN
Chemokine receptors bind chemokines	0.0087	55	11	0	0.00075	CCL2,CCL5,CCL4,CCL7,CCR5,CCR4,CCL21,CCL16,CCL17,CCL11,XCR1
Extracellular matrix organization	0.0391	248	27	0	0.001	COL14A1,MMP19,MMP16,MMP14,MMP13,VCAN,FMOD,COL7A1,COL20A1,KLK2,COL12A1,COL10A1,MATN3,COL3A1,MMP2,MMP1,FN1,ACAN,COL6A3,NID2,MFAP2,MFAP5,LOXL1,DCN,COL17A1,LOX,COL22A1
TRP channels	0.003	19	7	0	0.001	TRPM6,TRPM8,TRPM7,TRPC1,TRPC4,TRPC3,TRPC5
Activation of IRF3/IRF7 mediated by TBK1/IKK epsilon	0.0028	18	5	0	0.001	CD14,TLR3,TLR4,IRF7,IRF3
Keratan sulfate degradation	0.0017	11	3	0	0.003	KERA,FMOD,LUM
Class A/1 (Rhodopsin-like receptors)	0.0475	301	32	0	<1.000e-03	AGTR1,CCL2,ADORA2B,CCL5,CCL4,CCL7,TBXA2R,PTGER3,HRH1,HRH4,LPAR2,LPAR1,CCR5,CCR4,PTGDR,PTGIR,ADRB3,CCL23,CCL21,CCL16,CCL17,CCL11,PTGDR2,ADRB1,CHRM4,CHRM3,CHRM2,CHRM1,ADORA3,S1PR5,XCR1,CNR2
Extracellular matrix organization	0.0391	248	13	0	<1.000e-03	FGF2,ICAM4,ICAM3,MMP16,MMP14,MMP11,VCAM1,COL4A4,COL4A3,COL4A2,COL4A1,COL4A6,COL4A5
Interferon gamma signaling	0.0114	72	12	0	<1.000e-03	TRIM21,OAS3,OAS1,FCGR1A,TRIM38,GBP2,GBP1,IRF9,IRF5,IRF7,IRF3,IRF4
Extracellular matrix organization	0.0391	248	12	0	<1.000e-03	COL12A1,MATN3,MATN1,COL22A1,MFAP4,FN1,COL14A1,COL21A1,FMOD,LUM,COL6A3,COL6A1
Interferon alpha/beta signaling	0.0106	67	12	0	<1.000e-03	ISG20,ISG15,OAS3,OAS1,IFI6,IRF9,IRF5,IRF6,IRF7,IRF8,IRF3,IRF4
Common Pathway	0.0035	22	6	0	<1.429e-04	PF4V1,SERPINA5,FGG,FGA,FGB,PF4
Immune System	0.171	1084	44	0	<1.667e-04	ISG20,ISG15,IL1R2,BCL2L1,IL1RN,IL6,TRIM21,IL1B,EP300,EGF,TEC,TLR10,ABL1,LCK,ADCY1,ADCY2,OAS3,OAS1,FCER1A,CREBBP,S100A12,SAA1,FCGR3A,FCGR1A,FCGR2B,CD14,TLR2,TLR3,TLR4,TLR7,TLR8,TLR9,TRIM38,GBP2,GBP1,ITK,IFI6,FOS,IRF9,PRLR,IRF5,IRF7,IRF3,IRF4
Endosomal/Vacuolar pathway	0.0014	9	5	0	<1.667e-04	B2M,HLA-A,HLA-C,HLA-B,HLA-E
Interferon alpha/beta signaling	0.0106	67	24	0	<2.000e-04	IFITM1,IFITM3,XAF1,OAS1,OAS2,SOCS3,SOCS1,IRF9,IRF5,IRF6,IRF7,IRF8,IRF3,IRF4,RNASEL,USP18,GBP2,IFIT3,IFIT2,IFIT1,ISG20,ISG15,IFI6,IFNAR1
Interferon Signaling	0.027	171	15	0	<2.000e-04	ISG20,ISG15,TRIM21,OAS3,OAS1,FCGR1A,TRIM38,GBP2,GBP1,IFI6,IRF9,IRF5,IRF7,IRF3,IRF4
Lectin pathway of complement activation	0.0009	6	3	0	<2.000e-04	FCN3,FCN2,FCN1
Immune System	0.171	1084	47	0	<2.000e-04	ISG20,B2M,ISG15,GRAP2,IL1R2,BCL2L1,DHX58,SIRPB1,USP18,ZBP1,MT2A,HLA-A,HLA-C,HLA-B,HLA-E,IFITM1,DDX58,IFIT3,IFIT2,IFIT1,LILRA1,CFD,C1QA,LILRB1,LILRB2,OAS3,OAS1,FCER1A,S100A12,FCGR3A,HERC5,FCGR1A,FCGR2B,SOCS2,SOCS3,SOCS1,IFIH1,IFI6,FOS,IRF9,IRF5,PRLR,IRF6,IRF7,IRF8,IRF3,IRF4
Immune System	0.171	1084	15	0	<2.000e-04	ISG20,ISG15,IL1B,IL1R2,OAS3,OAS1,IL1RN,IFI6,IRF9,IRF5,IRF6,IRF7,IRF8,IRF3,IRF4
Resolution of Sister Chromatid Cohesion	0.0144	91	33	0	<2.500e-04	ERCC6L,APITD1,SMC3,BUB1B,CENPA,CENPL,CENPE,CENPK,CENPH,CENPT,CENPU,KNTC1,KIF2C,KIF2A,AURKB,DSN1,BIRC5,CDCA8,CDCA5,CDC20,SGOL2,SGOL1,NDC80,SPC24,SPC25,SPDL1,CCNB2,PLK1,CDK1,NUF2,MAD2L1,SKA1,CASC5
Toll-Like Receptors Cascades	0.0208	132	14	0	<2.500e-04	IL6,TLR10,S100A12,SAA1,CD14,TLR2,TLR3,TLR4,TLR7,TLR8,TLR9,FOS,IRF7,IRF3
Ficolins bind to repetitive carbohydrate structures on the target cell surface	0.0008	5	3	0	<2.500e-04	FCN3,FCN2,FCN1
Interferon gamma signaling	0.0114	72	18	0	<2.500e-04	B2M,MT2A,HLA-A,HLA-C,HLA-B,HLA-E,OAS3,OAS1,FCGR1A,SOCS3,SOCS1,IRF9,IRF5,IRF6,IRF7,IRF8,IRF3,IRF4
Interferon gamma signaling	0.0114	72	9	0	<2.500e-04	OAS3,OAS1,IRF9,IRF5,IRF6,IRF7,IRF8,IRF3,IRF4
Integrin cell surface interactions	0.0103	65	7	0	<3.333e-04	ICAM4,ICAM3,VCAM1,COL4A4,COL4A3,COL4A2,COL4A1
Cytokine Signaling in Immune system	0.0439	278	21	0	<3.333e-04	ISG20,ISG15,IL1R2,IL1RN,IL6,TRIM21,IL1B,TEC,OAS3,OAS1,FCGR1A,TRIM38,GBP2,GBP1,IFI6,IRF9,PRLR,IRF5,IRF7,IRF3,IRF4
Collagen formation	0.0114	72	6	0	<3.333e-04	COL12A1,COL22A1,COL14A1,COL21A1,COL6A3,COL6A1
Cytokine Signaling in Immune system	0.0439	278	30	0	<3.333e-04	ISG20,B2M,ISG15,IL1R2,USP18,MT2A,HLA-A,HLA-C,HLA-B,HLA-E,IFITM1,IFIT3,IFIT2,IFIT1,OAS3,OAS1,HERC5,FCGR1A,SOCS2,SOCS3,SOCS1,IFI6,IRF9,IRF5,PRLR,IRF6,IRF7,IRF8,IRF3,IRF4
Interferon Signaling	0.027	171	12	0	<3.333e-04	ISG20,ISG15,OAS3,OAS1,IFI6,IRF9,IRF5,IRF6,IRF7,IRF8,IRF3,IRF4
Mitotic Prometaphase	0.0156	99	36	0	<5.000e-04	ERCC6L,NCAPH,NCAPG,APITD1,SMC2,SMC3,BUB1B,CENPA,CENPL,CENPE,CENPK,CENPH,CENPT,CENPU,KNTC1,KIF2C,KIF2A,AURKB,DSN1,BIRC5,CDCA8,CDCA5,CDC20,SGOL2,SGOL1,NDC80,SPC24,SPC25,SPDL1,CCNB2,PLK1,CDK1,NUF2,MAD2L1,SKA1,CASC5
Assembly of collagen fibrils and other multimeric structures	0.0062	39	6	0	<5.000e-04	COL4A4,COL4A3,COL4A2,COL4A1,COL4A6,COL4A5
Interferon alpha/beta signaling	0.0106	67	11	0	<5.000e-04	ISG20,ISG15,OAS3,OAS1,GBP2,IFI6,IRF9,IRF5,IRF7,IRF3,IRF4
Collagen biosynthesis and modifying enzymes	0.0096	61	6	0	<5.000e-04	COL12A1,COL22A1,COL14A1,COL21A1,COL6A3,COL6A1
Interferon alpha/beta signaling	0.0106	67	23	0	<5.000e-04	ISG20,ISG15,USP18,HLA-A,HLA-C,HLA-B,HLA-E,IFITM1,IFIT3,IFIT2,IFIT1,OAS3,OAS1,SOCS3,SOCS1,IFI6,IRF9,IRF5,IRF6,IRF7,IRF8,IRF3,IRF4
Interferon Signaling	0.027	171	27	0	<5.000e-04	ISG20,B2M,ISG15,USP18,MT2A,HLA-A,HLA-C,HLA-B,HLA-E,IFITM1,IFIT3,IFIT2,IFIT1,OAS3,OAS1,HERC5,FCGR1A,SOCS3,SOCS1,IFI6,IRF9,IRF5,IRF6,IRF7,IRF8,IRF3,IRF4
Cytokine Signaling in Immune system	0.0439	278	15	0	<5.000e-04	ISG20,ISG15,IL1B,IL1R2,OAS3,OAS1,IL1RN,IFI6,IRF9,IRF5,IRF6,IRF7,IRF8,IRF3,IRF4
Degradation of the extracellular matrix	0.0128	81	20	0	<5.263e-05	MMP9,MMP3,MMP2,ADAMTS4,CAPN1,HSPG2,BCAN,TPSAB1,KLKB1,MMP13,CDH1,CAPNS1,CASP3,COL9A3,ACAN,COL26A1,CTSS,CTSV,CTSL,CTSK
Cyclin A/B1 associated events during G2/M transition	0.0027	17	9	0	<5.556e-05	PKMYT1,WEE1,FOXM1,CCNA1,CCNA2,CCNB2,CDK1,CDC25C,CDC25A
Mitotic G1-G1/S phases	0.0199	126	27	0	<5.882e-05	MYBL2,CDKN2A,CDKN2B,CDKN2D,E2F1,E2F2,E2F4,RRM2,PKMYT1,WEE1,CDC45,MCM2,MCM3,MCM4,MCM6,CKS1B,CCNA1,CCNE2,CCNE1,CDC6,CDK1,PSMD10,CDC25A,POLE,TOP2A,MCM10,ORC1
Deposition of new CENPA-containing nucleosomes at the centromere	0.0046	29	12	0	<6.667e-05	APITD1,MIS18BP1,CENPA,HJURP,CENPL,CENPK,CENPH,CENPW,CENPT,CENPU,MIS18A,CASC5
Nucleosome assembly	0.0046	29	12	0	<6.667e-05	APITD1,MIS18BP1,CENPA,HJURP,CENPL,CENPK,CENPH,CENPW,CENPT,CENPU,MIS18A,CASC5
G2/M Checkpoints	0.0069	44	15	0	<7.692e-05	PKMYT1,WEE1,CDC45,CHEK1,MCM2,MCM3,MCM4,MCM6,CDC6,CCNB2,CDK1,CDC25C,CDC25A,MCM10,ORC1
Interferon gamma signaling	0.0114	72	21	0	<9.091e-05	OAS1,OAS2,FCGR1A,SOCS3,SOCS1,IFNGR2,IRF9,IRF5,IRF6,IRF7,IRF8,IRF3,IRF4,MT2A,TRIM26,TRIM21,TRIM38,GBP2,GBP1,SP100,IFNG
Degradation of the extracellular matrix	0.0128	81	9	0.0001	0.001	TLL1,MMP12,TIMP2,TIMP1,BMP1,HSPG2,MMP8,BCAN,ACAN
Extracellular matrix organization	0.0391	248	16	0.0001	0.001	ADAMTS3,ADAMTS2,TLL1,MMP12,VCAN,TIMP2,TIMP1,ADAMTS14,BMP1,THBS1,HSPG2,MMP8,BCAN,NRXN1,COMP,ACAN
Cytosolic sensors of pathogen-associated DNA	0.0103	65	8	0.0001	0.0015	TRIM21,EP300,CREBBP,S100A12,SAA1,TLR3,IRF7,IRF3
Muscarinic acetylcholine receptors	0.0008	5	4	0.0001	0.00157	CHRM4,CHRM3,CHRM2,CHRM1
Prostanoid ligand receptors	0.0014	9	5	0.0001	0.0016	TBXA2R,PTGER3,PTGDR,PTGIR,PTGDR2
Striated Muscle Contraction	0.0049	31	8	0.0001	0.00183	MYH3,MYH8,MYBPC2,MYBPC1,MYBPC3,TPM2,TPM1,TPM3
Keratan sulfate degradation	0.0017	11	5	0.0001	0.0025	FMOD,KERA,OMD,ACAN,PRELP
Transport of organic anions	0.0009	6	4	0.0001	0.00267	SLCO3A1,SLCO1A2,SLCO1B3,SLCO1B1
TRAF3-dependent IRF activation pathway	0.0022	14	4	0.0001	0.00514	DDX58,IFIH1,IRF7,IRF3
Amine ligand-binding receptors	0.0057	36	8	0.0002	0.00317	HRH1,HRH4,ADRB3,ADRB1,CHRM4,CHRM3,CHRM2,CHRM1
Organic cation transport	0.0008	5	2	0.0002	0.0101	SLC22A4,SLC22A5
Keratan sulfate biosynthesis	0.0043	27	3	0.0002	0.0114	KERA,FMOD,LUM
Keratan sulfate/keratin metabolism	0.0049	31	3	0.0003	0.0107	KERA,FMOD,LUM
Organic cation/anion/zwitterion transport	0.0009	6	2	0.0003	0.0118	SLC22A4,SLC22A5
Interleukin-1 signaling	0.0063	40	3	0.0003	0.0163	IL1B,IL1R2,IL1RN
TRAF3-dependent IRF activation pathway	0.0022	14	2	0.001	0.0577	IRF7,IRF3
Activation of IRF3/IRF7 mediated by TBK1/IKK epsilon	0.0028	18	2	0.0016	0.099	IRF7,IRF3
RIG-I/MDA5 mediated induction of IFN-alpha/beta pathways	0.012	76	3	0.002	0.113	ISG15,IRF7,IRF3
Activation of Matrix Metalloproteinases	0.0044	28	2	0.0039	0.199	KLKB1,TPSAB1
Spleen Down
Spleen Up
Kidney Down
Kidney Up
Liver Down
Liver Up
All Up

## Sheet: Direct Gene Ontology
Direct GO Categories (Biological Function) from SwissProt/UniProt Database
All Down	GO-term	Counts
	regulation of synaptic plasticity	3
	retinal cone cell development	3
	negative regulation of cell communication by electrical coupling	3
	photoreceptor cell morphogenesis	3
	negative regulation of voltage-gated calcium channel activity	3
	phototransduction	3
	visual perception	3
	protein folding	3
	response to endoplasmic reticulum stress	3
	retinal bipolar neuron differentiation	3
	negative regulation of protein import into nucleus	3
	negative regulation of catalytic activity	3
	apoptotic cell clearance	3
	platelet aggregation	3
	cell redox homeostasis	2
	reverse transcription involved in RNA-mediated transposition	2
	nucleic acid phosphodiester bond hydrolysis	2
All Up	GO-term	Counts
	cellular response to lipopolysaccharide	16
	cellular response to interleukin-1	14
	response to virus	12
	type I interferon signaling pathway	12
	innate immune response	12
	immune response	11
	G-protein coupled receptor signaling pathway	10
	neutrophil chemotaxis	10
	response to glucocorticoid	10
	chemokine-mediated signaling pathway	10
	positive regulation of gene expression	9
	positive regulation of cytosolic calcium ion concentration	9
	response to gamma radiation	9
	response to amphetamine	9
	positive regulation of neutrophil mediated killing of fungus	9
	cellular response to tumor necrosis factor	9
	response to estradiol	9
	positive regulation of superoxide anion generation	9
	positive regulation of hematopoietic stem cell proliferation	9
	positive regulation of interferon-beta production	9
	negative regulation of cysteine-type endopeptidase activity involved in apoptotic process	9
	response to drug	9
	response to heat	9
	acute inflammatory response	8
	positive regulation of potassium ion transport	8
	positive regulation of sodium ion transport	8
	cell proliferation	8
	neuron death	7
	cellular iron ion homeostasis	7
	extrinsic apoptotic signaling pathway in absence of ligand	7
	transcription, DNA-templated	7
	cellular response to hydrogen peroxide	7
	response to mycotoxin	7
	positive regulation of leukocyte chemotaxis	7
	positive regulation of cell projection organization	7
	cellular response to nutrient levels	7
	response to herbicide	7
	siderophore transport	7
	ion transport	7
	transmembrane transport	7
	positive regulation of transcription from RNA polymerase II promoter	7
	protein homotrimerization	7
	response to lipopolysaccharide	6
	regulation of multicellular organismal process	6
	prostaglandin biosynthetic process	6
	negative regulation of cell growth	6
	hemopoiesis	5
	positive regulation of cell growth	5
	negative regulation of translation	5
	DNA duplex unwinding	5
Spleen Down	GO-term	Counts
	endocytosis	188
	regulation of gene expression	177
	viral entry into host cell	164
	regulation of blood coagulation	162
	L-glutamate transmembrane transport	157
	defense response to bacterium	147
	positive regulation of cytokine secretion	144
	anion transmembrane transport	140
	urate metabolic process	140
	organic anion transport	138
	immune response	137
	negative regulation of T cell proliferation	134
	negative regulation of T cell mediated immunity	130
	metabolic process	122
	innate immune response	120
	positive regulation of cellular process	115
	biological adhesion	115
	viral life cycle	114
	interaction with host	113
	small molecule metabolic process	110
	Notch signaling pathway	109
	positive regulation of transcription from RNA polymerase II promoter	106
	transport	102
	response to stimulus	102
	positive regulation of nitric-oxide synthase biosynthetic process	99
	positive regulation of killing of cells of other organism	97
	cell adhesion	97
	positive regulation of nitric-oxide synthase activity	97
	positive regulation of humoral immune response mediated by circulating immunoglobulin	97
	immune system process	92
	G-protein coupled receptor signaling pathway	91
	modulation by virus of host morphology or physiology	88
	malate-aspartate shuttle	88
	L-aspartate transmembrane transport	85
	single-organism cellular process	85
	antigen processing and presentation	83
	inner dynein arm assembly	83
	regulation of multicellular organismal process	82
	heterophilic cell-cell adhesion via plasma membrane cell adhesion molecules	82
	carbohydrate metabolic process	81
	intracellular transport of virus	80
	stimulatory C-type lectin receptor signaling pathway	80
	cell-cell recognition	80
	virion attachment to host cell	80
	regulation of T cell proliferation	78
	regulation of response to stress	76
	glutamate secretion	75
	neurotransmitter secretion	74
	response to stress	74
	cilium movement involved in cell motility	73
Spleen Up	GO-term	Counts
	mitotic nuclear division	678
	positive regulation of cell proliferation	641
	small GTPase mediated signal transduction	612
	cell proliferation	512
	spermatogenesis	483
	cell division	406
	G2/M transition of mitotic cell cycle	402
	DNA strand renaturation	379
	DNA replication	372
	negative regulation of sister chromatid cohesion	356
	skeletal system morphogenesis	351
	pigmentation	344
	regulation of cyclin-dependent protein serine/threonine kinase activity	331
	cell cycle checkpoint	323
	positive regulation of cytokinesis	314
	DNA duplex unwinding	306
	G1/S transition of mitotic cell cycle	304
	peptidyl-tyrosine dephosphorylation	297
	mitotic S phase	295
	protein phosphorylation	292
	innate immune response	287
	oocyte maturation	276
	cerebral cortex development	271
	DNA-dependent DNA replication	270
	mitotic spindle organization	269
	neurogenesis	268
	cellular response to UV	267
	developmental process involved in reproduction	267
	telomere maintenance	266
	chromosome segregation	264
	regulation of mitotic nuclear division	262
	mitotic recombination	257
	DNA double-strand break processing	255
	regulation of reciprocal meiotic recombination	254
	response to ionizing radiation	253
	mitotic anaphase	250
	activation of JNKK activity	247
	neuronal stem cell maintenance	245
	positive regulation of protein kinase activity	239
	mitotic prometaphase	237
	meiotic chromosome segregation	234
	aging	230
	female meiosis I	212
	embryonic pattern specification	211
	positive regulation of transcription from RNA polymerase II promoter	207
	regulation of syncytial blastoderm mitotic cell cycle	204
	spindle assembly involved in male meiosis	203
	regulation of meiotic cell cycle	203
	spindle assembly involved in female meiosis	203
	meiotic nuclear envelope disassembly	203
Kidney Down	GO-term	Counts
	phagocytosis	67
	negative regulation of cell proliferation	65
	extracellular matrix organization	63
	leukocyte migration	60
	regulation of ruffle assembly	60
	T cell antigen processing and presentation	60
	cellular response to glucose stimulus	60
	cell adhesion mediated by integrin	60
	positive regulation of ERK1 and ERK2 cascade	60
	positive regulation of cellular extravasation	58
	positive regulation of protein targeting to mitochondrion	58
	regulation of activated T cell proliferation	58
	membrane to membrane docking	58
	negative regulation of extrinsic apoptotic signaling pathway via death domain receptors	58
	negative regulation of endothelial cell apoptotic process	58
	T cell activation via T cell receptor contact with antigen bound to MHC molecule on antigen presenting cell	58
	establishment of endothelial barrier	58
	positive regulation of T cell apoptotic process	58
	receptor-mediated virion attachment to host cell	58
	regulation of mitochondrion degradation	57
	transcription, DNA-templated	55
	Wnt signaling pathway	52
	regulation of transcription from RNA polymerase II promoter	51
	negative regulation of transcription, DNA-templated	51
	positive regulation of histone acetylation	51
	cell cycle	51
	negative regulation of G1/S transition of mitotic cell cycle	51
	positive regulation of transcription, DNA-templated	51
	stimulatory C-type lectin receptor signaling pathway	48
	interferon-gamma-mediated signaling pathway	48
	heterophilic cell-cell adhesion via plasma membrane cell adhesion molecules	47
	regulation of cell shape	46
	regulation of leukocyte mediated cytotoxicity	46
	sensory perception of sound	45
	response to drug	40
	response to organic cyclic compound	39
	positive regulation of vasoconstriction	39
	response to sulfur dioxide	38
	positive regulation of NF-kappaB transcription factor activity	37
	response to gonadotropin	36
	ovarian follicle development	36
	positive regulation of peptidyl-tyrosine phosphorylation	36
	establishment of Sertoli cell barrier	36
	cell aging	36
	cellular response to hypoxia	36
	response to copper ion	36
	response to amino acid	36
	cellular response to tumor necrosis factor	36
	response to ionizing radiation	36
	positive regulation of actin filament polymerization	36
Kidney Up	GO-term	Counts
	cellular response to lipopolysaccharide	94
	defense response to virus	92
	interferon-gamma-mediated signaling pathway	85
	defense response to Gram-positive bacterium	84
	type I interferon signaling pathway	82
	protein homooligomerization	81
	axonogenesis	80
	negative regulation of T cell receptor signaling pathway	75
	negative regulation of ERK1 and ERK2 cascade	75
	defense response to protozoan	73
	cellular response to interferon-beta	71
	negative regulation of protein localization to plasma membrane	71
	adhesion of symbiont to host	71
	regulation of calcium-mediated signaling	71
	negative regulation of interleukin-2 secretion	71
	endoplasmic reticulum organization	71
	negative regulation of substrate adhesion-dependent cell spreading	71
	metabolic process	63
	positive regulation of transcription from RNA polymerase II promoter	61
	innate immune response	60
	response to drug	45
	response to amphetamine	43
	axon guidance	43
	positive regulation of cell cycle	41
	response to peptide hormone	38
	neuromuscular process controlling balance	37
	response to hypoxia	37
	organ regeneration	37
	transcription initiation from RNA polymerase II promoter	33
	mesoderm formation	33
	negative regulation of apoptotic process	33
	positive regulation of catalytic activity	32
	response to hydrogen peroxide	32
	hippocampus development	32
	steroid hormone mediated signaling pathway	31
	negative regulation of neuron apoptotic process	31
	vestibular reflex	31
	semicircular canal morphogenesis	31
	cell proliferation	31
	positive regulation of leukocyte apoptotic process	31
	neuron migration	30
	receptor-mediated endocytosis	29
	intracellular receptor signaling pathway	28
	post-embryonic development	27
	cytokine-mediated signaling pathway	27
	negative regulation of cysteine-type endopeptidase activity involved in apoptotic process	26
	adult locomotory behavior	26
	forebrain neuron development	26
	negative regulation of cell proliferation	26
	cellular response to extracellular stimulus	26
Liver Down	GO-term	Counts
	cGMP biosynthetic process	52
	cyclic nucleotide biosynthetic process	27
	single-organism cellular process	26
	organic substance metabolic process	26
	phosphate-containing compound metabolic process	26
	primary metabolic process	26
	intracellular signal transduction	13
	response to toxic substance	11
	cellular response to hypoxia	11
	visual perception	11
	acyl-CoA metabolic process	11
	glycine metabolic process	11
	xenobiotic metabolic process	11
	monocarboxylic acid metabolic process	11
	body fluid secretion	10
	protein phosphorylation	10
	mitochondrion organization	10
	positive regulation of transcription from RNA polymerase II promoter	8
	negative regulation of cellular process	7
	angiogenesis	6
	cell maturation	6
	negative regulation of angiogenesis	6
	regulation of heart rate	6
	lung development	6
	tissue development	6
	surfactant homeostasis	6
	extracellular matrix disassembly	6
	cell adhesion	6
	transcription from RNA polymerase II promoter	6
	negative regulation of smooth muscle cell proliferation	6
	norepinephrine metabolic process	6
	embryonic placenta development	6
	positive regulation of urine volume	6
	dopamine metabolic process	6
	regulation of transcription from RNA polymerase II promoter in response to oxidative stress	6
	positive regulation of cGMP biosynthetic process	6
	skeletal muscle cell differentiation	6
	iron ion homeostasis	6
	collagen catabolic process	6
	erythrocyte differentiation	6
	receptor guanylyl cyclase signaling pathway	6
	positive regulation of renal sodium excretion	6
	regulation of vascular permeability	6
	blood vessel remodeling	6
	regulation of blood pressure	6
	myoblast fate commitment	6
	axon guidance	5
	positive regulation of protein phosphorylation	5
	regulation of protein transport	5
	DNA recombination	5
Liver Up	GO-term	Counts
	spermatid development	79
	type I interferon signaling pathway	57
	negative regulation of apoptotic process	56
	double-strand break repair via homologous recombination	54
	oocyte maturation	53
	neutrophil chemotaxis	52
	synaptonemal complex assembly	51
	seminiferous tubule development	51
	reciprocal meiotic recombination	51
	sister chromatid cohesion	51
	male meiosis I	51
	fertilization	51
	linear element assembly	49
	cytokine-mediated signaling pathway	38
	innate immune response	37
	negative regulation of inflammatory response	37
	cellular response to lipopolysaccharide	36
	defense response	35
	inflammatory response	35
	cellular response to interleukin-1	34
	negative regulation of cell proliferation	34
	positive regulation of multicellular organismal process	33
	intracellular signal transduction	33
	negative regulation of gluconeogenesis	33
	cell adhesion	31
	response to estradiol	30
	positive regulation of protein targeting to mitochondrion	28
	positive regulation of glucose import	28
	positive regulation of transcription from RNA polymerase II promoter	27
	transcription from RNA polymerase II promoter	27
	single-organism metabolic process	26
	positive regulation of phagocytosis	26
	phagocytosis, engulfment	26
	phagocytosis, recognition	26
	lipid homeostasis	25
	amelogenesis	25
	negative regulation of transcription, DNA-templated	25
	blood coagulation	25
	ISG15-protein conjugation	24
	cellular response to phosphate starvation	24
	protein monoubiquitination	24
	galactolipid biosynthetic process	24
	response to misfolded protein	24
	regulation of myeloid cell differentiation	24
	regulation of proteasomal protein catabolic process	24
	protein polyubiquitination	24
	protein deubiquitination	24
	proteasome core complex assembly	24
	fatty acid beta-oxidation	24
	regulation of tumor necrosis factor biosynthetic process	24
