# Supplementary material for: Transcriptomic Signatures of Tacaribe Virus-Infected Jamaican Fruit Bats
Source: mSphere. 2017 Sep 27;2(5):e00245-17. doi: 10.1128/mSphere.00245-17 (PMC5615131; doi:10.1128/mSphere.00245-17)
Supplement: DATA SET S5 [file sph005172369sd8.xlsx]

## Sheet: Parameters SD6
Supplemental Data S5: BLAST2GO Pro Parameters Used
Blasting Parameters
Blast Program		blastx
Blast DB		UniProtKB/Swiss-Prot (swissprot)
Blast Expectattion Value (e-value)		0.001
Number of Blast Hits		20
Blast Description Annotator		Yes
Word Size		3
Low Complexity Filter		Yes
HSP Length Cutoff		33
Filter by Description		No
Annotation Parameters
E-Value-Hit-Filter		1e-06
Annotation CutOff		55
GO Weight		5
HSP-Hit Coverage CutOff		0
Filter GO by Taxonomy		No
ISS		0.8
ISO		0.8
ISA		0.8
ISM		0.8
IGC		0.7
IBA		0.8
IBD		0.8
IKR		0.8
IRD		0.7
RCA		0.8
IDA		1
IPI		1
IMP		1
IGI		1
IEP		1
EXP		1
TAS		0.9
NAS		0.8
IC		0.9
ND		0.5
IEA		0.7
NR		0
